# Supplementary material for: Activation of the hypoxia response in the aging cerebrovasculature protects males against cognitive impairment
Source: Aging Cell. 2024 Jul 2;23(10):e14264. doi: 10.1111/acel.14264 (PMC11464119; doi:10.1111/acel.14264)
Supplement: Supplementary file 2 — Table S1. [file ACEL-23-e14264-s001.xlsx]

## Sheet: Table S1
#Table S1: Comprehensive clinical data table for individual cells.
	projid	msex	brain_region	celltype	ADdiag2types	ADdiag3types	cogdx	braaksc	ceradsc	cogn_global_lv	plaq_d	nft	tangles	amyloid	gpath	plaq_n	race	pmi	nCount_RNA	age_bl	age_death	batch
SM_171013Tsa.CTACCCAGTGCAACGA-3	10260309	male	Prefrontal_cortex	Endo	nonAD	nonAD	1	3	4	0.188344	0	0.155523	0.582069	0	0.0518411	0	2	8.58333	1379	75.7673	88.3997	SM_171013Tsa
SM_171013Tsa.AACTTTCTCTGCAGTA-7	10514454	male	Prefrontal_cortex	Endo	nonAD	nonAD	1	2	4	-0.0876909	0	0.0490547	0.108293	0	0.0163516	0	1	16.75	1704	73.6016	79.5346	SM_171013Tsa
SM_171013Tsa.AGATTGCGTGCAGTAG-7	10514454	male	Prefrontal_cortex	Endo	nonAD	nonAD	1	2	4	-0.0876909	0	0.0490547	0.108293	0	0.0163516	0	1	16.75	1929	73.6016	79.5346	SM_171013Tsa
SM_171013Tsa.CGCGGTACACGCATCG-13	10536568	male	Prefrontal_cortex	Endo	nonAD	nonAD	1	1	3	0.27449	0.156001	0.0368828	0.217951	0	0.0922918	0.0839912	1	15.1667	895	78.5106	84.9884	SM_171013Tsa
SM_171013Tsa.CTCTAATAGAAACCAT-15	10288185	male	Prefrontal_cortex	Endo	nonAD	nonAD	2	2	4	-0.61006	0	0.201649	2.05567	0	0.0672164	0	1	3.25	895	65.8946	76.8843	SM_171013Tsa
SM_171013Tsa.GCGCAGTAGGTGCTTT-17	20104101	female	Prefrontal_cortex	Endo	nonAD	nonAD	4	2	3	-1.61427	0	0.0781495	0.695683	0	0.0365086	0.0313763	1	4.5	1366	87.499	101.944	SM_171013Tsa
SM_171013Tsa.CATCGAACAAACTGCT-20	10101327	male	Prefrontal_cortex	Fib	AD	lateAD	4	5	1	-2.04172	0.550812	1.68865	21.5804	3.70083	2.39339	4.9407	1	13.25	951	86.9185	89.7139	SM_171013Tsa
SM_171013Tsa.AGGCCGTAGTTGTAGA-22	76647134	female	Prefrontal_cortex	Endo	AD	lateAD	4	5	1	-3.68956	1.40951	1.26847	9.71745	3.92406	1.49233	1.79901	1	3.25	1689	77.2594	81.4675	SM_171013Tsa
SM_171013Tsa.CACCAGGAGAGGGATA-22	76647134	female	Prefrontal_cortex	Endo	AD	lateAD	4	5	1	-3.68956	1.40951	1.26847	9.71745	3.92406	1.49233	1.79901	1	3.25	1440	77.2594	81.4675	SM_171013Tsa
SM_171013Tsa.CTGCCTAAGCGTGTCC-22	76647134	female	Prefrontal_cortex	Endo	AD	lateAD	4	5	1	-3.68956	1.40951	1.26847	9.71745	3.92406	1.49233	1.79901	1	3.25	1033	77.2594	81.4675	SM_171013Tsa
SM_171013Tsa.GCATACATCGTCACGG-22	76647134	female	Prefrontal_cortex	Endo	AD	lateAD	4	5	1	-3.68956	1.40951	1.26847	9.71745	3.92406	1.49233	1.79901	1	3.25	1041	77.2594	81.4675	SM_171013Tsa
SM_171013Tsa.GTCAAGTTCTGGTTCC-22	76647134	female	Prefrontal_cortex	Endo	AD	lateAD	4	5	1	-3.68956	1.40951	1.26847	9.71745	3.92406	1.49233	1.79901	1	3.25	855	77.2594	81.4675	SM_171013Tsa
SM_171013Tsa.TAGCCGGCAGTCAGAG-22	76647134	female	Prefrontal_cortex	Endo	AD	lateAD	4	5	1	-3.68956	1.40951	1.26847	9.71745	3.92406	1.49233	1.79901	1	3.25	861	77.2594	81.4675	SM_171013Tsa
SM_171013Tsa.CGAACATGTAGCGCTC-27	20254740	female	Prefrontal_cortex	Endo	nonAD	nonAD	3	4	4	-0.160622	0	0.220068	1.15658	0.24375	0.0733561	0	1	20.8333	1150	77.7878	81.6756	SM_171013Tsa
SM_171013Tsa.CTGATCCCAAGTCTAC-27	20254740	female	Prefrontal_cortex	Endo	nonAD	nonAD	3	4	4	-0.160622	0	0.220068	1.15658	0.24375	0.0733561	0	1	20.8333	1100	77.7878	81.6756	SM_171013Tsa
SM_171013Tsa.AAGGAGCCACACGCTG-32	21135554	female	Prefrontal_cortex	Fib	AD	earlyAD	4	5	2	-1.78481	2.83338	0.426113	3.91606	13.0356	1.24436	0.473575	1	16.9333	1731	72.3778	92	SM_171013Tsa
SM_171013Tsa.GTACTCCGTACGCTGC-36	11609672	male	Prefrontal_cortex	Per	AD	earlyAD	1	4	2	0.216383	0.748155	1.03581	4.75088	8.58948	0.792604	0.593844	1	17.75	1180	69.7495	86.2697	SM_171013Tsa
SM_171013Tsa.GTAGTCATCAGAGACG-39	11399871	male	Prefrontal_cortex	Endo	nonAD	nonAD	4	3	4	-1.375	0	0.126633	1.39006	0	0.042211	0	1	6.5	1881	72.5366	86.13	SM_171013Tsa
SM_171013Tsa.TCATTTGTCCGTAGGC-44	20173942	female	Prefrontal_cortex	Endo	AD	earlyAD	4	4	1	-2.46631	0.157009	0.945696	8.39443	4.3475	0.816183	1.34584	1	18.1667	1023	77.3443	93.2375	SM_171013Tsa
SM_171013Tsa.GTGCGGTCAATCGGTT-46	11159965	male	Prefrontal_cortex	Endo	AD	lateAD	4	5	1	-3.91935	1.58989	2.10643	22.0176	8.5324	1.9427	2.13179	1	8.66667	1107	71.3457	86.9322	SM_171013Tsa
SM_171013Tsa.TAGTGGTAGAATGTTG-48	11302830	male	Prefrontal_cortex	Endo	AD	earlyAD	4	3	2	-1.23197	1.30805	0.123682	6.64625	4.5065	0.682917	0.61702	1	1.5	1410	74.4093	85.8289	SM_171013Tsa
SM_171013Tsa.CAGCTAAAGGTAGCCA-3	10260309	male	Prefrontal_cortex	Endo	nonAD	nonAD	1	3	4	0.188344	0	0.155523	0.582069	0	0.0518411	0	2	8.58333	2783	75.7673	88.3997	SM_171013Tsa
SM_171013Tsa.CGAGCCATCCTCAACC-3	10260309	male	Prefrontal_cortex	Endo	nonAD	nonAD	1	3	4	0.188344	0	0.155523	0.582069	0	0.0518411	0	2	8.58333	1047	75.7673	88.3997	SM_171013Tsa
SM_171013Tsa.CTGCCTATCTTCATGT-9	21412626	female	Prefrontal_cortex	Endo	nonAD	nonAD	1	3	4	0.174321	0	0.0859375	0.863088	0	0.0286458	0	1	15.3333	843	89.2293	91.4305	SM_171013Tsa
SM_171013Tsa.CACAGGCGTAGAAGGA-13	10536568	male	Prefrontal_cortex	Endo	nonAD	nonAD	1	1	3	0.27449	0.156001	0.0368828	0.217951	0	0.0922918	0.0839912	1	15.1667	717	78.5106	84.9884	SM_171013Tsa
SM_171013Tsa.AGCGTATTCGCACTCT-15	10288185	male	Prefrontal_cortex	Endo	nonAD	nonAD	2	2	4	-0.61006	0	0.201649	2.05567	0	0.0672164	0	1	3.25	1498	65.8946	76.8843	SM_171013Tsa
SM_171013Tsa.GCAAACTCACGGTAAG-15	10288185	male	Prefrontal_cortex	Endo	nonAD	nonAD	2	2	4	-0.61006	0	0.201649	2.05567	0	0.0672164	0	1	3.25	681	65.8946	76.8843	SM_171013Tsa
SM_171013Tsa.TGCGGGTCATTTGCTT-15	10288185	male	Prefrontal_cortex	Fib	nonAD	nonAD	2	2	4	-0.61006	0	0.201649	2.05567	0	0.0672164	0	1	3.25	1156	65.8946	76.8843	SM_171013Tsa
SM_171013Tsa.ACGAGCCTCATGTCTT-16	11200645	male	Prefrontal_cortex	Endo	AD	earlyAD	1	4	2	0.575607	2.00724	0.590364	1.1709	6.92156	1.0747	0.62649	1	4.25	1868	70.9021	83.729	SM_171013Tsa
SM_171013Tsa.AGAATAGGTCAAAGCG-17	20104101	female	Prefrontal_cortex	Endo	nonAD	nonAD	4	2	3	-1.61427	0	0.0781495	0.695683	0	0.0365086	0.0313763	1	4.5	1718	87.499	101.944	SM_171013Tsa
SM_171013Tsa.CTTCTCTCAGCGAACA-17	20104101	female	Prefrontal_cortex	Endo	nonAD	nonAD	4	2	3	-1.61427	0	0.0781495	0.695683	0	0.0365086	0.0313763	1	4.5	3097	87.499	101.944	SM_171013Tsa
SM_171013Tsa.TGAGCCGTCACGCATA-22	76647134	female	Prefrontal_cortex	Endo	AD	lateAD	4	5	1	-3.68956	1.40951	1.26847	9.71745	3.92406	1.49233	1.79901	1	3.25	867	77.2594	81.4675	SM_171013Tsa
SM_171013Tsa.CTCGGGATCCTCCTAG-23	20179164	female	Prefrontal_cortex	Endo	nonAD	nonAD	6	3	4	-3.17493	0	0.570216	4.7097	0	0.190072	0	1	5.33333	620	79.4305	83.729	SM_171013Tsa
SM_171013Tsa.CGTCTACCACGGCCAT-29	10261026	male	Prefrontal_cortex	Endo	nonAD	nonAD	1	3	4	0.156437	0	0.443949	2.78353	0	0.147983	0	1	16.6667	1335	78.3025	80.9446	SM_171013Tsa
SM_171013Tsa.ATTGGTGGTGGTGTAG-32	21135554	female	Prefrontal_cortex	Endo	AD	earlyAD	4	5	2	-1.78481	2.83338	0.426113	3.91606	13.0356	1.24436	0.473575	1	16.9333	892	72.3778	92	SM_171013Tsa
SM_171013Tsa.ATCACGATCATGTCTT-38	20978133	female	Prefrontal_cortex	Endo	AD	earlyAD	4	5	1	-1.35286	0.623499	1.02473	5.51499	4.42619	0.910608	1.0836	1	26.1667	1631	77.859	87.666	SM_171013Tsa
SM_171013Tsa.CGTCACTCATAAGACA-38	20978133	female	Prefrontal_cortex	Endo	AD	earlyAD	4	5	1	-1.35286	0.623499	1.02473	5.51499	4.42619	0.910608	1.0836	1	26.1667	1242	77.859	87.666	SM_171013Tsa
SM_171013Tsa.GGTATTGGTTCAGTAC-38	20978133	female	Prefrontal_cortex	Endo	AD	earlyAD	4	5	1	-1.35286	0.623499	1.02473	5.51499	4.42619	0.910608	1.0836	1	26.1667	1216	77.859	87.666	SM_171013Tsa
SM_171013Tsa.AGATCTGAGGGATACC-44	20173942	female	Prefrontal_cortex	Endo	AD	earlyAD	4	4	1	-2.46631	0.157009	0.945696	8.39443	4.3475	0.816183	1.34584	1	18.1667	736	77.3443	93.2375	SM_171013Tsa
SM_171013Tsa.ACTGAGTTCACTTATC-2	11336574	male	Prefrontal_cortex	Fib	AD	lateAD	4	6	1	-3.75762	0.600236	2.93001	22.5384	7.36571	1.62884	1.35626	1	3.5	667	82.3107	89.0267	SM_171013Tsa
SM_171013Tsa.CACAAACGTAAGGGAA-2	11336574	male	Prefrontal_cortex	Fib	AD	lateAD	4	6	1	-3.75762	0.600236	2.93001	22.5384	7.36571	1.62884	1.35626	1	3.5	2864	82.3107	89.0267	SM_171013Tsa
SM_171013Tsa.ACAGCCGTCAACGGGA-3	10260309	male	Prefrontal_cortex	Fib	nonAD	nonAD	1	3	4	0.188344	0	0.155523	0.582069	0	0.0518411	0	2	8.58333	1296	75.7673	88.3997	SM_171013Tsa
SM_171013Tsa.AGCATACTCGTTGACA-3	10260309	male	Prefrontal_cortex	Fib	nonAD	nonAD	1	3	4	0.188344	0	0.155523	0.582069	0	0.0518411	0	2	8.58333	1458	75.7673	88.3997	SM_171013Tsa
SM_171013Tsa.CATGCCTCAGCTGCTG-3	10260309	male	Prefrontal_cortex	Fib	nonAD	nonAD	1	3	4	0.188344	0	0.155523	0.582069	0	0.0518411	0	2	8.58333	857	75.7673	88.3997	SM_171013Tsa
SM_171013Tsa.CGACCTTAGCTGATAA-3	10260309	male	Prefrontal_cortex	Fib	nonAD	nonAD	1	3	4	0.188344	0	0.155523	0.582069	0	0.0518411	0	2	8.58333	946	75.7673	88.3997	SM_171013Tsa
SM_171013Tsa.CTGATCCAGATCTGAA-3	10260309	male	Prefrontal_cortex	Fib	nonAD	nonAD	1	3	4	0.188344	0	0.155523	0.582069	0	0.0518411	0	2	8.58333	2424	75.7673	88.3997	SM_171013Tsa
SM_171013Tsa.GACTACACACCAACCG-3	10260309	male	Prefrontal_cortex	Fib	nonAD	nonAD	1	3	4	0.188344	0	0.155523	0.582069	0	0.0518411	0	2	8.58333	1657	75.7673	88.3997	SM_171013Tsa
SM_171013Tsa.GCGCAGTAGTTGCAGG-3	10260309	male	Prefrontal_cortex	Fib	nonAD	nonAD	1	3	4	0.188344	0	0.155523	0.582069	0	0.0518411	0	2	8.58333	1214	75.7673	88.3997	SM_171013Tsa
SM_171013Tsa.GCTGGGTCAACGCACC-3	10260309	male	Prefrontal_cortex	Fib	nonAD	nonAD	1	3	4	0.188344	0	0.155523	0.582069	0	0.0518411	0	2	8.58333	1035	75.7673	88.3997	SM_171013Tsa
SM_171013Tsa.GGGACCTCAGATCCAT-3	10260309	male	Prefrontal_cortex	Fib	nonAD	nonAD	1	3	4	0.188344	0	0.155523	0.582069	0	0.0518411	0	2	8.58333	1674	75.7673	88.3997	SM_171013Tsa
SM_171013Tsa.GTACTCCGTTAAGATG-3	10260309	male	Prefrontal_cortex	Fib	nonAD	nonAD	1	3	4	0.188344	0	0.155523	0.582069	0	0.0518411	0	2	8.58333	2459	75.7673	88.3997	SM_171013Tsa
SM_171013Tsa.TATCTCAAGGGCTCTC-3	10260309	male	Prefrontal_cortex	Fib	nonAD	nonAD	1	3	4	0.188344	0	0.155523	0.582069	0	0.0518411	0	2	8.58333	2176	75.7673	88.3997	SM_171013Tsa
SM_171013Tsa.TCGCGAGGTACAGTGG-3	10260309	male	Prefrontal_cortex	Fib	nonAD	nonAD	1	3	4	0.188344	0	0.155523	0.582069	0	0.0518411	0	2	8.58333	989	75.7673	88.3997	SM_171013Tsa
SM_171013Tsa.TCTATTGTCTTCGAGA-3	10260309	male	Prefrontal_cortex	Fib	nonAD	nonAD	1	3	4	0.188344	0	0.155523	0.582069	0	0.0518411	0	2	8.58333	2974	75.7673	88.3997	SM_171013Tsa
SM_171013Tsa.ACACCAAGTTCCACAA-5	20207013	female	Prefrontal_cortex	Fib	nonAD	nonAD	1	1	4	1.21938	0.0240002	0.0276621	0.350492	0	0.0172208	0	1	4.16667	1180	80.8241	96.0164	SM_171013Tsa
SM_171013Tsa.ATCACGAGTCTTGATG-5	20207013	female	Prefrontal_cortex	Fib	nonAD	nonAD	1	1	4	1.21938	0.0240002	0.0276621	0.350492	0	0.0172208	0	1	4.16667	864	80.8241	96.0164	SM_171013Tsa
SM_171013Tsa.CATATGGCACAAGCCC-5	20207013	female	Prefrontal_cortex	Fib	nonAD	nonAD	1	1	4	1.21938	0.0240002	0.0276621	0.350492	0	0.0172208	0	1	4.16667	1351	80.8241	96.0164	SM_171013Tsa
SM_171013Tsa.CTTACCGCATATGAGA-5	20207013	female	Prefrontal_cortex	Fib	nonAD	nonAD	1	1	4	1.21938	0.0240002	0.0276621	0.350492	0	0.0172208	0	1	4.16667	1299	80.8241	96.0164	SM_171013Tsa
SM_171013Tsa.TAGAGCTAGGCTCAGA-5	20207013	female	Prefrontal_cortex	Fib	nonAD	nonAD	1	1	4	1.21938	0.0240002	0.0276621	0.350492	0	0.0172208	0	1	4.16667	1462	80.8241	96.0164	SM_171013Tsa
SM_171013Tsa.TTCTCAAAGAGGGCTT-5	20207013	female	Prefrontal_cortex	Fib	nonAD	nonAD	1	1	4	1.21938	0.0240002	0.0276621	0.350492	0	0.0172208	0	1	4.16667	1872	80.8241	96.0164	SM_171013Tsa
SM_171013Tsa.CTCTACGCATTGTGCA-7	10514454	male	Prefrontal_cortex	Fib	nonAD	nonAD	1	2	4	-0.0876909	0	0.0490547	0.108293	0	0.0163516	0	1	16.75	1593	73.6016	79.5346	SM_171013Tsa
SM_171013Tsa.GCTGCAGAGCCGGTAA-7	10514454	male	Prefrontal_cortex	Fib	nonAD	nonAD	1	2	4	-0.0876909	0	0.0490547	0.108293	0	0.0163516	0	1	16.75	1256	73.6016	79.5346	SM_171013Tsa
SM_171013Tsa.ACAGCCGCATTAGGCT-9	21412626	female	Prefrontal_cortex	Fib	nonAD	nonAD	1	3	4	0.174321	0	0.0859375	0.863088	0	0.0286458	0	1	15.3333	1082	89.2293	91.4305	SM_171013Tsa
SM_171013Tsa.TGGCTGGGTCCCGACA-11	20956867	female	Prefrontal_cortex	Fib	nonAD	nonAD	1	3	4	1.22962	0.157638	0.11151	0.274828	0	0.089716	0	1	18.2167	1559	67.7645	79.1157	SM_171013Tsa
SM_171013Tsa.AACCGCGAGGAATGGA-14	10222853	male	Prefrontal_cortex	Fib	AD	lateAD	4	5	1	-3.16991	0.904338	1.87764	31.0343	6.38375	1.70965	2.34697	1	4.5	1655	73.347	85.7769	SM_171013Tsa
SM_171013Tsa.AAGCCGCAGAAGCCCA-14	10222853	male	Prefrontal_cortex	Fib	AD	lateAD	4	5	1	-3.16991	0.904338	1.87764	31.0343	6.38375	1.70965	2.34697	1	4.5	1362	73.347	85.7769	SM_171013Tsa
SM_171013Tsa.CTAACTTCATATACGC-14	10222853	male	Prefrontal_cortex	Fib	AD	lateAD	4	5	1	-3.16991	0.904338	1.87764	31.0343	6.38375	1.70965	2.34697	1	4.5	2506	73.347	85.7769	SM_171013Tsa
SM_171013Tsa.GCGCCAATCACTCTTA-14	10222853	male	Prefrontal_cortex	Fib	AD	lateAD	4	5	1	-3.16991	0.904338	1.87764	31.0343	6.38375	1.70965	2.34697	1	4.5	1888	73.347	85.7769	SM_171013Tsa
SM_171013Tsa.GGACAGAAGTGAATTG-14	10222853	male	Prefrontal_cortex	Per	AD	lateAD	4	5	1	-3.16991	0.904338	1.87764	31.0343	6.38375	1.70965	2.34697	1	4.5	1386	73.347	85.7769	SM_171013Tsa
SM_171013Tsa.TACTTGTCATCCCACT-14	10222853	male	Prefrontal_cortex	Fib	AD	lateAD	4	5	1	-3.16991	0.904338	1.87764	31.0343	6.38375	1.70965	2.34697	1	4.5	2382	73.347	85.7769	SM_171013Tsa
SM_171013Tsa.TCTTCGGGTGAGTATA-14	10222853	male	Prefrontal_cortex	Fib	AD	lateAD	4	5	1	-3.16991	0.904338	1.87764	31.0343	6.38375	1.70965	2.34697	1	4.5	1790	73.347	85.7769	SM_171013Tsa
SM_171013Tsa.TGTGTTTAGGCTAGGT-14	10222853	male	Prefrontal_cortex	Fib	AD	lateAD	4	5	1	-3.16991	0.904338	1.87764	31.0343	6.38375	1.70965	2.34697	1	4.5	2226	73.347	85.7769	SM_171013Tsa
SM_171013Tsa.ACGGAGACACTCTGTC-15	10288185	male	Prefrontal_cortex	Fib	nonAD	nonAD	2	2	4	-0.61006	0	0.201649	2.05567	0	0.0672164	0	1	3.25	2256	65.8946	76.8843	SM_171013Tsa
SM_171013Tsa.CCTAAAGTCTTTAGGG-15	10288185	male	Prefrontal_cortex	Fib	nonAD	nonAD	2	2	4	-0.61006	0	0.201649	2.05567	0	0.0672164	0	1	3.25	3079	65.8946	76.8843	SM_171013Tsa
SM_171013Tsa.CCTACCAGTTCGTCTC-15	10288185	male	Prefrontal_cortex	Fib	nonAD	nonAD	2	2	4	-0.61006	0	0.201649	2.05567	0	0.0672164	0	1	3.25	1190	65.8946	76.8843	SM_171013Tsa
SM_171013Tsa.CGAGAAGCAAAGCGGT-15	10288185	male	Prefrontal_cortex	Fib	nonAD	nonAD	2	2	4	-0.61006	0	0.201649	2.05567	0	0.0672164	0	1	3.25	999	65.8946	76.8843	SM_171013Tsa
SM_171013Tsa.CGTTCTGGTAAGCACG-15	10288185	male	Prefrontal_cortex	Fib	nonAD	nonAD	2	2	4	-0.61006	0	0.201649	2.05567	0	0.0672164	0	1	3.25	1762	65.8946	76.8843	SM_171013Tsa
SM_171013Tsa.CTTACCGAGTCTCCTC-15	10288185	male	Prefrontal_cortex	Fib	nonAD	nonAD	2	2	4	-0.61006	0	0.201649	2.05567	0	0.0672164	0	1	3.25	1188	65.8946	76.8843	SM_171013Tsa
SM_171013Tsa.GAACGGACAATCACAC-15	10288185	male	Prefrontal_cortex	Fib	nonAD	nonAD	2	2	4	-0.61006	0	0.201649	2.05567	0	0.0672164	0	1	3.25	1936	65.8946	76.8843	SM_171013Tsa
SM_171013Tsa.GCTGGGTGTCATACTG-15	10288185	male	Prefrontal_cortex	Fib	nonAD	nonAD	2	2	4	-0.61006	0	0.201649	2.05567	0	0.0672164	0	1	3.25	1576	65.8946	76.8843	SM_171013Tsa
SM_171013Tsa.GGAACTTGTCAAAGCG-15	10288185	male	Prefrontal_cortex	Fib	nonAD	nonAD	2	2	4	-0.61006	0	0.201649	2.05567	0	0.0672164	0	1	3.25	880	65.8946	76.8843	SM_171013Tsa
SM_171013Tsa.GGACAAGGTCTAAACC-15	10288185	male	Prefrontal_cortex	Per	nonAD	nonAD	2	2	4	-0.61006	0	0.201649	2.05567	0	0.0672164	0	1	3.25	980	65.8946	76.8843	SM_171013Tsa
SM_171013Tsa.GGGACCTGTCTTCTCG-15	10288185	male	Prefrontal_cortex	Per	nonAD	nonAD	2	2	4	-0.61006	0	0.201649	2.05567	0	0.0672164	0	1	3.25	1104	65.8946	76.8843	SM_171013Tsa
SM_171013Tsa.TACGGTATCTTGTTTG-15	10288185	male	Prefrontal_cortex	Fib	nonAD	nonAD	2	2	4	-0.61006	0	0.201649	2.05567	0	0.0672164	0	1	3.25	1270	65.8946	76.8843	SM_171013Tsa
SM_171013Tsa.TCAGATGCAGAGCCAA-15	10288185	male	Prefrontal_cortex	Fib	nonAD	nonAD	2	2	4	-0.61006	0	0.201649	2.05567	0	0.0672164	0	1	3.25	639	65.8946	76.8843	SM_171013Tsa
SM_171013Tsa.TGTTCCGAGCTACCTA-15	10288185	male	Prefrontal_cortex	Fib	nonAD	nonAD	2	2	4	-0.61006	0	0.201649	2.05567	0	0.0672164	0	1	3.25	1614	65.8946	76.8843	SM_171013Tsa
SM_171013Tsa.AGTGGGACATGGAATA-16	11200645	male	Prefrontal_cortex	Fib	AD	earlyAD	1	4	2	0.575607	2.00724	0.590364	1.1709	6.92156	1.0747	0.62649	1	4.25	1448	70.9021	83.729	SM_171013Tsa
SM_171013Tsa.ATAACGCGTTCGTTGA-16	11200645	male	Prefrontal_cortex	Fib	AD	earlyAD	1	4	2	0.575607	2.00724	0.590364	1.1709	6.92156	1.0747	0.62649	1	4.25	1354	70.9021	83.729	SM_171013Tsa
SM_171013Tsa.CAGTCCTCACATCCAA-16	11200645	male	Prefrontal_cortex	Fib	AD	earlyAD	1	4	2	0.575607	2.00724	0.590364	1.1709	6.92156	1.0747	0.62649	1	4.25	1576	70.9021	83.729	SM_171013Tsa
SM_171013Tsa.GATCGCGAGCTCCTTC-16	11200645	male	Prefrontal_cortex	Fib	AD	earlyAD	1	4	2	0.575607	2.00724	0.590364	1.1709	6.92156	1.0747	0.62649	1	4.25	796	70.9021	83.729	SM_171013Tsa
SM_171013Tsa.GCGACCATCACTATTC-16	11200645	male	Prefrontal_cortex	Fib	AD	earlyAD	1	4	2	0.575607	2.00724	0.590364	1.1709	6.92156	1.0747	0.62649	1	4.25	1327	70.9021	83.729	SM_171013Tsa
SM_171013Tsa.GTTCTCGTCTTCGGTC-16	11200645	male	Prefrontal_cortex	Fib	AD	earlyAD	1	4	2	0.575607	2.00724	0.590364	1.1709	6.92156	1.0747	0.62649	1	4.25	2962	70.9021	83.729	SM_171013Tsa
SM_171013Tsa.AAGCCGCTCGGCATCG-17	20104101	female	Prefrontal_cortex	Fib	nonAD	nonAD	4	2	3	-1.61427	0	0.0781495	0.695683	0	0.0365086	0.0313763	1	4.5	1290	87.499	101.944	SM_171013Tsa
SM_171013Tsa.ACTGATGAGGGAGTAA-17	20104101	female	Prefrontal_cortex	Fib	nonAD	nonAD	4	2	3	-1.61427	0	0.0781495	0.695683	0	0.0365086	0.0313763	1	4.5	1632	87.499	101.944	SM_171013Tsa
SM_171013Tsa.CAGTCCTTCCTCTAGC-17	20104101	female	Prefrontal_cortex	Per	nonAD	nonAD	4	2	3	-1.61427	0	0.0781495	0.695683	0	0.0365086	0.0313763	1	4.5	1960	87.499	101.944	SM_171013Tsa
SM_171013Tsa.CGGAGTCCAATAGCAA-17	20104101	female	Prefrontal_cortex	Fib	nonAD	nonAD	4	2	3	-1.61427	0	0.0781495	0.695683	0	0.0365086	0.0313763	1	4.5	2451	87.499	101.944	SM_171013Tsa
SM_171013Tsa.GATCGCGAGAAACGCC-17	20104101	female	Prefrontal_cortex	Fib	nonAD	nonAD	4	2	3	-1.61427	0	0.0781495	0.695683	0	0.0365086	0.0313763	1	4.5	2014	87.499	101.944	SM_171013Tsa
SM_171013Tsa.GTGGGTCCAAGAAGAG-17	20104101	female	Prefrontal_cortex	Per	nonAD	nonAD	4	2	3	-1.61427	0	0.0781495	0.695683	0	0.0365086	0.0313763	1	4.5	711	87.499	101.944	SM_171013Tsa
SM_171013Tsa.TAGTTGGGTCCCGACA-17	20104101	female	Prefrontal_cortex	Fib	nonAD	nonAD	4	2	3	-1.61427	0	0.0781495	0.695683	0	0.0365086	0.0313763	1	4.5	1910	87.499	101.944	SM_171013Tsa
SM_171013Tsa.TGTGGTACATCGACGC-17	20104101	female	Prefrontal_cortex	Per	nonAD	nonAD	4	2	3	-1.61427	0	0.0781495	0.695683	0	0.0365086	0.0313763	1	4.5	1653	87.499	101.944	SM_171013Tsa
SM_171013Tsa.ATGGGAGGTGTCCTCT-19	11342432	male	Prefrontal_cortex	Fib	nonAD	nonAD	1	2	4	0.00857465	0	0.0603652	0.457275	0	0.0201217	0	1	2.58333	2636	82.5216	90.1109	SM_171013Tsa
SM_171013Tsa.GGGAGATCATCGGTTA-20	10101327	male	Prefrontal_cortex	Fib	AD	lateAD	4	5	1	-2.04172	0.550812	1.68865	21.5804	3.70083	2.39339	4.9407	1	13.25	1178	86.9185	89.7139	SM_171013Tsa
SM_171013Tsa.CACTCCACAGCATGAG-21	21142003	female	Prefrontal_cortex	Fib	nonAD	nonAD	1	4	4	0.0369539	0	0.0582977	0.83451	0	0.0194326	0	1	7	2087	87.3101	88.9254	SM_171013Tsa
SM_171013Tsa.GGGCACTCAGCATACT-21	21142003	female	Prefrontal_cortex	Fib	nonAD	nonAD	1	4	4	0.0369539	0	0.0582977	0.83451	0	0.0194326	0	1	7	2084	87.3101	88.9254	SM_171013Tsa
SM_171013Tsa.TATCTCACACCAGTTA-21	21142003	female	Prefrontal_cortex	Fib	nonAD	nonAD	1	4	4	0.0369539	0	0.0582977	0.83451	0	0.0194326	0	1	7	2080	87.3101	88.9254	SM_171013Tsa
SM_171013Tsa.TATGCCCGTTGACGTT-21	21142003	female	Prefrontal_cortex	Fib	nonAD	nonAD	1	4	4	0.0369539	0	0.0582977	0.83451	0	0.0194326	0	1	7	1496	87.3101	88.9254	SM_171013Tsa
SM_171013Tsa.ACAGCCGCAGAGCCAA-22	76647134	female	Prefrontal_cortex	Per	AD	lateAD	4	5	1	-3.68956	1.40951	1.26847	9.71745	3.92406	1.49233	1.79901	1	3.25	929	77.2594	81.4675	SM_171013Tsa
SM_171013Tsa.CCTATTAGTACGCTGC-22	76647134	female	Prefrontal_cortex	Per	AD	lateAD	4	5	1	-3.68956	1.40951	1.26847	9.71745	3.92406	1.49233	1.79901	1	3.25	1090	77.2594	81.4675	SM_171013Tsa
SM_171013Tsa.ACACCGGTCACCCTCA-23	20179164	female	Prefrontal_cortex	Fib	nonAD	nonAD	6	3	4	-3.17493	0	0.570216	4.7097	0	0.190072	0	1	5.33333	2074	79.4305	83.729	SM_171013Tsa
SM_171013Tsa.GCTGCGACATTGAGCT-23	20179164	female	Prefrontal_cortex	Fib	nonAD	nonAD	6	3	4	-3.17493	0	0.570216	4.7097	0	0.190072	0	1	5.33333	1475	79.4305	83.729	SM_171013Tsa
SM_171013Tsa.AGTGTCATCAAGAAGT-24	21159840	female	Prefrontal_cortex	Fib	AD	lateAD	4	5	1	-1.73452	2.34659	2.33006	29.1681	7.3675	2.26394	2.11517	1	2.16667	2717	79.0062	82.7105	SM_171013Tsa
SM_171013Tsa.CAGCAGCTCTACTCAT-24	21159840	female	Prefrontal_cortex	Fib	AD	lateAD	4	5	1	-1.73452	2.34659	2.33006	29.1681	7.3675	2.26394	2.11517	1	2.16667	2551	79.0062	82.7105	SM_171013Tsa
SM_171013Tsa.GACTGCGTCTGAAAGA-24	21159840	female	Prefrontal_cortex	Fib	AD	lateAD	4	5	1	-1.73452	2.34659	2.33006	29.1681	7.3675	2.26394	2.11517	1	2.16667	1007	79.0062	82.7105	SM_171013Tsa
SM_171013Tsa.GCGCAACCACTCAGGC-24	21159840	female	Prefrontal_cortex	Fib	AD	lateAD	4	5	1	-1.73452	2.34659	2.33006	29.1681	7.3675	2.26394	2.11517	1	2.16667	2398	79.0062	82.7105	SM_171013Tsa
SM_171013Tsa.GACTGCGTCGGAATCT-25	20977678	female	Prefrontal_cortex	Fib	nonAD	nonAD	2	3	4	-0.634188	0	0.464847	3.64893	0.11625	0.154949	0	1	3.91667	2765	81.9959	92.8652	SM_171013Tsa
SM_171013Tsa.TAGTGGTTCATAACCG-25	20977678	female	Prefrontal_cortex	Fib	nonAD	nonAD	2	3	4	-0.634188	0	0.464847	3.64893	0.11625	0.154949	0	1	3.91667	2269	81.9959	92.8652	SM_171013Tsa
SM_171013Tsa.GAAGCAGGTTCACGGC-26	21189544	female	Prefrontal_cortex	Per	AD	lateAD	4	5	1	-2.41794	2.12696	2.48806	26.4816	4.25625	1.96587	1.28259	1	4.25	1270	81.9603	92.4791	SM_171013Tsa
SM_171013Tsa.GAGGTGATCTCCAACC-27	20254740	female	Prefrontal_cortex	Per	nonAD	nonAD	3	4	4	-0.160622	0	0.220068	1.15658	0.24375	0.0733561	0	1	20.8333	1491	77.7878	81.6756	SM_171013Tsa
SM_171013Tsa.AAACCTGAGAATGTGT-28	20963866	female	Prefrontal_cortex	Fib	AD	lateAD	4	6	1	-1.75197	0.365615	3.84164	44.5897	8.90344	2.44761	3.13559	1	16.6833	1069	69.5305	83.6359	SM_171013Tsa
SM_171013Tsa.AAAGCAAAGTAAGTAC-28	20963866	female	Prefrontal_cortex	Fib	AD	lateAD	4	6	1	-1.75197	0.365615	3.84164	44.5897	8.90344	2.44761	3.13559	1	16.6833	932	69.5305	83.6359	SM_171013Tsa
SM_171013Tsa.AACGTTGCAAGCTGGA-28	20963866	female	Prefrontal_cortex	Fib	AD	lateAD	4	6	1	-1.75197	0.365615	3.84164	44.5897	8.90344	2.44761	3.13559	1	16.6833	1288	69.5305	83.6359	SM_171013Tsa
SM_171013Tsa.ACTTGTTCACAGAGGT-28	20963866	female	Prefrontal_cortex	Per	AD	lateAD	4	6	1	-1.75197	0.365615	3.84164	44.5897	8.90344	2.44761	3.13559	1	16.6833	959	69.5305	83.6359	SM_171013Tsa
SM_171013Tsa.ATCTGCCTCCGCGCAA-28	20963866	female	Prefrontal_cortex	Fib	AD	lateAD	4	6	1	-1.75197	0.365615	3.84164	44.5897	8.90344	2.44761	3.13559	1	16.6833	1504	69.5305	83.6359	SM_171013Tsa
SM_171013Tsa.CCCATACTCGTGACAT-28	20963866	female	Prefrontal_cortex	Fib	AD	lateAD	4	6	1	-1.75197	0.365615	3.84164	44.5897	8.90344	2.44761	3.13559	1	16.6833	1225	69.5305	83.6359	SM_171013Tsa
SM_171013Tsa.TGAAAGAAGGATTCGG-28	20963866	female	Prefrontal_cortex	Fib	AD	lateAD	4	6	1	-1.75197	0.365615	3.84164	44.5897	8.90344	2.44761	3.13559	1	16.6833	1588	69.5305	83.6359	SM_171013Tsa
SM_171013Tsa.TTAGGACGTTTGACTG-28	20963866	female	Prefrontal_cortex	Fib	AD	lateAD	4	6	1	-1.75197	0.365615	3.84164	44.5897	8.90344	2.44761	3.13559	1	16.6833	2053	69.5305	83.6359	SM_171013Tsa
SM_171013Tsa.CTTGGCTAGGGTGTGT-30	11310718	male	Prefrontal_cortex	Per	AD	earlyAD	2	5	2	-0.349869	1.53049	0.640524	9.92545	7.185	0.961049	0.712132	1	4.58333	1288	79.9343	80.5339	SM_171013Tsa
SM_171013Tsa.AACTTTCCACGCATCG-31	20149910	female	Prefrontal_cortex	Fib	nonAD	nonAD	1	4	4	-0.343793	0	0.925298	7.34978	0	0.369715	0.183846	1	3.25	1937	83.54	92.7885	SM_171013Tsa
SM_171013Tsa.AGCTTGACAATGGTCT-32	21135554	female	Prefrontal_cortex	Fib	AD	earlyAD	4	5	2	-1.78481	2.83338	0.426113	3.91606	13.0356	1.24436	0.473575	1	16.9333	724	72.3778	92	SM_171013Tsa
SM_171013Tsa.CCTAGCTCACGGCGTT-32	21135554	female	Prefrontal_cortex	Fib	AD	earlyAD	4	5	2	-1.78481	2.83338	0.426113	3.91606	13.0356	1.24436	0.473575	1	16.9333	1458	72.3778	92	SM_171013Tsa
SM_171013Tsa.CGTCAGGTCCCAGGTG-32	21135554	female	Prefrontal_cortex	Fib	AD	earlyAD	4	5	2	-1.78481	2.83338	0.426113	3.91606	13.0356	1.24436	0.473575	1	16.9333	1087	72.3778	92	SM_171013Tsa
SM_171013Tsa.GCCAAATGTCCATCCT-32	21135554	female	Prefrontal_cortex	Per	AD	earlyAD	4	5	2	-1.78481	2.83338	0.426113	3.91606	13.0356	1.24436	0.473575	1	16.9333	1175	72.3778	92	SM_171013Tsa
SM_171013Tsa.TAGGCATTCCAATGGT-32	21135554	female	Prefrontal_cortex	SMC	AD	earlyAD	4	5	2	-1.78481	2.83338	0.426113	3.91606	13.0356	1.24436	0.473575	1	16.9333	1879	72.3778	92	SM_171013Tsa
SM_171013Tsa.TATCTCACATATGAGA-32	21135554	female	Prefrontal_cortex	SMC	AD	earlyAD	4	5	2	-1.78481	2.83338	0.426113	3.91606	13.0356	1.24436	0.473575	1	16.9333	787	72.3778	92	SM_171013Tsa
SM_171013Tsa.TCTTTCCCATCCGTGG-32	21135554	female	Prefrontal_cortex	Per	AD	earlyAD	4	5	2	-1.78481	2.83338	0.426113	3.91606	13.0356	1.24436	0.473575	1	16.9333	1022	72.3778	92	SM_171013Tsa
SM_171013Tsa.AGTGAGGTCCAAAGTC-34	20282398	female	Prefrontal_cortex	Per	AD	earlyAD	2	3	1	-0.104285	0.525045	0.176055	3.07176	5.69125	0.562782	0.987247	1	0	1087	69.1718	87.4497	SM_171013Tsa
SM_171013Tsa.TTCCCAGAGGATTCGG-34	20282398	female	Prefrontal_cortex	Per	AD	earlyAD	2	3	1	-0.104285	0.525045	0.176055	3.07176	5.69125	0.562782	0.987247	1	0	1619	69.1718	87.4497	SM_171013Tsa
SM_171013Tsa.CGCTATCGTTCCACAA-36	11609672	male	Prefrontal_cortex	Fib	AD	earlyAD	1	4	2	0.216383	0.748155	1.03581	4.75088	8.58948	0.792604	0.593844	1	17.75	2736	69.7495	86.2697	SM_171013Tsa
SM_171013Tsa.CGTAGGCAGTGTCCCG-36	11609672	male	Prefrontal_cortex	Fib	AD	earlyAD	1	4	2	0.216383	0.748155	1.03581	4.75088	8.58948	0.792604	0.593844	1	17.75	2454	69.7495	86.2697	SM_171013Tsa
SM_171013Tsa.TGCGCAGAGGGTCTCC-36	11609672	male	Prefrontal_cortex	Fib	AD	earlyAD	1	4	2	0.216383	0.748155	1.03581	4.75088	8.58948	0.792604	0.593844	1	17.75	669	69.7495	86.2697	SM_171013Tsa
SM_171013Tsa.ATTGGTGTCAGTCAGT-37	20249897	female	Prefrontal_cortex	Per	nonAD	nonAD	2	3	4	-0.758696	0.0238564	0.300231	2.44316	0	0.108029	0	1	16.7167	1122	85.4319	87.3018	SM_171013Tsa
SM_171013Tsa.GGCAATTTCCTATTCA-37	20249897	female	Prefrontal_cortex	Per	nonAD	nonAD	2	3	4	-0.758696	0.0238564	0.300231	2.44316	0	0.108029	0	1	16.7167	1869	85.4319	87.3018	SM_171013Tsa
SM_171013Tsa.ACGCCGACAGGAATCG-38	20978133	female	Prefrontal_cortex	Fib	AD	earlyAD	4	5	1	-1.35286	0.623499	1.02473	5.51499	4.42619	0.910608	1.0836	1	26.1667	1166	77.859	87.666	SM_171013Tsa
SM_171013Tsa.GTCGGGTCAGCAGTTT-38	20978133	female	Prefrontal_cortex	Fib	AD	earlyAD	4	5	1	-1.35286	0.623499	1.02473	5.51499	4.42619	0.910608	1.0836	1	26.1667	723	77.859	87.666	SM_171013Tsa
SM_171013Tsa.CAGCGACCACAGGAGT-39	11399871	male	Prefrontal_cortex	Per	nonAD	nonAD	4	3	4	-1.375	0	0.126633	1.39006	0	0.042211	0	1	6.5	1400	72.5366	86.13	SM_171013Tsa
SM_171013Tsa.CTGCCTAAGACTAAGT-39	11399871	male	Prefrontal_cortex	Fib	nonAD	nonAD	4	3	4	-1.375	0	0.126633	1.39006	0	0.042211	0	1	6.5	1063	72.5366	86.13	SM_171013Tsa
SM_171013Tsa.CGTCACTAGACGCACA-43	21126823	female	Prefrontal_cortex	SMC	nonAD	nonAD	2	1	4	-0.113221	0.214707	0.0184414	0.958256	0	0.0777163	0	1	6.28333	800	81.2101	92.6735	SM_171013Tsa
SM_171013Tsa.TCTATTGAGTGTCCCG-43	21126823	female	Prefrontal_cortex	Per	nonAD	nonAD	2	1	4	-0.113221	0.214707	0.0184414	0.958256	0	0.0777163	0	1	6.28333	1326	81.2101	92.6735	SM_171013Tsa
SM_171013Tsa.GCCTCTACACTTAACG-44	20173942	female	Prefrontal_cortex	Fib	AD	earlyAD	4	4	1	-2.46631	0.157009	0.945696	8.39443	4.3475	0.816183	1.34584	1	18.1667	1766	77.3443	93.2375	SM_171013Tsa
SM_171013Tsa.ACTTGTTAGGAATTAC-48	11302830	male	Prefrontal_cortex	Fib	AD	earlyAD	4	3	2	-1.23197	1.30805	0.123682	6.64625	4.5065	0.682917	0.61702	1	1.5	1710	74.4093	85.8289	SM_171013Tsa
SM_171013Tsa.AGGCCGTAGAGCAATT-48	11302830	male	Prefrontal_cortex	Fib	AD	earlyAD	4	3	2	-1.23197	1.30805	0.123682	6.64625	4.5065	0.682917	0.61702	1	1.5	2153	74.4093	85.8289	SM_171013Tsa
SM_171013Tsa.AGTGAGGGTGCAACGA-48	11302830	male	Prefrontal_cortex	Fib	AD	earlyAD	4	3	2	-1.23197	1.30805	0.123682	6.64625	4.5065	0.682917	0.61702	1	1.5	1280	74.4093	85.8289	SM_171013Tsa
SM_171013Tsa.TGCCCATAGTAGGTGC-48	11302830	male	Prefrontal_cortex	Fib	AD	earlyAD	4	3	2	-1.23197	1.30805	0.123682	6.64625	4.5065	0.682917	0.61702	1	1.5	1994	74.4093	85.8289	SM_171013Tsa
SM_190312Tsa.CAGCGACAGTACGTAA-2	67429065	male	Prefrontal_cortex	Endo	nonAD	nonAD	2	2	4	0.250613	0.0485041	0.0901171	0.503214	0.18125	0.0462071	0	1	6.86667	948	85.5934	91.781	SM_190312Tsa
SM_190312Tsa.CAGTCCTTCGGTTAAC-2	67429065	male	Prefrontal_cortex	Endo	nonAD	nonAD	2	2	4	0.250613	0.0485041	0.0901171	0.503214	0.18125	0.0462071	0	1	6.86667	838	85.5934	91.781	SM_190312Tsa
SM_190312Tsa.TCGCGTTTCCGCATCT-2	67429065	male	Prefrontal_cortex	Endo	nonAD	nonAD	2	2	4	0.250613	0.0485041	0.0901171	0.503214	0.18125	0.0462071	0	1	6.86667	775	85.5934	91.781	SM_190312Tsa
SM_190312Tsa.TGCTGCTTCGCCGTGA-2	67429065	male	Prefrontal_cortex	Endo	nonAD	nonAD	2	2	4	0.250613	0.0485041	0.0901171	0.503214	0.18125	0.0462071	0	1	6.86667	648	85.5934	91.781	SM_190312Tsa
SM_190312Tsa.AGGTCCGAGCTAAACA-5	78452313	male	Prefrontal_cortex	Endo	AD	lateAD	4	5	1	-2.18034	0.562135	1.44902	34.0928	9.09083	1.83205	3.48499	1	6.08333	623	70.538	75.9781	SM_190312Tsa
SM_190312Tsa.CCTTTCTTCGCGTTTC-5	78452313	male	Prefrontal_cortex	Endo	AD	lateAD	4	5	1	-2.18034	0.562135	1.44902	34.0928	9.09083	1.83205	3.48499	1	6.08333	831	70.538	75.9781	SM_190312Tsa
SM_190312Tsa.GGGCACTAGCAGCCTC-5	78452313	male	Prefrontal_cortex	Endo	AD	lateAD	4	5	1	-2.18034	0.562135	1.44902	34.0928	9.09083	1.83205	3.48499	1	6.08333	715	70.538	75.9781	SM_190312Tsa
SM_190312Tsa.TCGGTAATCAAGGCTT-5	78452313	male	Prefrontal_cortex	Endo	AD	lateAD	4	5	1	-2.18034	0.562135	1.44902	34.0928	9.09083	1.83205	3.48499	1	6.08333	635	70.538	75.9781	SM_190312Tsa
SM_190312Tsa.CGAGCACCACGCCAGT-6	20646778	female	Prefrontal_cortex	Endo	nonAD	nonAD	2	1	4	-0.060344	0	0.0184414	0.836632	0.07125	0.00614713	0	1	7.5	754	66.4668	75.4333	SM_190312Tsa
SM_190312Tsa.AGAGCTTCACCTGGTG-7	91444029	male	Prefrontal_cortex	Endo	nonAD	nonAD	4	3	2	-1.83699	0.104347	0.0897726	2.49088	5.79646	0.186612	0.365716	1	5.8	772	86.4011	87.6879	SM_190312Tsa
SM_190312Tsa.TCCACACGTTGATTGC-7	91444029	male	Prefrontal_cortex	Endo	nonAD	nonAD	4	3	2	-1.83699	0.104347	0.0897726	2.49088	5.79646	0.186612	0.365716	1	5.8	865	86.4011	87.6879	SM_190312Tsa
SM_190312Tsa.AAAGCAATCGTATCAG-8	96095092	female	Prefrontal_cortex	Per	nonAD	nonAD	1	1	4	-0.441105	0	0.0255723	0.279838	0.253125	0.00852409	0	1	5.93333	963	81.3087	82.4093	SM_190312Tsa
SM_190312Tsa.CAGTCCTAGTTATCGC-9	6804844	male	Prefrontal_cortex	Endo	AD	earlyAD	2	4	2	-1.28374	0.881348	0.314414	1.96384	10.3425	0.738646	1.02018	1	8.41667	716	77.3361	86.9733	SM_190312Tsa
SM_190312Tsa.ACGATACAGGACAGAA-11	21001771	female	Prefrontal_cortex	Endo	nonAD	nonAD	1	1	4	0.444371	0	0.0184414	2.19513	0	0.00614713	0	1	5.83333	758	64.4819	77.3142	SM_190312Tsa
SM_190312Tsa.AGACGTTGTCTCCATC-11	21001771	female	Prefrontal_cortex	Endo	nonAD	nonAD	1	1	4	0.444371	0	0.0184414	2.19513	0	0.00614713	0	1	5.83333	679	64.4819	77.3142	SM_190312Tsa
SM_190312Tsa.GCGGGTTTCGCATGGC-11	21001771	female	Prefrontal_cortex	Endo	nonAD	nonAD	1	1	4	0.444371	0	0.0184414	2.19513	0	0.00614713	0	1	5.83333	633	64.4819	77.3142	SM_190312Tsa
SM_190312Tsa.CTACATTCACCAGTTA-12	90780976	female	Prefrontal_cortex	Endo	nonAD	nonAD	4	1	4	-1.47915	0	0.00922069	0.0287104	0	0.00307356	0	1	5.75	1094	73.4401	76.5476	SM_190312Tsa
SM_190312Tsa.CTGATCCGTCTCACCT-12	90780976	female	Prefrontal_cortex	Endo	nonAD	nonAD	4	1	4	-1.47915	0	0.00922069	0.0287104	0	0.00307356	0	1	5.75	901	73.4401	76.5476	SM_190312Tsa
SM_190312Tsa.AGCGGTCAGCGGATCA-13	68539908	male	Prefrontal_cortex	Endo	nonAD	nonAD	1	2	4	0.393718	0	0.0377443	1.75132	0	0.0125814	0	1	9.58333	993	78.1054	81.3142	SM_190312Tsa
SM_190312Tsa.CGAGAAGCACGTTGGC-13	68539908	male	Prefrontal_cortex	Endo	nonAD	nonAD	1	2	4	0.393718	0	0.0377443	1.75132	0	0.0125814	0	1	9.58333	1030	78.1054	81.3142	SM_190312Tsa
SM_190312Tsa.GCGACCAGTGCCTGGT-14	94974890	female	Prefrontal_cortex	Per	nonAD	nonAD	2	1	2	-0.0465722	0.188214	0.0276621	0.250362	0.36375	0.14401	0.216155	1	7.08333	1309	66.7926	78.1903	SM_190312Tsa
SM_190312Tsa.GTGGGTCAGAGTAAGG-14	94974890	female	Prefrontal_cortex	Endo	nonAD	nonAD	2	1	2	-0.0465722	0.188214	0.0276621	0.250362	0.36375	0.14401	0.216155	1	7.08333	634	66.7926	78.1903	SM_190312Tsa
SM_190312Tsa.TCAATCTTCAGGATCT-14	94974890	female	Prefrontal_cortex	Endo	nonAD	nonAD	2	1	2	-0.0465722	0.188214	0.0276621	0.250362	0.36375	0.14401	0.216155	1	7.08333	1261	66.7926	78.1903	SM_190312Tsa
SM_190312Tsa.CATCGAACAATCCAAC-15	37030589	female	Prefrontal_cortex	Endo	nonAD	nonAD	1	2	4	0.634982	0	0.0582754	0.347809	0	0.0194251	0	1	5.11667	629	87.5044	90.4449	SM_190312Tsa
SM_190312Tsa.AAATGCCCACACGCTG-16	48023497	female	Prefrontal_cortex	Endo	nonAD	nonAD	3	1	4	-0.288417	0	0.0276621	2.28467	0	0.00922069	0	1	7.33333	692	84.1369	88.2765	SM_190312Tsa
SM_190312Tsa.GCTGGGTTCACCGGGT-16	48023497	female	Prefrontal_cortex	Endo	nonAD	nonAD	3	1	4	-0.288417	0	0.0276621	2.28467	0	0.00922069	0	1	7.33333	849	84.1369	88.2765	SM_190312Tsa
SM_190312Tsa.GGGAGATTCTCGTATT-16	48023497	female	Prefrontal_cortex	Endo	nonAD	nonAD	3	1	4	-0.288417	0	0.0276621	2.28467	0	0.00922069	0	1	7.33333	868	84.1369	88.2765	SM_190312Tsa
SM_190312Tsa.TGACTAGTCCCACTTG-16	48023497	female	Prefrontal_cortex	Endo	nonAD	nonAD	3	1	4	-0.288417	0	0.0276621	2.28467	0	0.00922069	0	1	7.33333	630	84.1369	88.2765	SM_190312Tsa
SM_190312Tsa.TGTGTTTGTCAGATAA-16	48023497	female	Prefrontal_cortex	Endo	nonAD	nonAD	3	1	4	-0.288417	0	0.0276621	2.28467	0	0.00922069	0	1	7.33333	620	84.1369	88.2765	SM_190312Tsa
SM_190312Tsa.AGCTCCTTCTACCTGC-17	86934089	female	Prefrontal_cortex	Endo	nonAD	nonAD	1	0	4	0.469244	0.0502166	0	0.0132417	0.31125	0.0167389	0	1	5.58333	1228	88.5202	95.1348	SM_190312Tsa
SM_190312Tsa.ATGGGAGGTAAATGTG-17	86934089	female	Prefrontal_cortex	Endo	nonAD	nonAD	1	0	4	0.469244	0.0502166	0	0.0132417	0.31125	0.0167389	0	1	5.58333	977	88.5202	95.1348	SM_190312Tsa
SM_190312Tsa.GTAACTGAGTTAACGA-17	86934089	female	Prefrontal_cortex	Endo	nonAD	nonAD	1	0	4	0.469244	0.0502166	0	0.0132417	0.31125	0.0167389	0	1	5.58333	1618	88.5202	95.1348	SM_190312Tsa
SM_190312Tsa.TTAGTTCCAAGTAATG-17	86934089	female	Prefrontal_cortex	Endo	nonAD	nonAD	1	0	4	0.469244	0.0502166	0	0.0132417	0.31125	0.0167389	0	1	5.58333	1490	88.5202	95.1348	SM_190312Tsa
SM_190312Tsa.CCCATACAGCGCTTAT-18	20151388	female	Prefrontal_cortex	Endo	AD	earlyAD	4	5	1	-1.62571	1.85103	0.895724	3.20097	4.3825	1.26185	1.03879	1	5.41667	716	76.9719	83.2663	SM_190312Tsa
SM_190312Tsa.CCTACCAAGCTTATCG-18	20151388	female	Prefrontal_cortex	Per	AD	earlyAD	4	5	1	-1.62571	1.85103	0.895724	3.20097	4.3825	1.26185	1.03879	1	5.41667	721	76.9719	83.2663	SM_190312Tsa
SM_190312Tsa.ATTCTACAGGCCCTCA-19	10684501	male	Prefrontal_cortex	Endo	AD	earlyAD	4	5	1	-1.38433	1.84391	0.638898	6.07867	5.02583	1.55078	2.16954	1	7.33333	1611	76.2136	83.1321	SM_190312Tsa
SM_190312Tsa.ACGCAGCTCCAGGGCT-20	50102114	male	Prefrontal_cortex	Endo	nonAD	nonAD	1	2	4	0.64125	0	0.0716757	1.8818	0	0.0238919	0	1	6	731	82.6283	88.4079	SM_190312Tsa
SM_190312Tsa.GCACTCTGTCCGAATT-20	50102114	male	Prefrontal_cortex	Endo	nonAD	nonAD	1	2	4	0.64125	0	0.0716757	1.8818	0	0.0238919	0	1	6	922	82.6283	88.4079	SM_190312Tsa
SM_190312Tsa.GTCTTCGAGTAGTGCG-20	50102114	male	Prefrontal_cortex	Endo	nonAD	nonAD	1	2	4	0.64125	0	0.0716757	1.8818	0	0.0238919	0	1	6	668	82.6283	88.4079	SM_190312Tsa
SM_190312Tsa.TGAGAGGTCTTATCTG-20	50102114	male	Prefrontal_cortex	Endo	nonAD	nonAD	1	2	4	0.64125	0	0.0716757	1.8818	0	0.0238919	0	1	6	866	82.6283	88.4079	SM_190312Tsa
SM_190312Tsa.GCATACATCTTTAGTC-21	20487369	female	Prefrontal_cortex	Endo	nonAD	nonAD	2	4	2	-0.4205	0.495503	0.269601	5.81181	1.98438	0.529178	0.82243	1	4	689	74.3819	82.8939	SM_190312Tsa
SM_190312Tsa.TCAGCAATCAGTTAGC-21	20487369	female	Prefrontal_cortex	Endo	nonAD	nonAD	2	4	2	-0.4205	0.495503	0.269601	5.81181	1.98438	0.529178	0.82243	1	4	1010	74.3819	82.8939	SM_190312Tsa
SM_190312Tsa.TTGGCAAGTCTCATCC-21	20487369	female	Prefrontal_cortex	Endo	nonAD	nonAD	2	4	2	-0.4205	0.495503	0.269601	5.81181	1.98438	0.529178	0.82243	1	4	1620	74.3819	82.8939	SM_190312Tsa
SM_190312Tsa.ACGGGCTTCCTTTCTC-22	34726040	male	Prefrontal_cortex	Endo	nonAD	nonAD	1	1	4	0.896001	0	0.00922069	0.331565	0.384375	0.00307356	0	1	4.66667	582	71.3018	72.8268	SM_190312Tsa
SM_190312Tsa.AGACGTTTCGCCTGTT-22	34726040	male	Prefrontal_cortex	Endo	nonAD	nonAD	1	1	4	0.896001	0	0.00922069	0.331565	0.384375	0.00307356	0	1	4.66667	1287	71.3018	72.8268	SM_190312Tsa
SM_190312Tsa.AGATCTGAGCACCGCT-22	34726040	male	Prefrontal_cortex	Per	nonAD	nonAD	1	1	4	0.896001	0	0.00922069	0.331565	0.384375	0.00307356	0	1	4.66667	630	71.3018	72.8268	SM_190312Tsa
SM_190312Tsa.AGGCCACTCGTGTAGT-22	34726040	male	Prefrontal_cortex	Endo	nonAD	nonAD	1	1	4	0.896001	0	0.00922069	0.331565	0.384375	0.00307356	0	1	4.66667	577	71.3018	72.8268	SM_190312Tsa
SM_190312Tsa.CTCATTAGTACGAAAT-22	34726040	male	Prefrontal_cortex	Endo	nonAD	nonAD	1	1	4	0.896001	0	0.00922069	0.331565	0.384375	0.00307356	0	1	4.66667	2676	71.3018	72.8268	SM_190312Tsa
SM_190312Tsa.CTCGAAACATTCACTT-22	34726040	male	Prefrontal_cortex	Endo	nonAD	nonAD	1	1	4	0.896001	0	0.00922069	0.331565	0.384375	0.00307356	0	1	4.66667	1899	71.3018	72.8268	SM_190312Tsa
SM_190312Tsa.CTCGGGAGTTGTCTTT-22	34726040	male	Prefrontal_cortex	Fib	nonAD	nonAD	1	1	4	0.896001	0	0.00922069	0.331565	0.384375	0.00307356	0	1	4.66667	1752	71.3018	72.8268	SM_190312Tsa
SM_190312Tsa.GACTAACTCACCCGAG-22	34726040	male	Prefrontal_cortex	SMC	nonAD	nonAD	1	1	4	0.896001	0	0.00922069	0.331565	0.384375	0.00307356	0	1	4.66667	751	71.3018	72.8268	SM_190312Tsa
SM_190312Tsa.GCAGCCAGTGCACCAC-22	34726040	male	Prefrontal_cortex	Endo	nonAD	nonAD	1	1	4	0.896001	0	0.00922069	0.331565	0.384375	0.00307356	0	1	4.66667	1475	71.3018	72.8268	SM_190312Tsa
SM_190312Tsa.TAGACCAGTCTCCACT-22	34726040	male	Prefrontal_cortex	SMC	nonAD	nonAD	1	1	4	0.896001	0	0.00922069	0.331565	0.384375	0.00307356	0	1	4.66667	1661	71.3018	72.8268	SM_190312Tsa
SM_190312Tsa.TTAGTTCTCCGAGCCA-22	34726040	male	Prefrontal_cortex	Endo	nonAD	nonAD	1	1	4	0.896001	0	0.00922069	0.331565	0.384375	0.00307356	0	1	4.66667	576	71.3018	72.8268	SM_190312Tsa
SM_190312Tsa.AGCATACGTGTTGGGA-23	20993308	female	Prefrontal_cortex	Per	nonAD	nonAD	1	1	4	-0.204995	0	0.0461035	0.108525	0.095	0.0153678	0	1	1	571	73.2129	83.3676	SM_190312Tsa
SM_190312Tsa.AGCGTCGCAATGGAGC-23	20993308	female	Prefrontal_cortex	Endo	nonAD	nonAD	1	1	4	-0.204995	0	0.0461035	0.108525	0.095	0.0153678	0	1	1	625	73.2129	83.3676	SM_190312Tsa
SM_190312Tsa.AGCTCCTCAGTCTTCC-23	20993308	female	Prefrontal_cortex	Per	nonAD	nonAD	1	1	4	-0.204995	0	0.0461035	0.108525	0.095	0.0153678	0	1	1	903	73.2129	83.3676	SM_190312Tsa
SM_190312Tsa.CATGCCTGTCATACTG-23	20993308	female	Prefrontal_cortex	Endo	nonAD	nonAD	1	1	4	-0.204995	0	0.0461035	0.108525	0.095	0.0153678	0	1	1	739	73.2129	83.3676	SM_190312Tsa
SM_190312Tsa.CCCATACTCGGCGCTA-23	20993308	female	Prefrontal_cortex	SMC	nonAD	nonAD	1	1	4	-0.204995	0	0.0461035	0.108525	0.095	0.0153678	0	1	1	981	73.2129	83.3676	SM_190312Tsa
SM_190312Tsa.CGTCAGGCACTCAGGC-23	20993308	female	Prefrontal_cortex	Per	nonAD	nonAD	1	1	4	-0.204995	0	0.0461035	0.108525	0.095	0.0153678	0	1	1	605	73.2129	83.3676	SM_190312Tsa
SM_190312Tsa.GCGAGAAAGCTGCCCA-23	20993308	female	Prefrontal_cortex	Endo	nonAD	nonAD	1	1	4	-0.204995	0	0.0461035	0.108525	0.095	0.0153678	0	1	1	947	73.2129	83.3676	SM_190312Tsa
SM_190312Tsa.GGTGAAGCACGAAACG-23	20993308	female	Prefrontal_cortex	SMC	nonAD	nonAD	1	1	4	-0.204995	0	0.0461035	0.108525	0.095	0.0153678	0	1	1	1128	73.2129	83.3676	SM_190312Tsa
SM_190312Tsa.TCAGGATCATGTAAGA-23	20993308	female	Prefrontal_cortex	Per	nonAD	nonAD	1	1	4	-0.204995	0	0.0461035	0.108525	0.095	0.0153678	0	1	1	940	73.2129	83.3676	SM_190312Tsa
SM_190312Tsa.TTATGCTCAGTCCTTC-23	20993308	female	Prefrontal_cortex	Endo	nonAD	nonAD	1	1	4	-0.204995	0	0.0461035	0.108525	0.095	0.0153678	0	1	1	794	73.2129	83.3676	SM_190312Tsa
SM_190312Tsa.AACTGGTTCACATGCA-24	62404688	male	Prefrontal_cortex	Endo	nonAD	nonAD	1	3	2	0.67125	0.657706	0.136221	0.536744	3.82375	0.448309	0.551	1	4.5	657	82.9788	84.0246	SM_190312Tsa
SM_190312Tsa.AACTTTCAGTTAAGTG-24	62404688	male	Prefrontal_cortex	Endo	nonAD	nonAD	1	3	2	0.67125	0.657706	0.136221	0.536744	3.82375	0.448309	0.551	1	4.5	915	82.9788	84.0246	SM_190312Tsa
SM_190312Tsa.ACCCACTGTTGGACCC-24	62404688	male	Prefrontal_cortex	Endo	nonAD	nonAD	1	3	2	0.67125	0.657706	0.136221	0.536744	3.82375	0.448309	0.551	1	4.5	2205	82.9788	84.0246	SM_190312Tsa
SM_190312Tsa.CCTACACGTGCAGACA-24	62404688	male	Prefrontal_cortex	Endo	nonAD	nonAD	1	3	2	0.67125	0.657706	0.136221	0.536744	3.82375	0.448309	0.551	1	4.5	666	82.9788	84.0246	SM_190312Tsa
SM_190312Tsa.CGCCAAGGTCTGGTCG-24	62404688	male	Prefrontal_cortex	Fib	nonAD	nonAD	1	3	2	0.67125	0.657706	0.136221	0.536744	3.82375	0.448309	0.551	1	4.5	696	82.9788	84.0246	SM_190312Tsa
SM_190312Tsa.CGGAGTCAGATACACA-24	62404688	male	Prefrontal_cortex	Endo	nonAD	nonAD	1	3	2	0.67125	0.657706	0.136221	0.536744	3.82375	0.448309	0.551	1	4.5	741	82.9788	84.0246	SM_190312Tsa
SM_190312Tsa.GCTGCAGAGCGCTTAT-24	62404688	male	Prefrontal_cortex	Endo	nonAD	nonAD	1	3	2	0.67125	0.657706	0.136221	0.536744	3.82375	0.448309	0.551	1	4.5	738	82.9788	84.0246	SM_190312Tsa
SM_190312Tsa.TAGTTGGCAGGACGTA-24	62404688	male	Prefrontal_cortex	Fib	nonAD	nonAD	1	3	2	0.67125	0.657706	0.136221	0.536744	3.82375	0.448309	0.551	1	4.5	793	82.9788	84.0246	SM_190312Tsa
SM_190312Tsa.TCACGAACATAGAAAC-24	62404688	male	Prefrontal_cortex	Endo	nonAD	nonAD	1	3	2	0.67125	0.657706	0.136221	0.536744	3.82375	0.448309	0.551	1	4.5	906	82.9788	84.0246	SM_190312Tsa
SM_190312Tsa.TGACGGCTCCTCATTA-24	62404688	male	Prefrontal_cortex	Endo	nonAD	nonAD	1	3	2	0.67125	0.657706	0.136221	0.536744	3.82375	0.448309	0.551	1	4.5	1014	82.9788	84.0246	SM_190312Tsa
SM_190312Tsa.TGCCCATTCGCGTAGC-24	62404688	male	Prefrontal_cortex	Endo	nonAD	nonAD	1	3	2	0.67125	0.657706	0.136221	0.536744	3.82375	0.448309	0.551	1	4.5	2896	82.9788	84.0246	SM_190312Tsa
SM_190312Tsa.TGTATTCAGTACGCCC-24	62404688	male	Prefrontal_cortex	Fib	nonAD	nonAD	1	3	2	0.67125	0.657706	0.136221	0.536744	3.82375	0.448309	0.551	1	4.5	1496	82.9788	84.0246	SM_190312Tsa
SM_190312Tsa.TTGGCAATCGGTCCGA-24	62404688	male	Prefrontal_cortex	Endo	nonAD	nonAD	1	3	2	0.67125	0.657706	0.136221	0.536744	3.82375	0.448309	0.551	1	4.5	1095	82.9788	84.0246	SM_190312Tsa
SM_190312Tsa.CTGGTCTAGCTCAACT-25	15218541	male	Prefrontal_cortex	SMC	AD	earlyAD	1	4	2	-0.180141	0.443383	0.795252	4.41019	5.07719	0.771645	1.0763	1	8.83333	2333	81.6181	81.9384	SM_190312Tsa
SM_190312Tsa.TACTTGTAGTGTTGAA-25	15218541	male	Prefrontal_cortex	Endo	AD	earlyAD	1	4	2	-0.180141	0.443383	0.795252	4.41019	5.07719	0.771645	1.0763	1	8.83333	712	81.6181	81.9384	SM_190312Tsa
SM_190312Tsa.TGCCCTACACACCGAC-25	15218541	male	Prefrontal_cortex	Endo	AD	earlyAD	1	4	2	-0.180141	0.443383	0.795252	4.41019	5.07719	0.771645	1.0763	1	8.83333	874	81.6181	81.9384	SM_190312Tsa
SM_190312Tsa.GTGCAGCGTGTCGCTG-26	66754397	male	Prefrontal_cortex	Endo	AD	lateAD	4	5	2	-3.12207	3.74852	1.23889	6.90082	6.30281	1.98119	0.95615	1	3.25	795	81.4155	84.0301	SM_190312Tsa
SM_190312Tsa.CCTTTCTGTTGATTGC-27	2899847	male	Prefrontal_cortex	Endo	nonAD	nonAD	3	2	2	-0.077127	0.0200867	0.0398341	0.433337	0.26625	0.0629683	0.128984	1	7.01667	1182	71.5291	74.4504	SM_190312Tsa
SM_190312Tsa.TTTGGTTCAGGCAGTA-27	2899847	male	Prefrontal_cortex	Endo	nonAD	nonAD	3	2	2	-0.077127	0.0200867	0.0398341	0.433337	0.26625	0.0629683	0.128984	1	7.01667	644	71.5291	74.4504	SM_190312Tsa
SM_190312Tsa.AATCGGTTCGGAAACG-28	92629514	male	Prefrontal_cortex	Endo	nonAD	nonAD	4	1	4	-1.6726	0	0.0184414	0.547781	0	0.00614713	0	1	5.35	608	89.5113	92.9966	SM_190312Tsa
SM_190312Tsa.ACGCCGACAGGAACGT-28	92629514	male	Prefrontal_cortex	Fib	nonAD	nonAD	4	1	4	-1.6726	0	0.0184414	0.547781	0	0.00614713	0	1	5.35	1238	89.5113	92.9966	SM_190312Tsa
SM_190312Tsa.AGGCCACGTGTGAAAT-28	92629514	male	Prefrontal_cortex	Fib	nonAD	nonAD	4	1	4	-1.6726	0	0.0184414	0.547781	0	0.00614713	0	1	5.35	2914	89.5113	92.9966	SM_190312Tsa
SM_190312Tsa.CAGCTGGCATTGAGCT-28	92629514	male	Prefrontal_cortex	Endo	nonAD	nonAD	4	1	4	-1.6726	0	0.0184414	0.547781	0	0.00614713	0	1	5.35	1308	89.5113	92.9966	SM_190312Tsa
SM_190312Tsa.GCGAGAATCTGGGCCA-28	92629514	male	Prefrontal_cortex	Endo	nonAD	nonAD	4	1	4	-1.6726	0	0.0184414	0.547781	0	0.00614713	0	1	5.35	1095	89.5113	92.9966	SM_190312Tsa
SM_190312Tsa.GGCCGATTCAGCGACC-28	92629514	male	Prefrontal_cortex	Endo	nonAD	nonAD	4	1	4	-1.6726	0	0.0184414	0.547781	0	0.00614713	0	1	5.35	723	89.5113	92.9966	SM_190312Tsa
SM_190312Tsa.GGTGAAGGTAGCGCTC-28	92629514	male	Prefrontal_cortex	Endo	nonAD	nonAD	4	1	4	-1.6726	0	0.0184414	0.547781	0	0.00614713	0	1	5.35	879	89.5113	92.9966	SM_190312Tsa
SM_190312Tsa.TCGGGACTCAAACCGT-28	92629514	male	Prefrontal_cortex	Endo	nonAD	nonAD	4	1	4	-1.6726	0	0.0184414	0.547781	0	0.00614713	0	1	5.35	693	89.5113	92.9966	SM_190312Tsa
SM_190312Tsa.CCGTACTTCCTATTCA-29	29933130	female	Prefrontal_cortex	Endo	AD	lateAD	4	5	2	-2.23874	2.36764	1.69913	14.8976	8.4875	1.66273	0.921429	1	4.41667	1783	90.9131	94.0178	SM_190312Tsa
SM_190312Tsa.CGTGTAAGTTAAGACA-29	29933130	female	Prefrontal_cortex	Endo	AD	lateAD	4	5	2	-2.23874	2.36764	1.69913	14.8976	8.4875	1.66273	0.921429	1	4.41667	660	90.9131	94.0178	SM_190312Tsa
SM_190312Tsa.GATCAGTCACTCAGGC-29	29933130	female	Prefrontal_cortex	Endo	AD	lateAD	4	5	2	-2.23874	2.36764	1.69913	14.8976	8.4875	1.66273	0.921429	1	4.41667	1720	90.9131	94.0178	SM_190312Tsa
SM_190312Tsa.TACTTGTTCCGGGTGT-29	29933130	female	Prefrontal_cortex	Endo	AD	lateAD	4	5	2	-2.23874	2.36764	1.69913	14.8976	8.4875	1.66273	0.921429	1	4.41667	841	90.9131	94.0178	SM_190312Tsa
SM_190312Tsa.CAGTAACAGATGGGTC-30	20906079	female	Prefrontal_cortex	Endo	AD	earlyAD	4	3	2	-1.46691	0.951685	0.208758	4.23243	3.72656	0.647203	0.781165	1	9	860	68.6105	77.7988	SM_190312Tsa
SM_190312Tsa.CTCCTAGAGGCTCATT-30	20906079	female	Prefrontal_cortex	Endo	AD	earlyAD	4	3	2	-1.46691	0.951685	0.208758	4.23243	3.72656	0.647203	0.781165	1	9	886	68.6105	77.7988	SM_190312Tsa
SM_190312Tsa.CATTATCCATCACAAC-31	50410319	male	Prefrontal_cortex	Endo	AD	lateAD	4	5	1	-1.2203	0.165347	1.3347	16.0454	4.61875	1.53953	3.11856	1	3.91667	934	79.8303	84.846	SM_190312Tsa
SM_190312Tsa.CCAGCGAGTAGCGCTC-31	50410319	male	Prefrontal_cortex	Endo	AD	lateAD	4	5	1	-1.2203	0.165347	1.3347	16.0454	4.61875	1.53953	3.11856	1	3.91667	651	79.8303	84.846	SM_190312Tsa
SM_190312Tsa.TCAGGTAGTACTTGAC-31	50410319	male	Prefrontal_cortex	Endo	AD	lateAD	4	5	1	-1.2203	0.165347	1.3347	16.0454	4.61875	1.53953	3.11856	1	3.91667	612	79.8303	84.846	SM_190312Tsa
SM_190312Tsa.TGAAAGAGTTCTGAAC-31	50410319	male	Prefrontal_cortex	Endo	AD	lateAD	4	5	1	-1.2203	0.165347	1.3347	16.0454	4.61875	1.53953	3.11856	1	3.91667	978	79.8303	84.846	SM_190312Tsa
SM_190312Tsa.TGAGCCGTCGTTTGCC-31	50410319	male	Prefrontal_cortex	Endo	AD	lateAD	4	5	1	-1.2203	0.165347	1.3347	16.0454	4.61875	1.53953	3.11856	1	3.91667	1236	79.8303	84.846	SM_190312Tsa
SM_190312Tsa.ATTATCCCAGCTCGCA-33	11681508	male	Prefrontal_cortex	Endo	AD	earlyAD	1	4	2	0.182302	1.28983	0.165673	3.31603	5.71762	0.760538	0.826113	1	6.16667	1091	74.9021	85.8179	SM_190312Tsa
SM_190312Tsa.AAGGTTCCACTCTGTC-34	15413198	male	Prefrontal_cortex	Endo	AD	earlyAD	1	5	2	0.0840856	1.01037	1.29255	13.691	6.12917	1.01897	0.753987	1	8.23333	1072	76.6133	88.011	SM_190312Tsa
SM_190312Tsa.ACTTGTTCATCTGGTA-34	15413198	male	Prefrontal_cortex	Endo	AD	earlyAD	1	5	2	0.0840856	1.01037	1.29255	13.691	6.12917	1.01897	0.753987	1	8.23333	1276	76.6133	88.011	SM_190312Tsa
SM_190312Tsa.CACACAAAGTGACTCT-34	15413198	male	Prefrontal_cortex	Endo	AD	earlyAD	1	5	2	0.0840856	1.01037	1.29255	13.691	6.12917	1.01897	0.753987	1	8.23333	738	76.6133	88.011	SM_190312Tsa
SM_190312Tsa.CCGGTAGTCAGTGTTG-34	15413198	male	Prefrontal_cortex	Endo	AD	earlyAD	1	5	2	0.0840856	1.01037	1.29255	13.691	6.12917	1.01897	0.753987	1	8.23333	818	76.6133	88.011	SM_190312Tsa
SM_190312Tsa.CGGACACAGCGTCTAT-34	15413198	male	Prefrontal_cortex	Endo	AD	earlyAD	1	5	2	0.0840856	1.01037	1.29255	13.691	6.12917	1.01897	0.753987	1	8.23333	1156	76.6133	88.011	SM_190312Tsa
SM_190312Tsa.GACAGAGTCAACACCA-36	50403446	female	Prefrontal_cortex	Endo	AD	lateAD	4	5	1	-2.87135	1.95689	0.787291	18.7848	5.1801	1.80762	2.67868	1	6.75	626	80.4846	89.3087	SM_190312Tsa
SM_190312Tsa.GCACTCTTCCTGCTTG-36	50403446	female	Prefrontal_cortex	Endo	AD	lateAD	4	5	1	-2.87135	1.95689	0.787291	18.7848	5.1801	1.80762	2.67868	1	6.75	1060	80.4846	89.3087	SM_190312Tsa
SM_190312Tsa.GGTGTTATCTCGGACG-36	50403446	female	Prefrontal_cortex	Endo	AD	lateAD	4	5	1	-2.87135	1.95689	0.787291	18.7848	5.1801	1.80762	2.67868	1	6.75	689	80.4846	89.3087	SM_190312Tsa
SM_190312Tsa.CTCGGAGGTATGGTTC-37	37178462	male	Prefrontal_cortex	Endo	nonAD	nonAD	1	2	4	0.0197683	0	0.123682	1.2215	0	0.0412273	0	1	7.26667	615	77.6564	82.6913	SM_190312Tsa
SM_190312Tsa.AGCTCTCAGTGACATA-38	50400709	female	Prefrontal_cortex	Endo	AD	lateAD	4	5	1	-2.62767	0.667724	1.5839	23.1104	4.62437	1.10116	1.05184	1	7.16667	925	77.8727	87.3265	SM_190312Tsa
SM_190312Tsa.CTGTGCTAGGAATTAC-38	50400709	female	Prefrontal_cortex	Endo	AD	lateAD	4	5	1	-2.62767	0.667724	1.5839	23.1104	4.62437	1.10116	1.05184	1	7.16667	675	77.8727	87.3265	SM_190312Tsa
SM_190312Tsa.TTTGTCATCCGTCATC-38	50400709	female	Prefrontal_cortex	Endo	AD	lateAD	4	5	1	-2.62767	0.667724	1.5839	23.1104	4.62437	1.10116	1.05184	1	7.16667	584	77.8727	87.3265	SM_190312Tsa
SM_190312Tsa.CTAATGGCATACGCTA-39	83034844	female	Prefrontal_cortex	SMC	AD	earlyAD	1	3	2	0.322417	1.04848	0.100222	0.888374	8.33962	0.48079	0.293669	1	7.45	863	73.9466	78.4449	SM_190312Tsa
SM_190312Tsa.ATTGGTGCAATGGTCT-40	98953007	female	Prefrontal_cortex	Endo	AD	earlyAD	4	4	2	-1.57694	0.748236	0.539602	4.8058	10.1589	0.866809	1.31259	1	6	867	76.1971	80.0329	SM_190312Tsa
SM_190312Tsa.CATCAAGGTACCTACA-40	98953007	female	Prefrontal_cortex	Endo	AD	earlyAD	4	4	2	-1.57694	0.748236	0.539602	4.8058	10.1589	0.866809	1.31259	1	6	888	76.1971	80.0329	SM_190312Tsa
SM_190312Tsa.CGGACGTTCCTAAGTG-42	95919181	male	Prefrontal_cortex	Endo	nonAD	nonAD	2	3	2	-0.116651	0.363734	0.132086	1.66473	4.89813	0.393587	0.684943	1	3.25	623	85.3525	85.8261	SM_190312Tsa
SM_190312Tsa.ACCGTAATCAGCCTAA-44	20584923	female	Prefrontal_cortex	Endo	AD	earlyAD	1	3	2	-0.0235187	0.465085	0.294328	4.86438	6.03969	0.521102	0.803894	1	3.5	831	80.1834	94.2313	SM_190312Tsa
SM_190312Tsa.CGCGGTAGTCCCTTGT-44	20584923	female	Prefrontal_cortex	Endo	AD	earlyAD	1	3	2	-0.0235187	0.465085	0.294328	4.86438	6.03969	0.521102	0.803894	1	3.5	802	80.1834	94.2313	SM_190312Tsa
SM_190312Tsa.CTGAAGTAGAACAACT-44	20584923	female	Prefrontal_cortex	Endo	AD	earlyAD	1	3	2	-0.0235187	0.465085	0.294328	4.86438	6.03969	0.521102	0.803894	1	3.5	608	80.1834	94.2313	SM_190312Tsa
SM_190312Tsa.TAGCCGGGTCGGCATC-44	20584923	female	Prefrontal_cortex	Endo	AD	earlyAD	1	3	2	-0.0235187	0.465085	0.294328	4.86438	6.03969	0.521102	0.803894	1	3.5	879	80.1834	94.2313	SM_190312Tsa
SM_190312Tsa.ATTACTCAGGGCTTCC-45	20399274	female	Prefrontal_cortex	Endo	AD	earlyAD	1	4	1	0.668172	0.303673	0.277505	2.15915	4.34031	0.826368	1.89793	1	9.78333	763	67.9288	83.4305	SM_190312Tsa
SM_190312Tsa.CACACTCTCACTATTC-45	20399274	female	Prefrontal_cortex	Endo	AD	earlyAD	1	4	1	0.668172	0.303673	0.277505	2.15915	4.34031	0.826368	1.89793	1	9.78333	1104	67.9288	83.4305	SM_190312Tsa
SM_190312Tsa.CGAGCCATCTCATTCA-45	20399274	female	Prefrontal_cortex	Endo	AD	earlyAD	1	4	1	0.668172	0.303673	0.277505	2.15915	4.34031	0.826368	1.89793	1	9.78333	747	67.9288	83.4305	SM_190312Tsa
SM_190312Tsa.CGTTGGGCATACGCCG-45	20399274	female	Prefrontal_cortex	Endo	AD	earlyAD	1	4	1	0.668172	0.303673	0.277505	2.15915	4.34031	0.826368	1.89793	1	9.78333	1169	67.9288	83.4305	SM_190312Tsa
SM_190312Tsa.CTTAGGATCTGAGTGT-45	20399274	female	Prefrontal_cortex	Endo	AD	earlyAD	1	4	1	0.668172	0.303673	0.277505	2.15915	4.34031	0.826368	1.89793	1	9.78333	695	67.9288	83.4305	SM_190312Tsa
SM_190312Tsa.TGACAACTCATGTCCC-45	20399274	female	Prefrontal_cortex	Endo	AD	earlyAD	1	4	1	0.668172	0.303673	0.277505	2.15915	4.34031	0.826368	1.89793	1	9.78333	639	67.9288	83.4305	SM_190312Tsa
SM_190312Tsa.TCATTACGTCCCTTGT-46	21171080	female	Prefrontal_cortex	Endo	AD	earlyAD	4	5	2	-1.52718	0.872053	0.796185	9.14999	5.30563	0.721896	0.497449	1	3.33333	609	67.373	82.8227	SM_190312Tsa
SM_190312Tsa.ATTGGTGGTCACCTAA-1	21272396	female	Prefrontal_cortex	Endo	nonAD	nonAD	1	1	4	0.118412	0	0.0327255	0.197503	0.18	0.0109085	0	1	4.56667	759	75.2526	87.2005	SM_190312Tsa
SM_190312Tsa.CACTCCAAGGTGCACA-1	21272396	female	Prefrontal_cortex	Endo	nonAD	nonAD	1	1	4	0.118412	0	0.0327255	0.197503	0.18	0.0109085	0	1	4.56667	736	75.2526	87.2005	SM_190312Tsa
SM_190312Tsa.CACCTTGAGGACATTA-2	67429065	male	Prefrontal_cortex	Endo	nonAD	nonAD	2	2	4	0.250613	0.0485041	0.0901171	0.503214	0.18125	0.0462071	0	1	6.86667	967	85.5934	91.781	SM_190312Tsa
SM_190312Tsa.CCTTCGACAGGTCGTC-2	67429065	male	Prefrontal_cortex	Endo	nonAD	nonAD	2	2	4	0.250613	0.0485041	0.0901171	0.503214	0.18125	0.0462071	0	1	6.86667	856	85.5934	91.781	SM_190312Tsa
SM_190312Tsa.ATAACGCGTGTAATGA-5	78452313	male	Prefrontal_cortex	Endo	AD	lateAD	4	5	1	-2.18034	0.562135	1.44902	34.0928	9.09083	1.83205	3.48499	1	6.08333	806	70.538	75.9781	SM_190312Tsa
SM_190312Tsa.GTAACTGGTGTGCGTC-5	78452313	male	Prefrontal_cortex	Endo	AD	lateAD	4	5	1	-2.18034	0.562135	1.44902	34.0928	9.09083	1.83205	3.48499	1	6.08333	1066	70.538	75.9781	SM_190312Tsa
SM_190312Tsa.TACACGATCGGCGCTA-5	78452313	male	Prefrontal_cortex	Endo	AD	lateAD	4	5	1	-2.18034	0.562135	1.44902	34.0928	9.09083	1.83205	3.48499	1	6.08333	1504	70.538	75.9781	SM_190312Tsa
SM_190312Tsa.ACGCCAGAGTTCGATC-6	20646778	female	Prefrontal_cortex	Endo	nonAD	nonAD	2	1	4	-0.060344	0	0.0184414	0.836632	0.07125	0.00614713	0	1	7.5	817	66.4668	75.4333	SM_190312Tsa
SM_190312Tsa.GATGAGGTCCCACTTG-6	20646778	female	Prefrontal_cortex	Endo	nonAD	nonAD	2	1	4	-0.060344	0	0.0184414	0.836632	0.07125	0.00614713	0	1	7.5	813	66.4668	75.4333	SM_190312Tsa
SM_190312Tsa.TACGGTAGTTTGTTTC-6	20646778	female	Prefrontal_cortex	Endo	nonAD	nonAD	2	1	4	-0.060344	0	0.0184414	0.836632	0.07125	0.00614713	0	1	7.5	1199	66.4668	75.4333	SM_190312Tsa
SM_190312Tsa.ATTGGTGTCACCTCGT-7	91444029	male	Prefrontal_cortex	Endo	nonAD	nonAD	4	3	2	-1.83699	0.104347	0.0897726	2.49088	5.79646	0.186612	0.365716	1	5.8	658	86.4011	87.6879	SM_190312Tsa
SM_190312Tsa.TTTATGCGTGCAACTT-7	91444029	male	Prefrontal_cortex	Endo	nonAD	nonAD	4	3	2	-1.83699	0.104347	0.0897726	2.49088	5.79646	0.186612	0.365716	1	5.8	1052	86.4011	87.6879	SM_190312Tsa
SM_190312Tsa.ATCATCTCATACTCTT-8	96095092	female	Prefrontal_cortex	Endo	nonAD	nonAD	1	1	4	-0.441105	0	0.0255723	0.279838	0.253125	0.00852409	0	1	5.93333	611	81.3087	82.4093	SM_190312Tsa
SM_190312Tsa.ATCATGGCACATCTTT-8	96095092	female	Prefrontal_cortex	Endo	nonAD	nonAD	1	1	4	-0.441105	0	0.0255723	0.279838	0.253125	0.00852409	0	1	5.93333	782	81.3087	82.4093	SM_190312Tsa
SM_190312Tsa.CAGTCCTAGCCAACAG-8	96095092	female	Prefrontal_cortex	Endo	nonAD	nonAD	1	1	4	-0.441105	0	0.0255723	0.279838	0.253125	0.00852409	0	1	5.93333	996	81.3087	82.4093	SM_190312Tsa
SM_190312Tsa.CGTGAGCGTTCGCGAC-9	6804844	male	Prefrontal_cortex	Endo	AD	earlyAD	2	4	2	-1.28374	0.881348	0.314414	1.96384	10.3425	0.738646	1.02018	1	8.41667	684	77.3361	86.9733	SM_190312Tsa
SM_190312Tsa.CTCACACAGCTGTTCA-9	6804844	male	Prefrontal_cortex	Endo	AD	earlyAD	2	4	2	-1.28374	0.881348	0.314414	1.96384	10.3425	0.738646	1.02018	1	8.41667	1276	77.3361	86.9733	SM_190312Tsa
SM_190312Tsa.GATGAGGTCCGAACGC-9	6804844	male	Prefrontal_cortex	Endo	AD	earlyAD	2	4	2	-1.28374	0.881348	0.314414	1.96384	10.3425	0.738646	1.02018	1	8.41667	972	77.3361	86.9733	SM_190312Tsa
SM_190312Tsa.GCATGTATCTCCGGTT-9	6804844	male	Prefrontal_cortex	Endo	AD	earlyAD	2	4	2	-1.28374	0.881348	0.314414	1.96384	10.3425	0.738646	1.02018	1	8.41667	649	77.3361	86.9733	SM_190312Tsa
SM_190312Tsa.GTCTCGTTCCTTTACA-9	6804844	male	Prefrontal_cortex	Endo	AD	earlyAD	2	4	2	-1.28374	0.881348	0.314414	1.96384	10.3425	0.738646	1.02018	1	8.41667	774	77.3361	86.9733	SM_190312Tsa
SM_190312Tsa.TGGCGCAAGTGGGTTG-9	6804844	male	Prefrontal_cortex	Endo	AD	earlyAD	2	4	2	-1.28374	0.881348	0.314414	1.96384	10.3425	0.738646	1.02018	1	8.41667	999	77.3361	86.9733	SM_190312Tsa
SM_190312Tsa.TTAGTTCGTTAAGAAC-9	6804844	male	Prefrontal_cortex	Endo	AD	earlyAD	2	4	2	-1.28374	0.881348	0.314414	1.96384	10.3425	0.738646	1.02018	1	8.41667	975	77.3361	86.9733	SM_190312Tsa
SM_190312Tsa.TTGTAGGTCAGAGCTT-9	6804844	male	Prefrontal_cortex	Endo	AD	earlyAD	2	4	2	-1.28374	0.881348	0.314414	1.96384	10.3425	0.738646	1.02018	1	8.41667	723	77.3361	86.9733	SM_190312Tsa
SM_190312Tsa.TTTACTGAGCGGCTTC-9	6804844	male	Prefrontal_cortex	Endo	AD	earlyAD	2	4	2	-1.28374	0.881348	0.314414	1.96384	10.3425	0.738646	1.02018	1	8.41667	918	77.3361	86.9733	SM_190312Tsa
SM_190312Tsa.GTATTCTAGTGGAGAA-11	21001771	female	Prefrontal_cortex	Endo	nonAD	nonAD	1	1	4	0.444371	0	0.0184414	2.19513	0	0.00614713	0	1	5.83333	1309	64.4819	77.3142	SM_190312Tsa
SM_190312Tsa.AAATGCCGTAGGCTGA-12	90780976	female	Prefrontal_cortex	Endo	nonAD	nonAD	4	1	4	-1.47915	0	0.00922069	0.0287104	0	0.00307356	0	1	5.75	761	73.4401	76.5476	SM_190312Tsa
SM_190312Tsa.ACCTTTACATGGTTGT-12	90780976	female	Prefrontal_cortex	Endo	nonAD	nonAD	4	1	4	-1.47915	0	0.00922069	0.0287104	0	0.00307356	0	1	5.75	956	73.4401	76.5476	SM_190312Tsa
SM_190312Tsa.CTTACCGTCTCTAAGG-12	90780976	female	Prefrontal_cortex	Endo	nonAD	nonAD	4	1	4	-1.47915	0	0.00922069	0.0287104	0	0.00307356	0	1	5.75	1056	73.4401	76.5476	SM_190312Tsa
SM_190312Tsa.GTGAAGGGTAGCGCTC-12	90780976	female	Prefrontal_cortex	Endo	nonAD	nonAD	4	1	4	-1.47915	0	0.00922069	0.0287104	0	0.00307356	0	1	5.75	732	73.4401	76.5476	SM_190312Tsa
SM_190312Tsa.ACATCAGCATGTTCCC-13	68539908	male	Prefrontal_cortex	Endo	nonAD	nonAD	1	2	4	0.393718	0	0.0377443	1.75132	0	0.0125814	0	1	9.58333	1620	78.1054	81.3142	SM_190312Tsa
SM_190312Tsa.TATCAGGAGATCGGGT-13	68539908	male	Prefrontal_cortex	Endo	nonAD	nonAD	1	2	4	0.393718	0	0.0377443	1.75132	0	0.0125814	0	1	9.58333	1000	78.1054	81.3142	SM_190312Tsa
SM_190312Tsa.AAAGCAACATCACGTA-14	94974890	female	Prefrontal_cortex	Endo	nonAD	nonAD	2	1	2	-0.0465722	0.188214	0.0276621	0.250362	0.36375	0.14401	0.216155	1	7.08333	1213	66.7926	78.1903	SM_190312Tsa
SM_190312Tsa.ACACCGGAGTACGTTC-14	94974890	female	Prefrontal_cortex	Endo	nonAD	nonAD	2	1	2	-0.0465722	0.188214	0.0276621	0.250362	0.36375	0.14401	0.216155	1	7.08333	922	66.7926	78.1903	SM_190312Tsa
SM_190312Tsa.CTCAGAAGTAATAGCA-14	94974890	female	Prefrontal_cortex	Endo	nonAD	nonAD	2	1	2	-0.0465722	0.188214	0.0276621	0.250362	0.36375	0.14401	0.216155	1	7.08333	1090	66.7926	78.1903	SM_190312Tsa
SM_190312Tsa.ACATCAGGTGCAACTT-16	48023497	female	Prefrontal_cortex	Endo	nonAD	nonAD	3	1	4	-0.288417	0	0.0276621	2.28467	0	0.00922069	0	1	7.33333	707	84.1369	88.2765	SM_190312Tsa
SM_190312Tsa.CCTACCAGTCTCATCC-16	48023497	female	Prefrontal_cortex	Endo	nonAD	nonAD	3	1	4	-0.288417	0	0.0276621	2.28467	0	0.00922069	0	1	7.33333	656	84.1369	88.2765	SM_190312Tsa
SM_190312Tsa.CGGTTAAGTGGCGAAT-16	48023497	female	Prefrontal_cortex	Endo	nonAD	nonAD	3	1	4	-0.288417	0	0.0276621	2.28467	0	0.00922069	0	1	7.33333	1116	84.1369	88.2765	SM_190312Tsa
SM_190312Tsa.AAGACCTCATTAACCG-17	86934089	female	Prefrontal_cortex	Endo	nonAD	nonAD	1	0	4	0.469244	0.0502166	0	0.0132417	0.31125	0.0167389	0	1	5.58333	1135	88.5202	95.1348	SM_190312Tsa
SM_190312Tsa.CAAGGCCAGAGTGAGA-17	86934089	female	Prefrontal_cortex	Endo	nonAD	nonAD	1	0	4	0.469244	0.0502166	0	0.0132417	0.31125	0.0167389	0	1	5.58333	994	88.5202	95.1348	SM_190312Tsa
SM_190312Tsa.CTCGAAAAGATCCCGC-17	86934089	female	Prefrontal_cortex	Endo	nonAD	nonAD	1	0	4	0.469244	0.0502166	0	0.0132417	0.31125	0.0167389	0	1	5.58333	720	88.5202	95.1348	SM_190312Tsa
SM_190312Tsa.GACCTGGTCTCTTATG-17	86934089	female	Prefrontal_cortex	Endo	nonAD	nonAD	1	0	4	0.469244	0.0502166	0	0.0132417	0.31125	0.0167389	0	1	5.58333	693	88.5202	95.1348	SM_190312Tsa
SM_190312Tsa.GGATTACGTGAAAGAG-17	86934089	female	Prefrontal_cortex	Endo	nonAD	nonAD	1	0	4	0.469244	0.0502166	0	0.0132417	0.31125	0.0167389	0	1	5.58333	1273	88.5202	95.1348	SM_190312Tsa
SM_190312Tsa.GTCCTCACAGGCGATA-17	86934089	female	Prefrontal_cortex	Endo	nonAD	nonAD	1	0	4	0.469244	0.0502166	0	0.0132417	0.31125	0.0167389	0	1	5.58333	773	88.5202	95.1348	SM_190312Tsa
SM_190312Tsa.TGTGTTTTCGTACCGG-17	86934089	female	Prefrontal_cortex	Endo	nonAD	nonAD	1	0	4	0.469244	0.0502166	0	0.0132417	0.31125	0.0167389	0	1	5.58333	1526	88.5202	95.1348	SM_190312Tsa
SM_190312Tsa.TTAGGCATCTGCCCTA-17	86934089	female	Prefrontal_cortex	Fib	nonAD	nonAD	1	0	4	0.469244	0.0502166	0	0.0132417	0.31125	0.0167389	0	1	5.58333	1275	88.5202	95.1348	SM_190312Tsa
SM_190312Tsa.CATCCACCAAACGTGG-18	20151388	female	Prefrontal_cortex	Endo	AD	earlyAD	4	5	1	-1.62571	1.85103	0.895724	3.20097	4.3825	1.26185	1.03879	1	5.41667	951	76.9719	83.2663	SM_190312Tsa
SM_190312Tsa.CATTCGCTCTAACTCT-18	20151388	female	Prefrontal_cortex	Endo	AD	earlyAD	4	5	1	-1.62571	1.85103	0.895724	3.20097	4.3825	1.26185	1.03879	1	5.41667	965	76.9719	83.2663	SM_190312Tsa
SM_190312Tsa.CCTTCCCCACTGTCGG-18	20151388	female	Prefrontal_cortex	Endo	AD	earlyAD	4	5	1	-1.62571	1.85103	0.895724	3.20097	4.3825	1.26185	1.03879	1	5.41667	615	76.9719	83.2663	SM_190312Tsa
SM_190312Tsa.CGCCAAGGTAGCCTCG-18	20151388	female	Prefrontal_cortex	Endo	AD	earlyAD	4	5	1	-1.62571	1.85103	0.895724	3.20097	4.3825	1.26185	1.03879	1	5.41667	777	76.9719	83.2663	SM_190312Tsa
SM_190312Tsa.CTCGAAAGTACTCTCC-18	20151388	female	Prefrontal_cortex	Endo	AD	earlyAD	4	5	1	-1.62571	1.85103	0.895724	3.20097	4.3825	1.26185	1.03879	1	5.41667	722	76.9719	83.2663	SM_190312Tsa
SM_190312Tsa.GATCGCGGTAATCACC-18	20151388	female	Prefrontal_cortex	Endo	AD	earlyAD	4	5	1	-1.62571	1.85103	0.895724	3.20097	4.3825	1.26185	1.03879	1	5.41667	1017	76.9719	83.2663	SM_190312Tsa
SM_190312Tsa.GCGCCAATCCCAACGG-18	20151388	female	Prefrontal_cortex	Endo	AD	earlyAD	4	5	1	-1.62571	1.85103	0.895724	3.20097	4.3825	1.26185	1.03879	1	5.41667	755	76.9719	83.2663	SM_190312Tsa
SM_190312Tsa.TCTATTGGTACGCTGC-18	20151388	female	Prefrontal_cortex	Endo	AD	earlyAD	4	5	1	-1.62571	1.85103	0.895724	3.20097	4.3825	1.26185	1.03879	1	5.41667	774	76.9719	83.2663	SM_190312Tsa
SM_190312Tsa.TGTATTCTCATCTGTT-18	20151388	female	Prefrontal_cortex	Endo	AD	earlyAD	4	5	1	-1.62571	1.85103	0.895724	3.20097	4.3825	1.26185	1.03879	1	5.41667	916	76.9719	83.2663	SM_190312Tsa
SM_190312Tsa.CGACTTCGTTGTCTTT-19	10684501	male	Prefrontal_cortex	Endo	AD	earlyAD	4	5	1	-1.38433	1.84391	0.638898	6.07867	5.02583	1.55078	2.16954	1	7.33333	773	76.2136	83.1321	SM_190312Tsa
SM_190312Tsa.CTACACCGTGACTACT-19	10684501	male	Prefrontal_cortex	Endo	AD	earlyAD	4	5	1	-1.38433	1.84391	0.638898	6.07867	5.02583	1.55078	2.16954	1	7.33333	768	76.2136	83.1321	SM_190312Tsa
SM_190312Tsa.CTACATTCATTTCACT-19	10684501	male	Prefrontal_cortex	Endo	AD	earlyAD	4	5	1	-1.38433	1.84391	0.638898	6.07867	5.02583	1.55078	2.16954	1	7.33333	1285	76.2136	83.1321	SM_190312Tsa
SM_190312Tsa.TGCCAAAAGAGCTGGT-19	10684501	male	Prefrontal_cortex	Endo	AD	earlyAD	4	5	1	-1.38433	1.84391	0.638898	6.07867	5.02583	1.55078	2.16954	1	7.33333	1116	76.2136	83.1321	SM_190312Tsa
SM_190312Tsa.ACGGCCACAGACGTAG-20	50102114	male	Prefrontal_cortex	Endo	nonAD	nonAD	1	2	4	0.64125	0	0.0716757	1.8818	0	0.0238919	0	1	6	680	82.6283	88.4079	SM_190312Tsa
SM_190312Tsa.TACTTGTCAAGGACAC-20	50102114	male	Prefrontal_cortex	Endo	nonAD	nonAD	1	2	4	0.64125	0	0.0716757	1.8818	0	0.0238919	0	1	6	662	82.6283	88.4079	SM_190312Tsa
SM_190312Tsa.AAGACCTGTGCTAGCC-21	20487369	female	Prefrontal_cortex	Endo	nonAD	nonAD	2	4	2	-0.4205	0.495503	0.269601	5.81181	1.98438	0.529178	0.82243	1	4	707	74.3819	82.8939	SM_190312Tsa
SM_190312Tsa.CTCTAATCATCTACGA-21	20487369	female	Prefrontal_cortex	Endo	nonAD	nonAD	2	4	2	-0.4205	0.495503	0.269601	5.81181	1.98438	0.529178	0.82243	1	4	632	74.3819	82.8939	SM_190312Tsa
SM_190312Tsa.AACCATGCATGTCGAT-22	34726040	male	Prefrontal_cortex	Endo	nonAD	nonAD	1	1	4	0.896001	0	0.00922069	0.331565	0.384375	0.00307356	0	1	4.66667	825	71.3018	72.8268	SM_190312Tsa
SM_190312Tsa.ACGGAGATCTGCGTAA-22	34726040	male	Prefrontal_cortex	Endo	nonAD	nonAD	1	1	4	0.896001	0	0.00922069	0.331565	0.384375	0.00307356	0	1	4.66667	659	71.3018	72.8268	SM_190312Tsa
SM_190312Tsa.ACGGAGATCTGTACGA-22	34726040	male	Prefrontal_cortex	Endo	nonAD	nonAD	1	1	4	0.896001	0	0.00922069	0.331565	0.384375	0.00307356	0	1	4.66667	782	71.3018	72.8268	SM_190312Tsa
SM_190312Tsa.ATCTGCCCATCCCACT-22	34726040	male	Prefrontal_cortex	Endo	nonAD	nonAD	1	1	4	0.896001	0	0.00922069	0.331565	0.384375	0.00307356	0	1	4.66667	1540	71.3018	72.8268	SM_190312Tsa
SM_190312Tsa.ATTCTACCATGCAACT-22	34726040	male	Prefrontal_cortex	Endo	nonAD	nonAD	1	1	4	0.896001	0	0.00922069	0.331565	0.384375	0.00307356	0	1	4.66667	769	71.3018	72.8268	SM_190312Tsa
SM_190312Tsa.ATTTCTGCATCCGGGT-22	34726040	male	Prefrontal_cortex	Endo	nonAD	nonAD	1	1	4	0.896001	0	0.00922069	0.331565	0.384375	0.00307356	0	1	4.66667	598	71.3018	72.8268	SM_190312Tsa
SM_190312Tsa.CACCACTTCAACACGT-22	34726040	male	Prefrontal_cortex	Endo	nonAD	nonAD	1	1	4	0.896001	0	0.00922069	0.331565	0.384375	0.00307356	0	1	4.66667	2348	71.3018	72.8268	SM_190312Tsa
SM_190312Tsa.CATATTCAGACTACAA-22	34726040	male	Prefrontal_cortex	Endo	nonAD	nonAD	1	1	4	0.896001	0	0.00922069	0.331565	0.384375	0.00307356	0	1	4.66667	890	71.3018	72.8268	SM_190312Tsa
SM_190312Tsa.CATATTCCATTTGCTT-22	34726040	male	Prefrontal_cortex	Fib	nonAD	nonAD	1	1	4	0.896001	0	0.00922069	0.331565	0.384375	0.00307356	0	1	4.66667	911	71.3018	72.8268	SM_190312Tsa
SM_190312Tsa.CTAACTTGTGACTCAT-22	34726040	male	Prefrontal_cortex	Endo	nonAD	nonAD	1	1	4	0.896001	0	0.00922069	0.331565	0.384375	0.00307356	0	1	4.66667	1009	71.3018	72.8268	SM_190312Tsa
SM_190312Tsa.CTAGAGTCAACACGCC-22	34726040	male	Prefrontal_cortex	Endo	nonAD	nonAD	1	1	4	0.896001	0	0.00922069	0.331565	0.384375	0.00307356	0	1	4.66667	975	71.3018	72.8268	SM_190312Tsa
SM_190312Tsa.CTAGCCTTCCGCTGTT-22	34726040	male	Prefrontal_cortex	Endo	nonAD	nonAD	1	1	4	0.896001	0	0.00922069	0.331565	0.384375	0.00307356	0	1	4.66667	970	71.3018	72.8268	SM_190312Tsa
SM_190312Tsa.GACGTGCGTCTAGTCA-22	34726040	male	Prefrontal_cortex	Endo	nonAD	nonAD	1	1	4	0.896001	0	0.00922069	0.331565	0.384375	0.00307356	0	1	4.66667	654	71.3018	72.8268	SM_190312Tsa
SM_190312Tsa.GATCGTAAGGCCATAG-22	34726040	male	Prefrontal_cortex	Endo	nonAD	nonAD	1	1	4	0.896001	0	0.00922069	0.331565	0.384375	0.00307356	0	1	4.66667	1340	71.3018	72.8268	SM_190312Tsa
SM_190312Tsa.GCTCTGTTCGCCCTTA-22	34726040	male	Prefrontal_cortex	Endo	nonAD	nonAD	1	1	4	0.896001	0	0.00922069	0.331565	0.384375	0.00307356	0	1	4.66667	606	71.3018	72.8268	SM_190312Tsa
SM_190312Tsa.GGTGTTATCTGAGTGT-22	34726040	male	Prefrontal_cortex	Endo	nonAD	nonAD	1	1	4	0.896001	0	0.00922069	0.331565	0.384375	0.00307356	0	1	4.66667	706	71.3018	72.8268	SM_190312Tsa
SM_190312Tsa.GTAACGTTCCCTAACC-22	34726040	male	Prefrontal_cortex	Fib	nonAD	nonAD	1	1	4	0.896001	0	0.00922069	0.331565	0.384375	0.00307356	0	1	4.66667	1170	71.3018	72.8268	SM_190312Tsa
SM_190312Tsa.GTCGGGTCATCGACGC-22	34726040	male	Prefrontal_cortex	Endo	nonAD	nonAD	1	1	4	0.896001	0	0.00922069	0.331565	0.384375	0.00307356	0	1	4.66667	755	71.3018	72.8268	SM_190312Tsa
SM_190312Tsa.GTGCAGCGTAAGGGCT-22	34726040	male	Prefrontal_cortex	Endo	nonAD	nonAD	1	1	4	0.896001	0	0.00922069	0.331565	0.384375	0.00307356	0	1	4.66667	810	71.3018	72.8268	SM_190312Tsa
SM_190312Tsa.GTGCATAAGCAATCTC-22	34726040	male	Prefrontal_cortex	Endo	nonAD	nonAD	1	1	4	0.896001	0	0.00922069	0.331565	0.384375	0.00307356	0	1	4.66667	722	71.3018	72.8268	SM_190312Tsa
SM_190312Tsa.TACCTTAAGTGGGCTA-22	34726040	male	Prefrontal_cortex	Endo	nonAD	nonAD	1	1	4	0.896001	0	0.00922069	0.331565	0.384375	0.00307356	0	1	4.66667	770	71.3018	72.8268	SM_190312Tsa
SM_190312Tsa.TCAGGATAGACGCAAC-22	34726040	male	Prefrontal_cortex	Endo	nonAD	nonAD	1	1	4	0.896001	0	0.00922069	0.331565	0.384375	0.00307356	0	1	4.66667	644	71.3018	72.8268	SM_190312Tsa
SM_190312Tsa.TCGGTAACAATCACAC-22	34726040	male	Prefrontal_cortex	Endo	nonAD	nonAD	1	1	4	0.896001	0	0.00922069	0.331565	0.384375	0.00307356	0	1	4.66667	987	71.3018	72.8268	SM_190312Tsa
SM_190312Tsa.TTCGGTCAGTACGTTC-22	34726040	male	Prefrontal_cortex	Endo	nonAD	nonAD	1	1	4	0.896001	0	0.00922069	0.331565	0.384375	0.00307356	0	1	4.66667	1218	71.3018	72.8268	SM_190312Tsa
SM_190312Tsa.TTCTCAAGTTCGTGAT-22	34726040	male	Prefrontal_cortex	SMC	nonAD	nonAD	1	1	4	0.896001	0	0.00922069	0.331565	0.384375	0.00307356	0	1	4.66667	1320	71.3018	72.8268	SM_190312Tsa
SM_190312Tsa.TTTCCTCTCACCTTAT-22	34726040	male	Prefrontal_cortex	Endo	nonAD	nonAD	1	1	4	0.896001	0	0.00922069	0.331565	0.384375	0.00307356	0	1	4.66667	905	71.3018	72.8268	SM_190312Tsa
SM_190312Tsa.AACTTTCAGCGTCAAG-23	20993308	female	Prefrontal_cortex	Endo	nonAD	nonAD	1	1	4	-0.204995	0	0.0461035	0.108525	0.095	0.0153678	0	1	1	811	73.2129	83.3676	SM_190312Tsa
SM_190312Tsa.ACTGAGTCATTGCGGC-23	20993308	female	Prefrontal_cortex	Endo	nonAD	nonAD	1	1	4	-0.204995	0	0.0461035	0.108525	0.095	0.0153678	0	1	1	577	73.2129	83.3676	SM_190312Tsa
SM_190312Tsa.AGCTTGACACAGTCGC-23	20993308	female	Prefrontal_cortex	Ependymal	nonAD	nonAD	1	1	4	-0.204995	0	0.0461035	0.108525	0.095	0.0153678	0	1	1	1252	73.2129	83.3676	SM_190312Tsa
SM_190312Tsa.ATAGACCCAAAGCGGT-23	20993308	female	Prefrontal_cortex	Endo	nonAD	nonAD	1	1	4	-0.204995	0	0.0461035	0.108525	0.095	0.0153678	0	1	1	742	73.2129	83.3676	SM_190312Tsa
SM_190312Tsa.CATGACAGTATCACCA-23	20993308	female	Prefrontal_cortex	Endo	nonAD	nonAD	1	1	4	-0.204995	0	0.0461035	0.108525	0.095	0.0153678	0	1	1	1605	73.2129	83.3676	SM_190312Tsa
SM_190312Tsa.CCGGGATAGTTCGCGC-23	20993308	female	Prefrontal_cortex	Endo	nonAD	nonAD	1	1	4	-0.204995	0	0.0461035	0.108525	0.095	0.0153678	0	1	1	679	73.2129	83.3676	SM_190312Tsa
SM_190312Tsa.GAACATCGTAGCCTCG-23	20993308	female	Prefrontal_cortex	Endo	nonAD	nonAD	1	1	4	-0.204995	0	0.0461035	0.108525	0.095	0.0153678	0	1	1	625	73.2129	83.3676	SM_190312Tsa
SM_190312Tsa.TTCGGTCCATGCAATC-23	20993308	female	Prefrontal_cortex	Fib	nonAD	nonAD	1	1	4	-0.204995	0	0.0461035	0.108525	0.095	0.0153678	0	1	1	647	73.2129	83.3676	SM_190312Tsa
SM_190312Tsa.AACCGCGGTCTTGATG-24	62404688	male	Prefrontal_cortex	Endo	nonAD	nonAD	1	3	2	0.67125	0.657706	0.136221	0.536744	3.82375	0.448309	0.551	1	4.5	626	82.9788	84.0246	SM_190312Tsa
SM_190312Tsa.AGATCTGGTGGTCTCG-24	62404688	male	Prefrontal_cortex	Endo	nonAD	nonAD	1	3	2	0.67125	0.657706	0.136221	0.536744	3.82375	0.448309	0.551	1	4.5	664	82.9788	84.0246	SM_190312Tsa
SM_190312Tsa.AGGTCCGGTTAGATGA-24	62404688	male	Prefrontal_cortex	Endo	nonAD	nonAD	1	3	2	0.67125	0.657706	0.136221	0.536744	3.82375	0.448309	0.551	1	4.5	665	82.9788	84.0246	SM_190312Tsa
SM_190312Tsa.ATCTGCCTCCCACTTG-24	62404688	male	Prefrontal_cortex	Fib	nonAD	nonAD	1	3	2	0.67125	0.657706	0.136221	0.536744	3.82375	0.448309	0.551	1	4.5	1119	82.9788	84.0246	SM_190312Tsa
SM_190312Tsa.CGGACACAGACCTTTG-24	62404688	male	Prefrontal_cortex	Fib	nonAD	nonAD	1	3	2	0.67125	0.657706	0.136221	0.536744	3.82375	0.448309	0.551	1	4.5	647	82.9788	84.0246	SM_190312Tsa
SM_190312Tsa.GTCACGGCACTTACGA-24	62404688	male	Prefrontal_cortex	Endo	nonAD	nonAD	1	3	2	0.67125	0.657706	0.136221	0.536744	3.82375	0.448309	0.551	1	4.5	608	82.9788	84.0246	SM_190312Tsa
SM_190312Tsa.TACCTATTCTGAAAGA-24	62404688	male	Prefrontal_cortex	Fib	nonAD	nonAD	1	3	2	0.67125	0.657706	0.136221	0.536744	3.82375	0.448309	0.551	1	4.5	626	82.9788	84.0246	SM_190312Tsa
SM_190312Tsa.TCGAGGCCAAGTACCT-24	62404688	male	Prefrontal_cortex	Endo	nonAD	nonAD	1	3	2	0.67125	0.657706	0.136221	0.536744	3.82375	0.448309	0.551	1	4.5	902	82.9788	84.0246	SM_190312Tsa
SM_190312Tsa.TGACTAGAGTTTAGGA-24	62404688	male	Prefrontal_cortex	Endo	nonAD	nonAD	1	3	2	0.67125	0.657706	0.136221	0.536744	3.82375	0.448309	0.551	1	4.5	762	82.9788	84.0246	SM_190312Tsa
SM_190312Tsa.CCATGTCTCGCTTGTC-26	66754397	male	Prefrontal_cortex	Endo	AD	lateAD	4	5	2	-3.12207	3.74852	1.23889	6.90082	6.30281	1.98119	0.95615	1	3.25	712	81.4155	84.0301	SM_190312Tsa
SM_190312Tsa.TACTCGCAGGTGCTAG-26	66754397	male	Prefrontal_cortex	Endo	AD	lateAD	4	5	2	-3.12207	3.74852	1.23889	6.90082	6.30281	1.98119	0.95615	1	3.25	672	81.4155	84.0301	SM_190312Tsa
SM_190312Tsa.TCGGGACAGTGTACTC-27	2899847	male	Prefrontal_cortex	Endo	nonAD	nonAD	3	2	2	-0.077127	0.0200867	0.0398341	0.433337	0.26625	0.0629683	0.128984	1	7.01667	876	71.5291	74.4504	SM_190312Tsa
SM_190312Tsa.CAGATCATCTACGAGT-28	92629514	male	Prefrontal_cortex	Endo	nonAD	nonAD	4	1	4	-1.6726	0	0.0184414	0.547781	0	0.00614713	0	1	5.35	993	89.5113	92.9966	SM_190312Tsa
SM_190312Tsa.CAGCAGCGTCTCACCT-28	92629514	male	Prefrontal_cortex	Endo	nonAD	nonAD	4	1	4	-1.6726	0	0.0184414	0.547781	0	0.00614713	0	1	5.35	851	89.5113	92.9966	SM_190312Tsa
SM_190312Tsa.GCAATCAGTACATGTC-28	92629514	male	Prefrontal_cortex	Fib	nonAD	nonAD	4	1	4	-1.6726	0	0.0184414	0.547781	0	0.00614713	0	1	5.35	1701	89.5113	92.9966	SM_190312Tsa
SM_190312Tsa.GCATGTAAGCTGAACG-28	92629514	male	Prefrontal_cortex	Endo	nonAD	nonAD	4	1	4	-1.6726	0	0.0184414	0.547781	0	0.00614713	0	1	5.35	711	89.5113	92.9966	SM_190312Tsa
SM_190312Tsa.GCCAAATAGGATGGAA-28	92629514	male	Prefrontal_cortex	Endo	nonAD	nonAD	4	1	4	-1.6726	0	0.0184414	0.547781	0	0.00614713	0	1	5.35	962	89.5113	92.9966	SM_190312Tsa
SM_190312Tsa.TTAGGACTCTTACCTA-28	92629514	male	Prefrontal_cortex	Fib	nonAD	nonAD	4	1	4	-1.6726	0	0.0184414	0.547781	0	0.00614713	0	1	5.35	835	89.5113	92.9966	SM_190312Tsa
SM_190312Tsa.ATCTACTGTAAGTAGT-29	29933130	female	Prefrontal_cortex	Endo	AD	lateAD	4	5	2	-2.23874	2.36764	1.69913	14.8976	8.4875	1.66273	0.921429	1	4.41667	621	90.9131	94.0178	SM_190312Tsa
SM_190312Tsa.TACTCGCCAGTCCTTC-29	29933130	female	Prefrontal_cortex	Endo	AD	lateAD	4	5	2	-2.23874	2.36764	1.69913	14.8976	8.4875	1.66273	0.921429	1	4.41667	812	90.9131	94.0178	SM_190312Tsa
SM_190312Tsa.CCTATTAAGGCTATCT-30	20906079	female	Prefrontal_cortex	Endo	AD	earlyAD	4	3	2	-1.46691	0.951685	0.208758	4.23243	3.72656	0.647203	0.781165	1	9	765	68.6105	77.7988	SM_190312Tsa
SM_190312Tsa.CGTAGCGGTTGGTTTG-30	20906079	female	Prefrontal_cortex	Endo	AD	earlyAD	4	3	2	-1.46691	0.951685	0.208758	4.23243	3.72656	0.647203	0.781165	1	9	711	68.6105	77.7988	SM_190312Tsa
SM_190312Tsa.GCCAAATGTGACGCCT-30	20906079	female	Prefrontal_cortex	Endo	AD	earlyAD	4	3	2	-1.46691	0.951685	0.208758	4.23243	3.72656	0.647203	0.781165	1	9	762	68.6105	77.7988	SM_190312Tsa
SM_190312Tsa.TACTCGCGTTGCCTCT-30	20906079	female	Prefrontal_cortex	Endo	AD	earlyAD	4	3	2	-1.46691	0.951685	0.208758	4.23243	3.72656	0.647203	0.781165	1	9	614	68.6105	77.7988	SM_190312Tsa
SM_190312Tsa.ACGCAGCGTTCCACAA-31	50410319	male	Prefrontal_cortex	Endo	AD	lateAD	4	5	1	-1.2203	0.165347	1.3347	16.0454	4.61875	1.53953	3.11856	1	3.91667	827	79.8303	84.846	SM_190312Tsa
SM_190312Tsa.GAATGAATCATTTGGG-31	50410319	male	Prefrontal_cortex	Endo	AD	lateAD	4	5	1	-1.2203	0.165347	1.3347	16.0454	4.61875	1.53953	3.11856	1	3.91667	793	79.8303	84.846	SM_190312Tsa
SM_190312Tsa.GCGCGATGTTCGCGAC-31	50410319	male	Prefrontal_cortex	Endo	AD	lateAD	4	5	1	-1.2203	0.165347	1.3347	16.0454	4.61875	1.53953	3.11856	1	3.91667	897	79.8303	84.846	SM_190312Tsa
SM_190312Tsa.TCTATTGGTTACCAGT-31	50410319	male	Prefrontal_cortex	Endo	AD	lateAD	4	5	1	-1.2203	0.165347	1.3347	16.0454	4.61875	1.53953	3.11856	1	3.91667	943	79.8303	84.846	SM_190312Tsa
SM_190312Tsa.TTGGAACAGTCTCCTC-31	50410319	male	Prefrontal_cortex	Endo	AD	lateAD	4	5	1	-1.2203	0.165347	1.3347	16.0454	4.61875	1.53953	3.11856	1	3.91667	684	79.8303	84.846	SM_190312Tsa
SM_190312Tsa.GTGCATAGTAGAAAGG-32	10291856	male	Prefrontal_cortex	Endo	nonAD	nonAD	1	1	4	0.0863509	0	0.00922069	0.187904	0	0.00307356	0	1	7	647	65.6372	78.6749	SM_190312Tsa
SM_190312Tsa.TATGCCCTCACTTACT-33	11681508	male	Prefrontal_cortex	Endo	AD	earlyAD	1	4	2	0.182302	1.28983	0.165673	3.31603	5.71762	0.760538	0.826113	1	6.16667	641	74.9021	85.8179	SM_190312Tsa
SM_190312Tsa.AACTGGTCAGATGGCA-34	15413198	male	Prefrontal_cortex	Endo	AD	earlyAD	1	5	2	0.0840856	1.01037	1.29255	13.691	6.12917	1.01897	0.753987	1	8.23333	741	76.6133	88.011	SM_190312Tsa
SM_190312Tsa.ACACCCTAGATATACG-34	15413198	male	Prefrontal_cortex	Endo	AD	earlyAD	1	5	2	0.0840856	1.01037	1.29255	13.691	6.12917	1.01897	0.753987	1	8.23333	666	76.6133	88.011	SM_190312Tsa
SM_190312Tsa.AGGTCATGTCTCCCTA-34	15413198	male	Prefrontal_cortex	Endo	AD	earlyAD	1	5	2	0.0840856	1.01037	1.29255	13.691	6.12917	1.01897	0.753987	1	8.23333	659	76.6133	88.011	SM_190312Tsa
SM_190312Tsa.CGCTGGACATCGGACC-34	15413198	male	Prefrontal_cortex	Endo	AD	earlyAD	1	5	2	0.0840856	1.01037	1.29255	13.691	6.12917	1.01897	0.753987	1	8.23333	902	76.6133	88.011	SM_190312Tsa
SM_190312Tsa.TTGACTTCAATTGCTG-34	15413198	male	Prefrontal_cortex	Endo	AD	earlyAD	1	5	2	0.0840856	1.01037	1.29255	13.691	6.12917	1.01897	0.753987	1	8.23333	616	76.6133	88.011	SM_190312Tsa
SM_190312Tsa.ACAGCCGTCTTATCTG-36	50403446	female	Prefrontal_cortex	Endo	AD	lateAD	4	5	1	-2.87135	1.95689	0.787291	18.7848	5.1801	1.80762	2.67868	1	6.75	947	80.4846	89.3087	SM_190312Tsa
SM_190312Tsa.CGTTAGAGTTAGATGA-36	50403446	female	Prefrontal_cortex	Endo	AD	lateAD	4	5	1	-2.87135	1.95689	0.787291	18.7848	5.1801	1.80762	2.67868	1	6.75	630	80.4846	89.3087	SM_190312Tsa
SM_190312Tsa.GCAGTTAAGCTTTGGT-36	50403446	female	Prefrontal_cortex	Endo	AD	lateAD	4	5	1	-2.87135	1.95689	0.787291	18.7848	5.1801	1.80762	2.67868	1	6.75	735	80.4846	89.3087	SM_190312Tsa
SM_190312Tsa.CCATGTCAGAGCCTAG-37	37178462	male	Prefrontal_cortex	Endo	nonAD	nonAD	1	2	4	0.0197683	0	0.123682	1.2215	0	0.0412273	0	1	7.26667	756	77.6564	82.6913	SM_190312Tsa
SM_190312Tsa.CTCTAATTCCCTTGTG-37	37178462	male	Prefrontal_cortex	Endo	nonAD	nonAD	1	2	4	0.0197683	0	0.123682	1.2215	0	0.0412273	0	1	7.26667	620	77.6564	82.6913	SM_190312Tsa
SM_190312Tsa.GTGCATACACTTAAGC-37	37178462	male	Prefrontal_cortex	Endo	nonAD	nonAD	1	2	4	0.0197683	0	0.123682	1.2215	0	0.0412273	0	1	7.26667	929	77.6564	82.6913	SM_190312Tsa
SM_190312Tsa.TAGAGCTAGCTAGTTC-37	37178462	male	Prefrontal_cortex	Endo	nonAD	nonAD	1	2	4	0.0197683	0	0.123682	1.2215	0	0.0412273	0	1	7.26667	663	77.6564	82.6913	SM_190312Tsa
SM_190312Tsa.TCTGAGACAGTGACAG-37	37178462	male	Prefrontal_cortex	Endo	nonAD	nonAD	1	2	4	0.0197683	0	0.123682	1.2215	0	0.0412273	0	1	7.26667	629	77.6564	82.6913	SM_190312Tsa
SM_190312Tsa.TGAGCCGCAGCTGTGC-37	37178462	male	Prefrontal_cortex	Endo	nonAD	nonAD	1	2	4	0.0197683	0	0.123682	1.2215	0	0.0412273	0	1	7.26667	710	77.6564	82.6913	SM_190312Tsa
SM_190312Tsa.AAGTCTGTCCCTTGTG-38	50400709	female	Prefrontal_cortex	Endo	AD	lateAD	4	5	1	-2.62767	0.667724	1.5839	23.1104	4.62437	1.10116	1.05184	1	7.16667	661	77.8727	87.3265	SM_190312Tsa
SM_190312Tsa.ACTGAGTCAGCTGCTG-38	50400709	female	Prefrontal_cortex	Endo	AD	lateAD	4	5	1	-2.62767	0.667724	1.5839	23.1104	4.62437	1.10116	1.05184	1	7.16667	866	77.8727	87.3265	SM_190312Tsa
SM_190312Tsa.GCAGCCATCCCTGACT-38	50400709	female	Prefrontal_cortex	Endo	AD	lateAD	4	5	1	-2.62767	0.667724	1.5839	23.1104	4.62437	1.10116	1.05184	1	7.16667	1026	77.8727	87.3265	SM_190312Tsa
SM_190312Tsa.CCGTTCATCAAGATCC-40	98953007	female	Prefrontal_cortex	Endo	AD	earlyAD	4	4	2	-1.57694	0.748236	0.539602	4.8058	10.1589	0.866809	1.31259	1	6	568	76.1971	80.0329	SM_190312Tsa
SM_190312Tsa.GCTCTGTTCAGAGCTT-40	98953007	female	Prefrontal_cortex	Endo	AD	earlyAD	4	4	2	-1.57694	0.748236	0.539602	4.8058	10.1589	0.866809	1.31259	1	6	587	76.1971	80.0329	SM_190312Tsa
SM_190312Tsa.GGGAGATAGGCGCTCT-40	98953007	female	Prefrontal_cortex	Endo	AD	earlyAD	4	4	2	-1.57694	0.748236	0.539602	4.8058	10.1589	0.866809	1.31259	1	6	1059	76.1971	80.0329	SM_190312Tsa
SM_190312Tsa.TCATTACAGGTAAACT-40	98953007	female	Prefrontal_cortex	Endo	AD	earlyAD	4	4	2	-1.57694	0.748236	0.539602	4.8058	10.1589	0.866809	1.31259	1	6	677	76.1971	80.0329	SM_190312Tsa
SM_190312Tsa.AGGCCACCACCTCGGA-42	95919181	male	Prefrontal_cortex	Endo	nonAD	nonAD	2	3	2	-0.116651	0.363734	0.132086	1.66473	4.89813	0.393587	0.684943	1	3.25	605	85.3525	85.8261	SM_190312Tsa
SM_190312Tsa.CCAATCCTCAACTCTT-42	95919181	male	Prefrontal_cortex	Endo	nonAD	nonAD	2	3	2	-0.116651	0.363734	0.132086	1.66473	4.89813	0.393587	0.684943	1	3.25	1389	85.3525	85.8261	SM_190312Tsa
SM_190312Tsa.CGTTCTGCATTCCTGC-42	95919181	male	Prefrontal_cortex	Endo	nonAD	nonAD	2	3	2	-0.116651	0.363734	0.132086	1.66473	4.89813	0.393587	0.684943	1	3.25	656	85.3525	85.8261	SM_190312Tsa
SM_190312Tsa.CTCTAATAGAGAACAG-42	95919181	male	Prefrontal_cortex	Endo	nonAD	nonAD	2	3	2	-0.116651	0.363734	0.132086	1.66473	4.89813	0.393587	0.684943	1	3.25	917	85.3525	85.8261	SM_190312Tsa
SM_190312Tsa.TCGTACCAGACCTAGG-42	95919181	male	Prefrontal_cortex	Endo	nonAD	nonAD	2	3	2	-0.116651	0.363734	0.132086	1.66473	4.89813	0.393587	0.684943	1	3.25	676	85.3525	85.8261	SM_190312Tsa
SM_190312Tsa.CTGCCTACAAAGCAAT-43	50400835	male	Prefrontal_cortex	Endo	nonAD	nonAD	1	1	4	-0.0491978	0	0.0276621	0.0945562	0.086875	0.00922069	0	1	3.88333	780	76.4025	86.7023	SM_190312Tsa
SM_190312Tsa.ACGAGCCAGTTAACGA-44	20584923	female	Prefrontal_cortex	Endo	AD	earlyAD	1	3	2	-0.0235187	0.465085	0.294328	4.86438	6.03969	0.521102	0.803894	1	3.5	1057	80.1834	94.2313	SM_190312Tsa
SM_190312Tsa.ACGCAGCTCTACGAGT-44	20584923	female	Prefrontal_cortex	Endo	AD	earlyAD	1	3	2	-0.0235187	0.465085	0.294328	4.86438	6.03969	0.521102	0.803894	1	3.5	1026	80.1834	94.2313	SM_190312Tsa
SM_190312Tsa.CGAGCCAGTCGTCTTC-44	20584923	female	Prefrontal_cortex	Endo	AD	earlyAD	1	3	2	-0.0235187	0.465085	0.294328	4.86438	6.03969	0.521102	0.803894	1	3.5	798	80.1834	94.2313	SM_190312Tsa
SM_190312Tsa.CGCGGTATCACAATGC-44	20584923	female	Prefrontal_cortex	Endo	AD	earlyAD	1	3	2	-0.0235187	0.465085	0.294328	4.86438	6.03969	0.521102	0.803894	1	3.5	694	80.1834	94.2313	SM_190312Tsa
SM_190312Tsa.TATTACCGTTCGGGCT-44	20584923	female	Prefrontal_cortex	Endo	AD	earlyAD	1	3	2	-0.0235187	0.465085	0.294328	4.86438	6.03969	0.521102	0.803894	1	3.5	1041	80.1834	94.2313	SM_190312Tsa
SM_190312Tsa.TTCGGTCCAAGAAGAG-44	20584923	female	Prefrontal_cortex	Endo	AD	earlyAD	1	3	2	-0.0235187	0.465085	0.294328	4.86438	6.03969	0.521102	0.803894	1	3.5	857	80.1834	94.2313	SM_190312Tsa
SM_190312Tsa.ACGATGTCAGCCTTGG-45	20399274	female	Prefrontal_cortex	Endo	AD	earlyAD	1	4	1	0.668172	0.303673	0.277505	2.15915	4.34031	0.826368	1.89793	1	9.78333	727	67.9288	83.4305	SM_190312Tsa
SM_190312Tsa.AGGCCACCATCGGGTC-45	20399274	female	Prefrontal_cortex	Endo	AD	earlyAD	1	4	1	0.668172	0.303673	0.277505	2.15915	4.34031	0.826368	1.89793	1	9.78333	1026	67.9288	83.4305	SM_190312Tsa
SM_190312Tsa.CACACAAGTGATAAGT-45	20399274	female	Prefrontal_cortex	Endo	AD	earlyAD	1	4	1	0.668172	0.303673	0.277505	2.15915	4.34031	0.826368	1.89793	1	9.78333	737	67.9288	83.4305	SM_190312Tsa
SM_190312Tsa.CCAATCCTCAGCTTAG-45	20399274	female	Prefrontal_cortex	Endo	AD	earlyAD	1	4	1	0.668172	0.303673	0.277505	2.15915	4.34031	0.826368	1.89793	1	9.78333	677	67.9288	83.4305	SM_190312Tsa
SM_190312Tsa.CCCAATCGTTCCCTTG-45	20399274	female	Prefrontal_cortex	Endo	AD	earlyAD	1	4	1	0.668172	0.303673	0.277505	2.15915	4.34031	0.826368	1.89793	1	9.78333	778	67.9288	83.4305	SM_190312Tsa
SM_190312Tsa.CGCGTTTTCACCCTCA-45	20399274	female	Prefrontal_cortex	Endo	AD	earlyAD	1	4	1	0.668172	0.303673	0.277505	2.15915	4.34031	0.826368	1.89793	1	9.78333	609	67.9288	83.4305	SM_190312Tsa
SM_190312Tsa.CTAGAGTTCCGCGCAA-45	20399274	female	Prefrontal_cortex	Endo	AD	earlyAD	1	4	1	0.668172	0.303673	0.277505	2.15915	4.34031	0.826368	1.89793	1	9.78333	870	67.9288	83.4305	SM_190312Tsa
SM_190312Tsa.GATGAAATCCCATTAT-45	20399274	female	Prefrontal_cortex	Endo	AD	earlyAD	1	4	1	0.668172	0.303673	0.277505	2.15915	4.34031	0.826368	1.89793	1	9.78333	828	67.9288	83.4305	SM_190312Tsa
SM_190312Tsa.GCCTCTAGTAAATGTG-45	20399274	female	Prefrontal_cortex	Endo	AD	earlyAD	1	4	1	0.668172	0.303673	0.277505	2.15915	4.34031	0.826368	1.89793	1	9.78333	672	67.9288	83.4305	SM_190312Tsa
SM_190312Tsa.TCTTCGGTCCCAACGG-45	20399274	female	Prefrontal_cortex	Endo	AD	earlyAD	1	4	1	0.668172	0.303673	0.277505	2.15915	4.34031	0.826368	1.89793	1	9.78333	801	67.9288	83.4305	SM_190312Tsa
SM_190312Tsa.TTTGTCATCCATGAAC-45	20399274	female	Prefrontal_cortex	Endo	AD	earlyAD	1	4	1	0.668172	0.303673	0.277505	2.15915	4.34031	0.826368	1.89793	1	9.78333	871	67.9288	83.4305	SM_190312Tsa
SM_190312Tsa.ACGTCAAAGTTACCCA-46	21171080	female	Prefrontal_cortex	Endo	AD	earlyAD	4	5	2	-1.52718	0.872053	0.796185	9.14999	5.30563	0.721896	0.497449	1	3.33333	801	67.373	82.8227	SM_190312Tsa
SM_190312Tsa.CTAGCCTGTGCACTTA-47	34779151	male	Prefrontal_cortex	Endo	nonAD	nonAD	1	2	4	-0.817096	0.394227	0.0645448	0.64101	0	0.152924	0	1	4.5	956	79.7974	86.3025	SM_190312Tsa
SM_190312Tsa.TCGTACCAGTGTACGG-47	34779151	male	Prefrontal_cortex	Endo	nonAD	nonAD	1	2	4	-0.817096	0.394227	0.0645448	0.64101	0	0.152924	0	1	4.5	780	79.7974	86.3025	SM_190312Tsa
SM_190312Tsa.TGGTTCCAGAGAACAG-47	34779151	male	Prefrontal_cortex	Fib	nonAD	nonAD	1	2	4	-0.817096	0.394227	0.0645448	0.64101	0	0.152924	0	1	4.5	1165	79.7974	86.3025	SM_190312Tsa
SM_190312Tsa.CGACCTTCACCACGTG-1	21272396	female	Prefrontal_cortex	Per	nonAD	nonAD	1	1	4	0.118412	0	0.0327255	0.197503	0.18	0.0109085	0	1	4.56667	1296	75.2526	87.2005	SM_190312Tsa
SM_190312Tsa.ACGGCCAGTAAGGGAA-2	67429065	male	Prefrontal_cortex	Per	nonAD	nonAD	2	2	4	0.250613	0.0485041	0.0901171	0.503214	0.18125	0.0462071	0	1	6.86667	655	85.5934	91.781	SM_190312Tsa
SM_190312Tsa.GCATACATCTTTAGTC-2	67429065	male	Prefrontal_cortex	SMC	nonAD	nonAD	2	2	4	0.250613	0.0485041	0.0901171	0.503214	0.18125	0.0462071	0	1	6.86667	2376	85.5934	91.781	SM_190312Tsa
SM_190312Tsa.TTCCCAGAGATCACGG-2	67429065	male	Prefrontal_cortex	Per	nonAD	nonAD	2	2	4	0.250613	0.0485041	0.0901171	0.503214	0.18125	0.0462071	0	1	6.86667	753	85.5934	91.781	SM_190312Tsa
SM_190312Tsa.TACACGAGTTGGAGGT-4	94430339	female	Prefrontal_cortex	Per	nonAD	nonAD	2	2	4	-0.513861	0	0.0532343	0.287075	0.42125	0.0177448	0	1	8	723	79.4114	86.6037	SM_190312Tsa
SM_190312Tsa.ATAACGCAGTAGGCCA-5	78452313	male	Prefrontal_cortex	Per	AD	lateAD	4	5	1	-2.18034	0.562135	1.44902	34.0928	9.09083	1.83205	3.48499	1	6.08333	682	70.538	75.9781	SM_190312Tsa
SM_190312Tsa.GGACAGATCACATACG-5	78452313	male	Prefrontal_cortex	Per	AD	lateAD	4	5	1	-2.18034	0.562135	1.44902	34.0928	9.09083	1.83205	3.48499	1	6.08333	799	70.538	75.9781	SM_190312Tsa
SM_190312Tsa.GTATCTTGTAGCTGCC-5	78452313	male	Prefrontal_cortex	Fib	AD	lateAD	4	5	1	-2.18034	0.562135	1.44902	34.0928	9.09083	1.83205	3.48499	1	6.08333	746	70.538	75.9781	SM_190312Tsa
SM_190312Tsa.TGCCCATAGGACAGAA-5	78452313	male	Prefrontal_cortex	Per	AD	lateAD	4	5	1	-2.18034	0.562135	1.44902	34.0928	9.09083	1.83205	3.48499	1	6.08333	670	70.538	75.9781	SM_190312Tsa
SM_190312Tsa.CTCACACAGTTCGATC-6	20646778	female	Prefrontal_cortex	Per	nonAD	nonAD	2	1	4	-0.060344	0	0.0184414	0.836632	0.07125	0.00614713	0	1	7.5	789	66.4668	75.4333	SM_190312Tsa
SM_190312Tsa.GTCATTTCAGTGAGTG-6	20646778	female	Prefrontal_cortex	Fib	nonAD	nonAD	2	1	4	-0.060344	0	0.0184414	0.836632	0.07125	0.00614713	0	1	7.5	922	66.4668	75.4333	SM_190312Tsa
SM_190312Tsa.GTGAAGGGTAGTACCT-6	20646778	female	Prefrontal_cortex	Per	nonAD	nonAD	2	1	4	-0.060344	0	0.0184414	0.836632	0.07125	0.00614713	0	1	7.5	822	66.4668	75.4333	SM_190312Tsa
SM_190312Tsa.TCAACGACATTGGTAC-6	20646778	female	Prefrontal_cortex	Per	nonAD	nonAD	2	1	4	-0.060344	0	0.0184414	0.836632	0.07125	0.00614713	0	1	7.5	672	66.4668	75.4333	SM_190312Tsa
SM_190312Tsa.TGGCTGGTCGCACTCT-6	20646778	female	Prefrontal_cortex	Per	nonAD	nonAD	2	1	4	-0.060344	0	0.0184414	0.836632	0.07125	0.00614713	0	1	7.5	776	66.4668	75.4333	SM_190312Tsa
SM_190312Tsa.AAGGCAGTCTTGAGAC-7	91444029	male	Prefrontal_cortex	Per	nonAD	nonAD	4	3	2	-1.83699	0.104347	0.0897726	2.49088	5.79646	0.186612	0.365716	1	5.8	633	86.4011	87.6879	SM_190312Tsa
SM_190312Tsa.CGTCCATGTACACCGC-7	91444029	male	Prefrontal_cortex	Fib	nonAD	nonAD	4	3	2	-1.83699	0.104347	0.0897726	2.49088	5.79646	0.186612	0.365716	1	5.8	712	86.4011	87.6879	SM_190312Tsa
SM_190312Tsa.CTGGTCTAGGGCATGT-7	91444029	male	Prefrontal_cortex	Per	nonAD	nonAD	4	3	2	-1.83699	0.104347	0.0897726	2.49088	5.79646	0.186612	0.365716	1	5.8	581	86.4011	87.6879	SM_190312Tsa
SM_190312Tsa.GGGCATCCATTAGCCA-7	91444029	male	Prefrontal_cortex	Fib	nonAD	nonAD	4	3	2	-1.83699	0.104347	0.0897726	2.49088	5.79646	0.186612	0.365716	1	5.8	793	86.4011	87.6879	SM_190312Tsa
SM_190312Tsa.TGTCCCAGTAGAGGAA-7	91444029	male	Prefrontal_cortex	Per	nonAD	nonAD	4	3	2	-1.83699	0.104347	0.0897726	2.49088	5.79646	0.186612	0.365716	1	5.8	884	86.4011	87.6879	SM_190312Tsa
SM_190312Tsa.AAAGTAGGTAATAGCA-8	96095092	female	Prefrontal_cortex	Per	nonAD	nonAD	1	1	4	-0.441105	0	0.0255723	0.279838	0.253125	0.00852409	0	1	5.93333	665	81.3087	82.4093	SM_190312Tsa
SM_190312Tsa.AAATGCCCAGCTGGCT-8	96095092	female	Prefrontal_cortex	Per	nonAD	nonAD	1	1	4	-0.441105	0	0.0255723	0.279838	0.253125	0.00852409	0	1	5.93333	658	81.3087	82.4093	SM_190312Tsa
SM_190312Tsa.AGAGCTTCATTCCTCG-8	96095092	female	Prefrontal_cortex	SMC	nonAD	nonAD	1	1	4	-0.441105	0	0.0255723	0.279838	0.253125	0.00852409	0	1	5.93333	610	81.3087	82.4093	SM_190312Tsa
SM_190312Tsa.AGCGGTCGTCCGAACC-8	96095092	female	Prefrontal_cortex	Fib	nonAD	nonAD	1	1	4	-0.441105	0	0.0255723	0.279838	0.253125	0.00852409	0	1	5.93333	678	81.3087	82.4093	SM_190312Tsa
SM_190312Tsa.CAGTAACAGCGCTTAT-8	96095092	female	Prefrontal_cortex	Per	nonAD	nonAD	1	1	4	-0.441105	0	0.0255723	0.279838	0.253125	0.00852409	0	1	5.93333	810	81.3087	82.4093	SM_190312Tsa
SM_190312Tsa.GAAACTCCACGCCAGT-8	96095092	female	Prefrontal_cortex	Fib	nonAD	nonAD	1	1	4	-0.441105	0	0.0255723	0.279838	0.253125	0.00852409	0	1	5.93333	661	81.3087	82.4093	SM_190312Tsa
SM_190312Tsa.GTACTCCGTGTTTGGT-8	96095092	female	Prefrontal_cortex	Per	nonAD	nonAD	1	1	4	-0.441105	0	0.0255723	0.279838	0.253125	0.00852409	0	1	5.93333	745	81.3087	82.4093	SM_190312Tsa
SM_190312Tsa.TTGCCGTGTCAGAAGC-8	96095092	female	Prefrontal_cortex	Per	nonAD	nonAD	1	1	4	-0.441105	0	0.0255723	0.279838	0.253125	0.00852409	0	1	5.93333	626	81.3087	82.4093	SM_190312Tsa
SM_190312Tsa.ATAGACCTCGATAGAA-9	6804844	male	Prefrontal_cortex	Per	AD	earlyAD	2	4	2	-1.28374	0.881348	0.314414	1.96384	10.3425	0.738646	1.02018	1	8.41667	799	77.3361	86.9733	SM_190312Tsa
SM_190312Tsa.CAGGTGCGTGACGGTA-9	6804844	male	Prefrontal_cortex	Fib	AD	earlyAD	2	4	2	-1.28374	0.881348	0.314414	1.96384	10.3425	0.738646	1.02018	1	8.41667	962	77.3361	86.9733	SM_190312Tsa
SM_190312Tsa.CGTCACTTCACTATTC-9	6804844	male	Prefrontal_cortex	Fib	AD	earlyAD	2	4	2	-1.28374	0.881348	0.314414	1.96384	10.3425	0.738646	1.02018	1	8.41667	820	77.3361	86.9733	SM_190312Tsa
SM_190312Tsa.CTAAGACTCTCAAACG-9	6804844	male	Prefrontal_cortex	Fib	AD	earlyAD	2	4	2	-1.28374	0.881348	0.314414	1.96384	10.3425	0.738646	1.02018	1	8.41667	700	77.3361	86.9733	SM_190312Tsa
SM_190312Tsa.CTGCTGTTCCAAACTG-9	6804844	male	Prefrontal_cortex	Per	AD	earlyAD	2	4	2	-1.28374	0.881348	0.314414	1.96384	10.3425	0.738646	1.02018	1	8.41667	1091	77.3361	86.9733	SM_190312Tsa
SM_190312Tsa.TACAGTGAGCTGGAAC-9	6804844	male	Prefrontal_cortex	Per	AD	earlyAD	2	4	2	-1.28374	0.881348	0.314414	1.96384	10.3425	0.738646	1.02018	1	8.41667	799	77.3361	86.9733	SM_190312Tsa
SM_190312Tsa.TTAGTTCGTTACGTCA-9	6804844	male	Prefrontal_cortex	Per	AD	earlyAD	2	4	2	-1.28374	0.881348	0.314414	1.96384	10.3425	0.738646	1.02018	1	8.41667	835	77.3361	86.9733	SM_190312Tsa
SM_190312Tsa.TTCTCCTAGGCAGGTT-9	6804844	male	Prefrontal_cortex	Per	AD	earlyAD	2	4	2	-1.28374	0.881348	0.314414	1.96384	10.3425	0.738646	1.02018	1	8.41667	884	77.3361	86.9733	SM_190312Tsa
SM_190312Tsa.GCGCAACAGATAGCAT-11	21001771	female	Prefrontal_cortex	Per	nonAD	nonAD	1	1	4	0.444371	0	0.0184414	2.19513	0	0.00614713	0	1	5.83333	638	64.4819	77.3142	SM_190312Tsa
SM_190312Tsa.GGACAAGAGAGCTGGT-11	21001771	female	Prefrontal_cortex	Per	nonAD	nonAD	1	1	4	0.444371	0	0.0184414	2.19513	0	0.00614713	0	1	5.83333	769	64.4819	77.3142	SM_190312Tsa
SM_190312Tsa.TCCACACTCAGCGATT-11	21001771	female	Prefrontal_cortex	Per	nonAD	nonAD	1	1	4	0.444371	0	0.0184414	2.19513	0	0.00614713	0	1	5.83333	945	64.4819	77.3142	SM_190312Tsa
SM_190312Tsa.CGCGTTTGTTCTGAAC-12	90780976	female	Prefrontal_cortex	Per	nonAD	nonAD	4	1	4	-1.47915	0	0.00922069	0.0287104	0	0.00307356	0	1	5.75	709	73.4401	76.5476	SM_190312Tsa
SM_190312Tsa.CTACCCAGTATCTGCA-12	90780976	female	Prefrontal_cortex	Per	nonAD	nonAD	4	1	4	-1.47915	0	0.00922069	0.0287104	0	0.00307356	0	1	5.75	634	73.4401	76.5476	SM_190312Tsa
SM_190312Tsa.CTCTGGTCATTAGGCT-12	90780976	female	Prefrontal_cortex	Per	nonAD	nonAD	4	1	4	-1.47915	0	0.00922069	0.0287104	0	0.00307356	0	1	5.75	729	73.4401	76.5476	SM_190312Tsa
SM_190312Tsa.CTTTGCGCATGGTAGG-12	90780976	female	Prefrontal_cortex	Per	nonAD	nonAD	4	1	4	-1.47915	0	0.00922069	0.0287104	0	0.00307356	0	1	5.75	574	73.4401	76.5476	SM_190312Tsa
SM_190312Tsa.GAATAAGCAAACGTGG-12	90780976	female	Prefrontal_cortex	Per	nonAD	nonAD	4	1	4	-1.47915	0	0.00922069	0.0287104	0	0.00307356	0	1	5.75	598	73.4401	76.5476	SM_190312Tsa
SM_190312Tsa.GACGTTACACATAACC-12	90780976	female	Prefrontal_cortex	Per	nonAD	nonAD	4	1	4	-1.47915	0	0.00922069	0.0287104	0	0.00307356	0	1	5.75	725	73.4401	76.5476	SM_190312Tsa
SM_190312Tsa.GCACATACAGATCCAT-12	90780976	female	Prefrontal_cortex	Per	nonAD	nonAD	4	1	4	-1.47915	0	0.00922069	0.0287104	0	0.00307356	0	1	5.75	732	73.4401	76.5476	SM_190312Tsa
SM_190312Tsa.GCCAAATCAAGTTGTC-12	90780976	female	Prefrontal_cortex	Per	nonAD	nonAD	4	1	4	-1.47915	0	0.00922069	0.0287104	0	0.00307356	0	1	5.75	726	73.4401	76.5476	SM_190312Tsa
SM_190312Tsa.GGACAAGTCCCACTTG-12	90780976	female	Prefrontal_cortex	Fib	nonAD	nonAD	4	1	4	-1.47915	0	0.00922069	0.0287104	0	0.00307356	0	1	5.75	1129	73.4401	76.5476	SM_190312Tsa
SM_190312Tsa.GGATGTTGTCATTAGC-12	90780976	female	Prefrontal_cortex	Per	nonAD	nonAD	4	1	4	-1.47915	0	0.00922069	0.0287104	0	0.00307356	0	1	5.75	649	73.4401	76.5476	SM_190312Tsa
SM_190312Tsa.GTACGTACACCCATTC-12	90780976	female	Prefrontal_cortex	Per	nonAD	nonAD	4	1	4	-1.47915	0	0.00922069	0.0287104	0	0.00307356	0	1	5.75	922	73.4401	76.5476	SM_190312Tsa
SM_190312Tsa.GTGCTTCAGGCAGGTT-12	90780976	female	Prefrontal_cortex	Fib	nonAD	nonAD	4	1	4	-1.47915	0	0.00922069	0.0287104	0	0.00307356	0	1	5.75	594	73.4401	76.5476	SM_190312Tsa
SM_190312Tsa.TCAGCAACATGGAATA-12	90780976	female	Prefrontal_cortex	Per	nonAD	nonAD	4	1	4	-1.47915	0	0.00922069	0.0287104	0	0.00307356	0	1	5.75	879	73.4401	76.5476	SM_190312Tsa
SM_190312Tsa.CTGATAGCAATGGTCT-13	68539908	male	Prefrontal_cortex	Per	nonAD	nonAD	1	2	4	0.393718	0	0.0377443	1.75132	0	0.0125814	0	1	9.58333	1186	78.1054	81.3142	SM_190312Tsa
SM_190312Tsa.GAATAAGGTGGACGAT-13	68539908	male	Prefrontal_cortex	SMC	nonAD	nonAD	1	2	4	0.393718	0	0.0377443	1.75132	0	0.0125814	0	1	9.58333	1008	78.1054	81.3142	SM_190312Tsa
SM_190312Tsa.TACAGTGCAGGTTTCA-13	68539908	male	Prefrontal_cortex	Per	nonAD	nonAD	1	2	4	0.393718	0	0.0377443	1.75132	0	0.0125814	0	1	9.58333	707	78.1054	81.3142	SM_190312Tsa
SM_190312Tsa.AAAGTAGTCGTCTGAA-14	94974890	female	Prefrontal_cortex	Per	nonAD	nonAD	2	1	2	-0.0465722	0.188214	0.0276621	0.250362	0.36375	0.14401	0.216155	1	7.08333	1497	66.7926	78.1903	SM_190312Tsa
SM_190312Tsa.ACATCAGTCCGGCACA-14	94974890	female	Prefrontal_cortex	Per	nonAD	nonAD	2	1	2	-0.0465722	0.188214	0.0276621	0.250362	0.36375	0.14401	0.216155	1	7.08333	1397	66.7926	78.1903	SM_190312Tsa
SM_190312Tsa.AGAGCTTTCAAACCAC-14	94974890	female	Prefrontal_cortex	Per	nonAD	nonAD	2	1	2	-0.0465722	0.188214	0.0276621	0.250362	0.36375	0.14401	0.216155	1	7.08333	1555	66.7926	78.1903	SM_190312Tsa
SM_190312Tsa.GCTCCTAAGCAGATCG-14	94974890	female	Prefrontal_cortex	Per	nonAD	nonAD	2	1	2	-0.0465722	0.188214	0.0276621	0.250362	0.36375	0.14401	0.216155	1	7.08333	739	66.7926	78.1903	SM_190312Tsa
SM_190312Tsa.TCGTACCTCAGAGGTG-14	94974890	female	Prefrontal_cortex	Per	nonAD	nonAD	2	1	2	-0.0465722	0.188214	0.0276621	0.250362	0.36375	0.14401	0.216155	1	7.08333	1421	66.7926	78.1903	SM_190312Tsa
SM_190312Tsa.TCTATTGCACCTCGTT-14	94974890	female	Prefrontal_cortex	Per	nonAD	nonAD	2	1	2	-0.0465722	0.188214	0.0276621	0.250362	0.36375	0.14401	0.216155	1	7.08333	2290	66.7926	78.1903	SM_190312Tsa
SM_190312Tsa.AAGCCGCTCTATGTGG-15	37030589	female	Prefrontal_cortex	Per	nonAD	nonAD	1	2	4	0.634982	0	0.0582754	0.347809	0	0.0194251	0	1	5.11667	626	87.5044	90.4449	SM_190312Tsa
SM_190312Tsa.ACAGCTATCCCTGACT-15	37030589	female	Prefrontal_cortex	Per	nonAD	nonAD	1	2	4	0.634982	0	0.0582754	0.347809	0	0.0194251	0	1	5.11667	700	87.5044	90.4449	SM_190312Tsa
SM_190312Tsa.AGATCTGTCCAAACTG-15	37030589	female	Prefrontal_cortex	Per	nonAD	nonAD	1	2	4	0.634982	0	0.0582754	0.347809	0	0.0194251	0	1	5.11667	780	87.5044	90.4449	SM_190312Tsa
SM_190312Tsa.AGCTCCTCATCCGCGA-15	37030589	female	Prefrontal_cortex	Per	nonAD	nonAD	1	2	4	0.634982	0	0.0582754	0.347809	0	0.0194251	0	1	5.11667	649	87.5044	90.4449	SM_190312Tsa
SM_190312Tsa.ATAACGCCAAGGGTCA-15	37030589	female	Prefrontal_cortex	Per	nonAD	nonAD	1	2	4	0.634982	0	0.0582754	0.347809	0	0.0194251	0	1	5.11667	649	87.5044	90.4449	SM_190312Tsa
SM_190312Tsa.ATTCTACAGCTGCCCA-15	37030589	female	Prefrontal_cortex	Per	nonAD	nonAD	1	2	4	0.634982	0	0.0582754	0.347809	0	0.0194251	0	1	5.11667	720	87.5044	90.4449	SM_190312Tsa
SM_190312Tsa.CATTCGCTCCTACAGA-15	37030589	female	Prefrontal_cortex	Per	nonAD	nonAD	1	2	4	0.634982	0	0.0582754	0.347809	0	0.0194251	0	1	5.11667	661	87.5044	90.4449	SM_190312Tsa
SM_190312Tsa.CCCAGTTCAATCCAAC-15	37030589	female	Prefrontal_cortex	Fib	nonAD	nonAD	1	2	4	0.634982	0	0.0582754	0.347809	0	0.0194251	0	1	5.11667	866	87.5044	90.4449	SM_190312Tsa
SM_190312Tsa.CTACACCCAAGTCTGT-15	37030589	female	Prefrontal_cortex	Fib	nonAD	nonAD	1	2	4	0.634982	0	0.0582754	0.347809	0	0.0194251	0	1	5.11667	747	87.5044	90.4449	SM_190312Tsa
SM_190312Tsa.GACTGCGAGTGGTCCC-15	37030589	female	Prefrontal_cortex	Per	nonAD	nonAD	1	2	4	0.634982	0	0.0582754	0.347809	0	0.0194251	0	1	5.11667	751	87.5044	90.4449	SM_190312Tsa
SM_190312Tsa.GGAGCAAAGCAATCTC-15	37030589	female	Prefrontal_cortex	Fib	nonAD	nonAD	1	2	4	0.634982	0	0.0582754	0.347809	0	0.0194251	0	1	5.11667	579	87.5044	90.4449	SM_190312Tsa
SM_190312Tsa.GGATTACGTGTGGTTT-15	37030589	female	Prefrontal_cortex	Fib	nonAD	nonAD	1	2	4	0.634982	0	0.0582754	0.347809	0	0.0194251	0	1	5.11667	923	87.5044	90.4449	SM_190312Tsa
SM_190312Tsa.TCAGATGAGGTTCCTA-15	37030589	female	Prefrontal_cortex	Per	nonAD	nonAD	1	2	4	0.634982	0	0.0582754	0.347809	0	0.0194251	0	1	5.11667	648	87.5044	90.4449	SM_190312Tsa
SM_190312Tsa.TGCGGGTGTAGGCATG-15	37030589	female	Prefrontal_cortex	Per	nonAD	nonAD	1	2	4	0.634982	0	0.0582754	0.347809	0	0.0194251	0	1	5.11667	584	87.5044	90.4449	SM_190312Tsa
SM_190312Tsa.CAGATCATCTCGAGTA-16	48023497	female	Prefrontal_cortex	Per	nonAD	nonAD	3	1	4	-0.288417	0	0.0276621	2.28467	0	0.00922069	0	1	7.33333	600	84.1369	88.2765	SM_190312Tsa
SM_190312Tsa.CTGAAGTAGACAGGCT-16	48023497	female	Prefrontal_cortex	Fib	nonAD	nonAD	3	1	4	-0.288417	0	0.0276621	2.28467	0	0.00922069	0	1	7.33333	874	84.1369	88.2765	SM_190312Tsa
SM_190312Tsa.TCTCTAAAGAGTACCG-16	48023497	female	Prefrontal_cortex	Per	nonAD	nonAD	3	1	4	-0.288417	0	0.0276621	2.28467	0	0.00922069	0	1	7.33333	675	84.1369	88.2765	SM_190312Tsa
SM_190312Tsa.TCTGAGACAATGTTGC-16	48023497	female	Prefrontal_cortex	Per	nonAD	nonAD	3	1	4	-0.288417	0	0.0276621	2.28467	0	0.00922069	0	1	7.33333	751	84.1369	88.2765	SM_190312Tsa
SM_190312Tsa.AGTGTCATCAGTGTTG-17	86934089	female	Prefrontal_cortex	Fib	nonAD	nonAD	1	0	4	0.469244	0.0502166	0	0.0132417	0.31125	0.0167389	0	1	5.58333	586	88.5202	95.1348	SM_190312Tsa
SM_190312Tsa.CACTCCAAGATCCCGC-17	86934089	female	Prefrontal_cortex	Per	nonAD	nonAD	1	0	4	0.469244	0.0502166	0	0.0132417	0.31125	0.0167389	0	1	5.58333	1529	88.5202	95.1348	SM_190312Tsa
SM_190312Tsa.CCCAATCGTGCTTCTC-17	86934089	female	Prefrontal_cortex	Per	nonAD	nonAD	1	0	4	0.469244	0.0502166	0	0.0132417	0.31125	0.0167389	0	1	5.58333	1290	88.5202	95.1348	SM_190312Tsa
SM_190312Tsa.CCTTACGGTGTTTGGT-17	86934089	female	Prefrontal_cortex	Per	nonAD	nonAD	1	0	4	0.469244	0.0502166	0	0.0132417	0.31125	0.0167389	0	1	5.58333	1347	88.5202	95.1348	SM_190312Tsa
SM_190312Tsa.CGATTGATCTCATTCA-17	86934089	female	Prefrontal_cortex	Endo	nonAD	nonAD	1	0	4	0.469244	0.0502166	0	0.0132417	0.31125	0.0167389	0	1	5.58333	723	88.5202	95.1348	SM_190312Tsa
SM_190312Tsa.CGCTGGAAGTTTGCGT-17	86934089	female	Prefrontal_cortex	Per	nonAD	nonAD	1	0	4	0.469244	0.0502166	0	0.0132417	0.31125	0.0167389	0	1	5.58333	829	88.5202	95.1348	SM_190312Tsa
SM_190312Tsa.CGTCTACAGTGAACAT-17	86934089	female	Prefrontal_cortex	Fib	nonAD	nonAD	1	0	4	0.469244	0.0502166	0	0.0132417	0.31125	0.0167389	0	1	5.58333	1238	88.5202	95.1348	SM_190312Tsa
SM_190312Tsa.CTGCGGAGTTGTGGCC-17	86934089	female	Prefrontal_cortex	Fib	nonAD	nonAD	1	0	4	0.469244	0.0502166	0	0.0132417	0.31125	0.0167389	0	1	5.58333	889	88.5202	95.1348	SM_190312Tsa
SM_190312Tsa.GACTAACTCCACTGGG-17	86934089	female	Prefrontal_cortex	Per	nonAD	nonAD	1	0	4	0.469244	0.0502166	0	0.0132417	0.31125	0.0167389	0	1	5.58333	1390	88.5202	95.1348	SM_190312Tsa
SM_190312Tsa.GCTGCAGTCTTTCCTC-17	86934089	female	Prefrontal_cortex	Per	nonAD	nonAD	1	0	4	0.469244	0.0502166	0	0.0132417	0.31125	0.0167389	0	1	5.58333	850	88.5202	95.1348	SM_190312Tsa
SM_190312Tsa.GTATCTTCAGTATAAG-17	86934089	female	Prefrontal_cortex	Per	nonAD	nonAD	1	0	4	0.469244	0.0502166	0	0.0132417	0.31125	0.0167389	0	1	5.58333	906	88.5202	95.1348	SM_190312Tsa
SM_190312Tsa.GTCTCGTGTTATTCTC-17	86934089	female	Prefrontal_cortex	Per	nonAD	nonAD	1	0	4	0.469244	0.0502166	0	0.0132417	0.31125	0.0167389	0	1	5.58333	982	88.5202	95.1348	SM_190312Tsa
SM_190312Tsa.TTTATGCTCAAAGACA-17	86934089	female	Prefrontal_cortex	Per	nonAD	nonAD	1	0	4	0.469244	0.0502166	0	0.0132417	0.31125	0.0167389	0	1	5.58333	750	88.5202	95.1348	SM_190312Tsa
SM_190312Tsa.TTTCCTCTCCACGTGG-17	86934089	female	Prefrontal_cortex	Per	nonAD	nonAD	1	0	4	0.469244	0.0502166	0	0.0132417	0.31125	0.0167389	0	1	5.58333	1470	88.5202	95.1348	SM_190312Tsa
SM_190312Tsa.AAGGAGCCACATAACC-18	20151388	female	Prefrontal_cortex	Per	AD	earlyAD	4	5	1	-1.62571	1.85103	0.895724	3.20097	4.3825	1.26185	1.03879	1	5.41667	671	76.9719	83.2663	SM_190312Tsa
SM_190312Tsa.CAAGAAATCATTGCGA-18	20151388	female	Prefrontal_cortex	Per	AD	earlyAD	4	5	1	-1.62571	1.85103	0.895724	3.20097	4.3825	1.26185	1.03879	1	5.41667	824	76.9719	83.2663	SM_190312Tsa
SM_190312Tsa.CATGGCGAGCGTTCCG-18	20151388	female	Prefrontal_cortex	Per	AD	earlyAD	4	5	1	-1.62571	1.85103	0.895724	3.20097	4.3825	1.26185	1.03879	1	5.41667	797	76.9719	83.2663	SM_190312Tsa
SM_190312Tsa.GTCACAAGTTTGACAC-18	20151388	female	Prefrontal_cortex	Per	AD	earlyAD	4	5	1	-1.62571	1.85103	0.895724	3.20097	4.3825	1.26185	1.03879	1	5.41667	686	76.9719	83.2663	SM_190312Tsa
SM_190312Tsa.TCGAGGCCAGTAACGG-18	20151388	female	Prefrontal_cortex	Per	AD	earlyAD	4	5	1	-1.62571	1.85103	0.895724	3.20097	4.3825	1.26185	1.03879	1	5.41667	614	76.9719	83.2663	SM_190312Tsa
SM_190312Tsa.AACGTTGTCCTATTCA-19	10684501	male	Prefrontal_cortex	Fib	AD	earlyAD	4	5	1	-1.38433	1.84391	0.638898	6.07867	5.02583	1.55078	2.16954	1	7.33333	621	76.2136	83.1321	SM_190312Tsa
SM_190312Tsa.AGTTGGTAGAAGAAGC-19	10684501	male	Prefrontal_cortex	Per	AD	earlyAD	4	5	1	-1.38433	1.84391	0.638898	6.07867	5.02583	1.55078	2.16954	1	7.33333	1043	76.2136	83.1321	SM_190312Tsa
SM_190312Tsa.ATTACTCAGTCTTGCA-19	10684501	male	Prefrontal_cortex	Per	AD	earlyAD	4	5	1	-1.38433	1.84391	0.638898	6.07867	5.02583	1.55078	2.16954	1	7.33333	705	76.2136	83.1321	SM_190312Tsa
SM_190312Tsa.CACAGTACATACCATG-19	10684501	male	Prefrontal_cortex	Per	AD	earlyAD	4	5	1	-1.38433	1.84391	0.638898	6.07867	5.02583	1.55078	2.16954	1	7.33333	645	76.2136	83.1321	SM_190312Tsa
SM_190312Tsa.CATTCGCTCACATAGC-19	10684501	male	Prefrontal_cortex	Per	AD	earlyAD	4	5	1	-1.38433	1.84391	0.638898	6.07867	5.02583	1.55078	2.16954	1	7.33333	1128	76.2136	83.1321	SM_190312Tsa
SM_190312Tsa.CCTTACGCATTATCTC-19	10684501	male	Prefrontal_cortex	Per	AD	earlyAD	4	5	1	-1.38433	1.84391	0.638898	6.07867	5.02583	1.55078	2.16954	1	7.33333	952	76.2136	83.1321	SM_190312Tsa
SM_190312Tsa.CTAGAGTTCAAGGTAA-19	10684501	male	Prefrontal_cortex	Per	AD	earlyAD	4	5	1	-1.38433	1.84391	0.638898	6.07867	5.02583	1.55078	2.16954	1	7.33333	906	76.2136	83.1321	SM_190312Tsa
SM_190312Tsa.GACAGAGTCTGTTGAG-19	10684501	male	Prefrontal_cortex	Per	AD	earlyAD	4	5	1	-1.38433	1.84391	0.638898	6.07867	5.02583	1.55078	2.16954	1	7.33333	684	76.2136	83.1321	SM_190312Tsa
SM_190312Tsa.GAGGTGACATGTAAGA-19	10684501	male	Prefrontal_cortex	SMC	AD	earlyAD	4	5	1	-1.38433	1.84391	0.638898	6.07867	5.02583	1.55078	2.16954	1	7.33333	889	76.2136	83.1321	SM_190312Tsa
SM_190312Tsa.GTAACGTAGTCGATAA-19	10684501	male	Prefrontal_cortex	Per	AD	earlyAD	4	5	1	-1.38433	1.84391	0.638898	6.07867	5.02583	1.55078	2.16954	1	7.33333	655	76.2136	83.1321	SM_190312Tsa
SM_190312Tsa.TGACAACCAGTGGAGT-19	10684501	male	Prefrontal_cortex	Per	AD	earlyAD	4	5	1	-1.38433	1.84391	0.638898	6.07867	5.02583	1.55078	2.16954	1	7.33333	738	76.2136	83.1321	SM_190312Tsa
SM_190312Tsa.TGATTTCAGGCAATTA-19	10684501	male	Prefrontal_cortex	Per	AD	earlyAD	4	5	1	-1.38433	1.84391	0.638898	6.07867	5.02583	1.55078	2.16954	1	7.33333	606	76.2136	83.1321	SM_190312Tsa
SM_190312Tsa.TGCTGCTCAATCAGAA-19	10684501	male	Prefrontal_cortex	Per	AD	earlyAD	4	5	1	-1.38433	1.84391	0.638898	6.07867	5.02583	1.55078	2.16954	1	7.33333	612	76.2136	83.1321	SM_190312Tsa
SM_190312Tsa.AACGTTGTCATTTGGG-20	50102114	male	Prefrontal_cortex	Per	nonAD	nonAD	1	2	4	0.64125	0	0.0716757	1.8818	0	0.0238919	0	1	6	612	82.6283	88.4079	SM_190312Tsa
SM_190312Tsa.CATGGCGAGTTCCACA-20	50102114	male	Prefrontal_cortex	SMC	nonAD	nonAD	1	2	4	0.64125	0	0.0716757	1.8818	0	0.0238919	0	1	6	676	82.6283	88.4079	SM_190312Tsa
SM_190312Tsa.CCCAATCTCACAGGCC-20	50102114	male	Prefrontal_cortex	Per	nonAD	nonAD	1	2	4	0.64125	0	0.0716757	1.8818	0	0.0238919	0	1	6	658	82.6283	88.4079	SM_190312Tsa
SM_190312Tsa.ACACCAAGTCATACTG-21	20487369	female	Prefrontal_cortex	Per	nonAD	nonAD	2	4	2	-0.4205	0.495503	0.269601	5.81181	1.98438	0.529178	0.82243	1	4	1270	74.3819	82.8939	SM_190312Tsa
SM_190312Tsa.AGCTTGAGTAGTACCT-22	34726040	male	Prefrontal_cortex	SMC	nonAD	nonAD	1	1	4	0.896001	0	0.00922069	0.331565	0.384375	0.00307356	0	1	4.66667	615	71.3018	72.8268	SM_190312Tsa
SM_190312Tsa.CTCAGAATCTCAACTT-22	34726040	male	Prefrontal_cortex	Per	nonAD	nonAD	1	1	4	0.896001	0	0.00922069	0.331565	0.384375	0.00307356	0	1	4.66667	611	71.3018	72.8268	SM_190312Tsa
SM_190312Tsa.GAACGGAAGTCGATAA-22	34726040	male	Prefrontal_cortex	Per	nonAD	nonAD	1	1	4	0.896001	0	0.00922069	0.331565	0.384375	0.00307356	0	1	4.66667	622	71.3018	72.8268	SM_190312Tsa
SM_190312Tsa.TCTTTCCGTTTCCACC-22	34726040	male	Prefrontal_cortex	Fib	nonAD	nonAD	1	1	4	0.896001	0	0.00922069	0.331565	0.384375	0.00307356	0	1	4.66667	752	71.3018	72.8268	SM_190312Tsa
SM_190312Tsa.TGATTTCCAGACGCTC-22	34726040	male	Prefrontal_cortex	SMC	nonAD	nonAD	1	1	4	0.896001	0	0.00922069	0.331565	0.384375	0.00307356	0	1	4.66667	2094	71.3018	72.8268	SM_190312Tsa
SM_190312Tsa.TTCTACAAGTCTCCTC-22	34726040	male	Prefrontal_cortex	Per	nonAD	nonAD	1	1	4	0.896001	0	0.00922069	0.331565	0.384375	0.00307356	0	1	4.66667	753	71.3018	72.8268	SM_190312Tsa
SM_190312Tsa.CAGCATACATCCGCGA-23	20993308	female	Prefrontal_cortex	Fib	nonAD	nonAD	1	1	4	-0.204995	0	0.0461035	0.108525	0.095	0.0153678	0	1	1	863	73.2129	83.3676	SM_190312Tsa
SM_190312Tsa.GTGAAGGTCGCAAGCC-23	20993308	female	Prefrontal_cortex	SMC	nonAD	nonAD	1	1	4	-0.204995	0	0.0461035	0.108525	0.095	0.0153678	0	1	1	858	73.2129	83.3676	SM_190312Tsa
SM_190312Tsa.TGCACCTCAACTGGCC-23	20993308	female	Prefrontal_cortex	Per	nonAD	nonAD	1	1	4	-0.204995	0	0.0461035	0.108525	0.095	0.0153678	0	1	1	827	73.2129	83.3676	SM_190312Tsa
SM_190312Tsa.CCTTACGAGTGCAAGC-24	62404688	male	Prefrontal_cortex	Ependymal	nonAD	nonAD	1	3	2	0.67125	0.657706	0.136221	0.536744	3.82375	0.448309	0.551	1	4.5	901	82.9788	84.0246	SM_190312Tsa
SM_190312Tsa.CGTAGCGTCACGATGT-24	62404688	male	Prefrontal_cortex	Fib	nonAD	nonAD	1	3	2	0.67125	0.657706	0.136221	0.536744	3.82375	0.448309	0.551	1	4.5	1189	82.9788	84.0246	SM_190312Tsa
SM_190312Tsa.GACGCGTAGTTACCCA-24	62404688	male	Prefrontal_cortex	Fib	nonAD	nonAD	1	3	2	0.67125	0.657706	0.136221	0.536744	3.82375	0.448309	0.551	1	4.5	1309	82.9788	84.0246	SM_190312Tsa
SM_190312Tsa.GATCTAGTCAACACAC-24	62404688	male	Prefrontal_cortex	Fib	nonAD	nonAD	1	3	2	0.67125	0.657706	0.136221	0.536744	3.82375	0.448309	0.551	1	4.5	835	82.9788	84.0246	SM_190312Tsa
SM_190312Tsa.GATGAAAGTGCGAAAC-24	62404688	male	Prefrontal_cortex	Fib	nonAD	nonAD	1	3	2	0.67125	0.657706	0.136221	0.536744	3.82375	0.448309	0.551	1	4.5	717	82.9788	84.0246	SM_190312Tsa
SM_190312Tsa.GCATGATTCTGTCTCG-24	62404688	male	Prefrontal_cortex	SMC	nonAD	nonAD	1	3	2	0.67125	0.657706	0.136221	0.536744	3.82375	0.448309	0.551	1	4.5	733	82.9788	84.0246	SM_190312Tsa
SM_190312Tsa.GCGACCATCGCCTGTT-24	62404688	male	Prefrontal_cortex	SMC	nonAD	nonAD	1	3	2	0.67125	0.657706	0.136221	0.536744	3.82375	0.448309	0.551	1	4.5	681	82.9788	84.0246	SM_190312Tsa
SM_190312Tsa.GCGCAGTCACAGGCCT-24	62404688	male	Prefrontal_cortex	Per	nonAD	nonAD	1	3	2	0.67125	0.657706	0.136221	0.536744	3.82375	0.448309	0.551	1	4.5	1077	82.9788	84.0246	SM_190312Tsa
SM_190312Tsa.GGTGCGTTCACGAAGG-24	62404688	male	Prefrontal_cortex	Fib	nonAD	nonAD	1	3	2	0.67125	0.657706	0.136221	0.536744	3.82375	0.448309	0.551	1	4.5	662	82.9788	84.0246	SM_190312Tsa
SM_190312Tsa.GTAGGCCAGCTCAACT-24	62404688	male	Prefrontal_cortex	Fib	nonAD	nonAD	1	3	2	0.67125	0.657706	0.136221	0.536744	3.82375	0.448309	0.551	1	4.5	838	82.9788	84.0246	SM_190312Tsa
SM_190312Tsa.GTCTTCGCACGAAAGC-24	62404688	male	Prefrontal_cortex	Fib	nonAD	nonAD	1	3	2	0.67125	0.657706	0.136221	0.536744	3.82375	0.448309	0.551	1	4.5	667	82.9788	84.0246	SM_190312Tsa
SM_190312Tsa.GTGCTTCGTCTTCAAG-24	62404688	male	Prefrontal_cortex	Fib	nonAD	nonAD	1	3	2	0.67125	0.657706	0.136221	0.536744	3.82375	0.448309	0.551	1	4.5	952	82.9788	84.0246	SM_190312Tsa
SM_190312Tsa.TACTTACAGTAGTGCG-24	62404688	male	Prefrontal_cortex	Fib	nonAD	nonAD	1	3	2	0.67125	0.657706	0.136221	0.536744	3.82375	0.448309	0.551	1	4.5	773	82.9788	84.0246	SM_190312Tsa
SM_190312Tsa.TGCCCTATCCTCAACC-24	62404688	male	Prefrontal_cortex	Fib	nonAD	nonAD	1	3	2	0.67125	0.657706	0.136221	0.536744	3.82375	0.448309	0.551	1	4.5	1094	82.9788	84.0246	SM_190312Tsa
SM_190312Tsa.TTGGCAATCATCACCC-24	62404688	male	Prefrontal_cortex	Fib	nonAD	nonAD	1	3	2	0.67125	0.657706	0.136221	0.536744	3.82375	0.448309	0.551	1	4.5	1077	82.9788	84.0246	SM_190312Tsa
SM_190312Tsa.AGAGCTTGTGGTAACG-25	15218541	male	Prefrontal_cortex	Per	AD	earlyAD	1	4	2	-0.180141	0.443383	0.795252	4.41019	5.07719	0.771645	1.0763	1	8.83333	585	81.6181	81.9384	SM_190312Tsa
SM_190312Tsa.AGTTGGTAGCGACGTA-25	15218541	male	Prefrontal_cortex	Per	AD	earlyAD	1	4	2	-0.180141	0.443383	0.795252	4.41019	5.07719	0.771645	1.0763	1	8.83333	811	81.6181	81.9384	SM_190312Tsa
SM_190312Tsa.CAGATCACAGTATCTG-25	15218541	male	Prefrontal_cortex	Per	AD	earlyAD	1	4	2	-0.180141	0.443383	0.795252	4.41019	5.07719	0.771645	1.0763	1	8.83333	729	81.6181	81.9384	SM_190312Tsa
SM_190312Tsa.CATATGGCACCAGCAC-25	15218541	male	Prefrontal_cortex	Per	AD	earlyAD	1	4	2	-0.180141	0.443383	0.795252	4.41019	5.07719	0.771645	1.0763	1	8.83333	842	81.6181	81.9384	SM_190312Tsa
SM_190312Tsa.CGTAGGCCATCACAAC-25	15218541	male	Prefrontal_cortex	Fib	AD	earlyAD	1	4	2	-0.180141	0.443383	0.795252	4.41019	5.07719	0.771645	1.0763	1	8.83333	775	81.6181	81.9384	SM_190312Tsa
SM_190312Tsa.CTCGGAGTCACGAAGG-25	15218541	male	Prefrontal_cortex	Per	AD	earlyAD	1	4	2	-0.180141	0.443383	0.795252	4.41019	5.07719	0.771645	1.0763	1	8.83333	694	81.6181	81.9384	SM_190312Tsa
SM_190312Tsa.GATGAGGGTTACGCGC-25	15218541	male	Prefrontal_cortex	SMC	AD	earlyAD	1	4	2	-0.180141	0.443383	0.795252	4.41019	5.07719	0.771645	1.0763	1	8.83333	1671	81.6181	81.9384	SM_190312Tsa
SM_190312Tsa.GTAACGTGTTCAGCGC-25	15218541	male	Prefrontal_cortex	Per	AD	earlyAD	1	4	2	-0.180141	0.443383	0.795252	4.41019	5.07719	0.771645	1.0763	1	8.83333	602	81.6181	81.9384	SM_190312Tsa
SM_190312Tsa.TACGGATCAGCTGGCT-25	15218541	male	Prefrontal_cortex	Per	AD	earlyAD	1	4	2	-0.180141	0.443383	0.795252	4.41019	5.07719	0.771645	1.0763	1	8.83333	925	81.6181	81.9384	SM_190312Tsa
SM_190312Tsa.TCTATTGAGACTTGAA-25	15218541	male	Prefrontal_cortex	Per	AD	earlyAD	1	4	2	-0.180141	0.443383	0.795252	4.41019	5.07719	0.771645	1.0763	1	8.83333	1131	81.6181	81.9384	SM_190312Tsa
SM_190312Tsa.TGTGGTACAAGTTGTC-25	15218541	male	Prefrontal_cortex	Fib	AD	earlyAD	1	4	2	-0.180141	0.443383	0.795252	4.41019	5.07719	0.771645	1.0763	1	8.83333	977	81.6181	81.9384	SM_190312Tsa
SM_190312Tsa.TGTTCCGAGCAATCTC-25	15218541	male	Prefrontal_cortex	Per	AD	earlyAD	1	4	2	-0.180141	0.443383	0.795252	4.41019	5.07719	0.771645	1.0763	1	8.83333	981	81.6181	81.9384	SM_190312Tsa
SM_190312Tsa.CATCGGGCATAGGATA-26	66754397	male	Prefrontal_cortex	Fib	AD	lateAD	4	5	2	-3.12207	3.74852	1.23889	6.90082	6.30281	1.98119	0.95615	1	3.25	689	81.4155	84.0301	SM_190312Tsa
SM_190312Tsa.CTCTAATTCTCTGCTG-26	66754397	male	Prefrontal_cortex	Per	AD	lateAD	4	5	2	-3.12207	3.74852	1.23889	6.90082	6.30281	1.98119	0.95615	1	3.25	632	81.4155	84.0301	SM_190312Tsa
SM_190312Tsa.GCCAAATGTCTAGGTT-26	66754397	male	Prefrontal_cortex	Per	AD	lateAD	4	5	2	-3.12207	3.74852	1.23889	6.90082	6.30281	1.98119	0.95615	1	3.25	881	81.4155	84.0301	SM_190312Tsa
SM_190312Tsa.GGGTTGCAGAATTGTG-26	66754397	male	Prefrontal_cortex	Fib	AD	lateAD	4	5	2	-3.12207	3.74852	1.23889	6.90082	6.30281	1.98119	0.95615	1	3.25	1108	81.4155	84.0301	SM_190312Tsa
SM_190312Tsa.TATTACCTCGGAAATA-26	66754397	male	Prefrontal_cortex	Per	AD	lateAD	4	5	2	-3.12207	3.74852	1.23889	6.90082	6.30281	1.98119	0.95615	1	3.25	1096	81.4155	84.0301	SM_190312Tsa
SM_190312Tsa.TCCACACCAGATCTGT-26	66754397	male	Prefrontal_cortex	Fib	AD	lateAD	4	5	2	-3.12207	3.74852	1.23889	6.90082	6.30281	1.98119	0.95615	1	3.25	1258	81.4155	84.0301	SM_190312Tsa
SM_190312Tsa.CGCCAAGGTTTAGGAA-27	2899847	male	Prefrontal_cortex	Per	nonAD	nonAD	3	2	2	-0.077127	0.0200867	0.0398341	0.433337	0.26625	0.0629683	0.128984	1	7.01667	928	71.5291	74.4504	SM_190312Tsa
SM_190312Tsa.CTCCTAGAGAATTCCC-27	2899847	male	Prefrontal_cortex	Per	nonAD	nonAD	3	2	2	-0.077127	0.0200867	0.0398341	0.433337	0.26625	0.0629683	0.128984	1	7.01667	862	71.5291	74.4504	SM_190312Tsa
SM_190312Tsa.ACGATGTCAACACCTA-28	92629514	male	Prefrontal_cortex	Per	nonAD	nonAD	4	1	4	-1.6726	0	0.0184414	0.547781	0	0.00614713	0	1	5.35	584	89.5113	92.9966	SM_190312Tsa
SM_190312Tsa.ACTTTCACAGATAATG-28	92629514	male	Prefrontal_cortex	Fib	nonAD	nonAD	4	1	4	-1.6726	0	0.0184414	0.547781	0	0.00614713	0	1	5.35	903	89.5113	92.9966	SM_190312Tsa
SM_190312Tsa.CACTCCACAACAACCT-28	92629514	male	Prefrontal_cortex	Fib	nonAD	nonAD	4	1	4	-1.6726	0	0.0184414	0.547781	0	0.00614713	0	1	5.35	1222	89.5113	92.9966	SM_190312Tsa
SM_190312Tsa.CCCAATCAGGCCATAG-28	92629514	male	Prefrontal_cortex	Per	nonAD	nonAD	4	1	4	-1.6726	0	0.0184414	0.547781	0	0.00614713	0	1	5.35	641	89.5113	92.9966	SM_190312Tsa
SM_190312Tsa.CCTCAGTGTAGTACCT-28	92629514	male	Prefrontal_cortex	Per	nonAD	nonAD	4	1	4	-1.6726	0	0.0184414	0.547781	0	0.00614713	0	1	5.35	602	89.5113	92.9966	SM_190312Tsa
SM_190312Tsa.CGCTTCAAGTGTCTCA-28	92629514	male	Prefrontal_cortex	Fib	nonAD	nonAD	4	1	4	-1.6726	0	0.0184414	0.547781	0	0.00614713	0	1	5.35	689	89.5113	92.9966	SM_190312Tsa
SM_190312Tsa.CTGGTCTAGGAGCGAG-28	92629514	male	Prefrontal_cortex	Fib	nonAD	nonAD	4	1	4	-1.6726	0	0.0184414	0.547781	0	0.00614713	0	1	5.35	1067	89.5113	92.9966	SM_190312Tsa
SM_190312Tsa.CTTTGCGTCAACCAAC-28	92629514	male	Prefrontal_cortex	Per	nonAD	nonAD	4	1	4	-1.6726	0	0.0184414	0.547781	0	0.00614713	0	1	5.35	735	89.5113	92.9966	SM_190312Tsa
SM_190312Tsa.GATGCTAGTACTCAAC-28	92629514	male	Prefrontal_cortex	Per	nonAD	nonAD	4	1	4	-1.6726	0	0.0184414	0.547781	0	0.00614713	0	1	5.35	896	89.5113	92.9966	SM_190312Tsa
SM_190312Tsa.GGGACCTGTGGTACAG-28	92629514	male	Prefrontal_cortex	Per	nonAD	nonAD	4	1	4	-1.6726	0	0.0184414	0.547781	0	0.00614713	0	1	5.35	885	89.5113	92.9966	SM_190312Tsa
SM_190312Tsa.GGGATGAAGGCTACGA-28	92629514	male	Prefrontal_cortex	Per	nonAD	nonAD	4	1	4	-1.6726	0	0.0184414	0.547781	0	0.00614713	0	1	5.35	718	89.5113	92.9966	SM_190312Tsa
SM_190312Tsa.TAGAGCTCACTGTCGG-28	92629514	male	Prefrontal_cortex	Fib	nonAD	nonAD	4	1	4	-1.6726	0	0.0184414	0.547781	0	0.00614713	0	1	5.35	956	89.5113	92.9966	SM_190312Tsa
SM_190312Tsa.TCACAAGGTTACGCGC-28	92629514	male	Prefrontal_cortex	Per	nonAD	nonAD	4	1	4	-1.6726	0	0.0184414	0.547781	0	0.00614713	0	1	5.35	917	89.5113	92.9966	SM_190312Tsa
SM_190312Tsa.TGACGGCGTGTGCGTC-28	92629514	male	Prefrontal_cortex	Fib	nonAD	nonAD	4	1	4	-1.6726	0	0.0184414	0.547781	0	0.00614713	0	1	5.35	2045	89.5113	92.9966	SM_190312Tsa
SM_190312Tsa.TGCCCTACAAGTACCT-28	92629514	male	Prefrontal_cortex	Fib	nonAD	nonAD	4	1	4	-1.6726	0	0.0184414	0.547781	0	0.00614713	0	1	5.35	1164	89.5113	92.9966	SM_190312Tsa
SM_190312Tsa.TTTGTCAAGGCTCAGA-28	92629514	male	Prefrontal_cortex	Per	nonAD	nonAD	4	1	4	-1.6726	0	0.0184414	0.547781	0	0.00614713	0	1	5.35	778	89.5113	92.9966	SM_190312Tsa
SM_190312Tsa.CATGCCTCATGGTCAT-29	29933130	female	Prefrontal_cortex	Fib	AD	lateAD	4	5	2	-2.23874	2.36764	1.69913	14.8976	8.4875	1.66273	0.921429	1	4.41667	825	90.9131	94.0178	SM_190312Tsa
SM_190312Tsa.GTACTCCCACAGTCGC-29	29933130	female	Prefrontal_cortex	Per	AD	lateAD	4	5	2	-2.23874	2.36764	1.69913	14.8976	8.4875	1.66273	0.921429	1	4.41667	878	90.9131	94.0178	SM_190312Tsa
SM_190312Tsa.TACGGATTCCGAGCCA-29	29933130	female	Prefrontal_cortex	Per	AD	lateAD	4	5	2	-2.23874	2.36764	1.69913	14.8976	8.4875	1.66273	0.921429	1	4.41667	600	90.9131	94.0178	SM_190312Tsa
SM_190312Tsa.TACTTGTAGGACAGCT-29	29933130	female	Prefrontal_cortex	Fib	AD	lateAD	4	5	2	-2.23874	2.36764	1.69913	14.8976	8.4875	1.66273	0.921429	1	4.41667	755	90.9131	94.0178	SM_190312Tsa
SM_190312Tsa.AACCGCGCACGGACAA-30	20906079	female	Prefrontal_cortex	Per	AD	earlyAD	4	3	2	-1.46691	0.951685	0.208758	4.23243	3.72656	0.647203	0.781165	1	9	712	68.6105	77.7988	SM_190312Tsa
SM_190312Tsa.ACCAGTAGTAAACGCG-30	20906079	female	Prefrontal_cortex	Per	AD	earlyAD	4	3	2	-1.46691	0.951685	0.208758	4.23243	3.72656	0.647203	0.781165	1	9	723	68.6105	77.7988	SM_190312Tsa
SM_190312Tsa.ACTGATGTCCGAACGC-30	20906079	female	Prefrontal_cortex	Per	AD	earlyAD	4	3	2	-1.46691	0.951685	0.208758	4.23243	3.72656	0.647203	0.781165	1	9	870	68.6105	77.7988	SM_190312Tsa
SM_190312Tsa.CAACCAAGTACGAAAT-30	20906079	female	Prefrontal_cortex	Per	AD	earlyAD	4	3	2	-1.46691	0.951685	0.208758	4.23243	3.72656	0.647203	0.781165	1	9	619	68.6105	77.7988	SM_190312Tsa
SM_190312Tsa.CACATAGAGGCCCTCA-30	20906079	female	Prefrontal_cortex	Per	AD	earlyAD	4	3	2	-1.46691	0.951685	0.208758	4.23243	3.72656	0.647203	0.781165	1	9	1048	68.6105	77.7988	SM_190312Tsa
SM_190312Tsa.CACATAGCAATACGCT-30	20906079	female	Prefrontal_cortex	Per	AD	earlyAD	4	3	2	-1.46691	0.951685	0.208758	4.23243	3.72656	0.647203	0.781165	1	9	1069	68.6105	77.7988	SM_190312Tsa
SM_190312Tsa.CAGCTAAGTCATTAGC-30	20906079	female	Prefrontal_cortex	Per	AD	earlyAD	4	3	2	-1.46691	0.951685	0.208758	4.23243	3.72656	0.647203	0.781165	1	9	887	68.6105	77.7988	SM_190312Tsa
SM_190312Tsa.CCCTCCTTCCCTAATT-30	20906079	female	Prefrontal_cortex	SMC	AD	earlyAD	4	3	2	-1.46691	0.951685	0.208758	4.23243	3.72656	0.647203	0.781165	1	9	1087	68.6105	77.7988	SM_190312Tsa
SM_190312Tsa.CGCGTTTCACCGGAAA-30	20906079	female	Prefrontal_cortex	Per	AD	earlyAD	4	3	2	-1.46691	0.951685	0.208758	4.23243	3.72656	0.647203	0.781165	1	9	875	68.6105	77.7988	SM_190312Tsa
SM_190312Tsa.CGTCACTGTACTTCTT-30	20906079	female	Prefrontal_cortex	Per	AD	earlyAD	4	3	2	-1.46691	0.951685	0.208758	4.23243	3.72656	0.647203	0.781165	1	9	1305	68.6105	77.7988	SM_190312Tsa
SM_190312Tsa.CTCACACAGGCGACAT-30	20906079	female	Prefrontal_cortex	Per	AD	earlyAD	4	3	2	-1.46691	0.951685	0.208758	4.23243	3.72656	0.647203	0.781165	1	9	1104	68.6105	77.7988	SM_190312Tsa
SM_190312Tsa.CTCGGGAGTCACACGC-30	20906079	female	Prefrontal_cortex	Per	AD	earlyAD	4	3	2	-1.46691	0.951685	0.208758	4.23243	3.72656	0.647203	0.781165	1	9	1074	68.6105	77.7988	SM_190312Tsa
SM_190312Tsa.GCACATAAGGGTGTGT-30	20906079	female	Prefrontal_cortex	Per	AD	earlyAD	4	3	2	-1.46691	0.951685	0.208758	4.23243	3.72656	0.647203	0.781165	1	9	1009	68.6105	77.7988	SM_190312Tsa
SM_190312Tsa.GTATCTTGTCCGAATT-30	20906079	female	Prefrontal_cortex	Per	AD	earlyAD	4	3	2	-1.46691	0.951685	0.208758	4.23243	3.72656	0.647203	0.781165	1	9	617	68.6105	77.7988	SM_190312Tsa
SM_190312Tsa.GTCTTCGTCTAGCACA-30	20906079	female	Prefrontal_cortex	Per	AD	earlyAD	4	3	2	-1.46691	0.951685	0.208758	4.23243	3.72656	0.647203	0.781165	1	9	1340	68.6105	77.7988	SM_190312Tsa
SM_190312Tsa.TACTTACTCGACGGAA-30	20906079	female	Prefrontal_cortex	Per	AD	earlyAD	4	3	2	-1.46691	0.951685	0.208758	4.23243	3.72656	0.647203	0.781165	1	9	930	68.6105	77.7988	SM_190312Tsa
SM_190312Tsa.TAGGCATAGCCCTAAT-30	20906079	female	Prefrontal_cortex	Per	AD	earlyAD	4	3	2	-1.46691	0.951685	0.208758	4.23243	3.72656	0.647203	0.781165	1	9	1193	68.6105	77.7988	SM_190312Tsa
SM_190312Tsa.TGACAACCACCTTGTC-30	20906079	female	Prefrontal_cortex	Per	AD	earlyAD	4	3	2	-1.46691	0.951685	0.208758	4.23243	3.72656	0.647203	0.781165	1	9	1066	68.6105	77.7988	SM_190312Tsa
SM_190312Tsa.TGAGAGGAGCAGCGTA-30	20906079	female	Prefrontal_cortex	Per	AD	earlyAD	4	3	2	-1.46691	0.951685	0.208758	4.23243	3.72656	0.647203	0.781165	1	9	1031	68.6105	77.7988	SM_190312Tsa
SM_190312Tsa.AAACCTGCATCGGGTC-31	50410319	male	Prefrontal_cortex	Per	AD	lateAD	4	5	1	-1.2203	0.165347	1.3347	16.0454	4.61875	1.53953	3.11856	1	3.91667	646	79.8303	84.846	SM_190312Tsa
SM_190312Tsa.AAGGAGCCATCCGCGA-31	50410319	male	Prefrontal_cortex	Per	AD	lateAD	4	5	1	-1.2203	0.165347	1.3347	16.0454	4.61875	1.53953	3.11856	1	3.91667	1079	79.8303	84.846	SM_190312Tsa
SM_190312Tsa.ACTGTCCGTAAATGTG-31	50410319	male	Prefrontal_cortex	Fib	AD	lateAD	4	5	1	-1.2203	0.165347	1.3347	16.0454	4.61875	1.53953	3.11856	1	3.91667	702	79.8303	84.846	SM_190312Tsa
SM_190312Tsa.ATCCACCGTCACCCAG-31	50410319	male	Prefrontal_cortex	Per	AD	lateAD	4	5	1	-1.2203	0.165347	1.3347	16.0454	4.61875	1.53953	3.11856	1	3.91667	767	79.8303	84.846	SM_190312Tsa
SM_190312Tsa.CACACCTGTTGAGGTG-31	50410319	male	Prefrontal_cortex	Per	AD	lateAD	4	5	1	-1.2203	0.165347	1.3347	16.0454	4.61875	1.53953	3.11856	1	3.91667	652	79.8303	84.846	SM_190312Tsa
SM_190312Tsa.CAGTCCTTCTGCCCTA-31	50410319	male	Prefrontal_cortex	Fib	AD	lateAD	4	5	1	-1.2203	0.165347	1.3347	16.0454	4.61875	1.53953	3.11856	1	3.91667	985	79.8303	84.846	SM_190312Tsa
SM_190312Tsa.CCTAAAGGTACAAGTA-31	50410319	male	Prefrontal_cortex	Per	AD	lateAD	4	5	1	-1.2203	0.165347	1.3347	16.0454	4.61875	1.53953	3.11856	1	3.91667	624	79.8303	84.846	SM_190312Tsa
SM_190312Tsa.CCTTACGTCCTGCTTG-31	50410319	male	Prefrontal_cortex	Per	AD	lateAD	4	5	1	-1.2203	0.165347	1.3347	16.0454	4.61875	1.53953	3.11856	1	3.91667	1112	79.8303	84.846	SM_190312Tsa
SM_190312Tsa.CTAGAGTTCCAGATCA-31	50410319	male	Prefrontal_cortex	Fib	AD	lateAD	4	5	1	-1.2203	0.165347	1.3347	16.0454	4.61875	1.53953	3.11856	1	3.91667	758	79.8303	84.846	SM_190312Tsa
SM_190312Tsa.CTGATCCGTTACGACT-31	50410319	male	Prefrontal_cortex	Per	AD	lateAD	4	5	1	-1.2203	0.165347	1.3347	16.0454	4.61875	1.53953	3.11856	1	3.91667	834	79.8303	84.846	SM_190312Tsa
SM_190312Tsa.CTTGGCTAGGACGAAA-31	50410319	male	Prefrontal_cortex	Per	AD	lateAD	4	5	1	-1.2203	0.165347	1.3347	16.0454	4.61875	1.53953	3.11856	1	3.91667	851	79.8303	84.846	SM_190312Tsa
SM_190312Tsa.GATCGATCAGATCGGA-31	50410319	male	Prefrontal_cortex	Fib	AD	lateAD	4	5	1	-1.2203	0.165347	1.3347	16.0454	4.61875	1.53953	3.11856	1	3.91667	1032	79.8303	84.846	SM_190312Tsa
SM_190312Tsa.GCCTCTAAGGGAGTAA-31	50410319	male	Prefrontal_cortex	Per	AD	lateAD	4	5	1	-1.2203	0.165347	1.3347	16.0454	4.61875	1.53953	3.11856	1	3.91667	861	79.8303	84.846	SM_190312Tsa
SM_190312Tsa.GTAACGTTCTGGAGCC-31	50410319	male	Prefrontal_cortex	Per	AD	lateAD	4	5	1	-1.2203	0.165347	1.3347	16.0454	4.61875	1.53953	3.11856	1	3.91667	956	79.8303	84.846	SM_190312Tsa
SM_190312Tsa.TCATTTGTCAAGCCTA-31	50410319	male	Prefrontal_cortex	Per	AD	lateAD	4	5	1	-1.2203	0.165347	1.3347	16.0454	4.61875	1.53953	3.11856	1	3.91667	813	79.8303	84.846	SM_190312Tsa
SM_190312Tsa.TCGAGGCAGACAGGCT-31	50410319	male	Prefrontal_cortex	Per	AD	lateAD	4	5	1	-1.2203	0.165347	1.3347	16.0454	4.61875	1.53953	3.11856	1	3.91667	1269	79.8303	84.846	SM_190312Tsa
SM_190312Tsa.ACGAGGACATCCGCGA-32	10291856	male	Prefrontal_cortex	Fib	nonAD	nonAD	1	1	4	0.0863509	0	0.00922069	0.187904	0	0.00307356	0	1	7	1543	65.6372	78.6749	SM_190312Tsa
SM_190312Tsa.AGAGCTTCATAGGATA-32	10291856	male	Prefrontal_cortex	Per	nonAD	nonAD	1	1	4	0.0863509	0	0.00922069	0.187904	0	0.00307356	0	1	7	1100	65.6372	78.6749	SM_190312Tsa
SM_190312Tsa.CCTTACGCAGGTTTCA-32	10291856	male	Prefrontal_cortex	Fib	nonAD	nonAD	1	1	4	0.0863509	0	0.00922069	0.187904	0	0.00307356	0	1	7	930	65.6372	78.6749	SM_190312Tsa
SM_190312Tsa.CTGATCCGTCGACTAT-32	10291856	male	Prefrontal_cortex	Per	nonAD	nonAD	1	1	4	0.0863509	0	0.00922069	0.187904	0	0.00307356	0	1	7	701	65.6372	78.6749	SM_190312Tsa
SM_190312Tsa.AAAGCAATCCAGATCA-33	11681508	male	Prefrontal_cortex	Per	AD	earlyAD	1	4	2	0.182302	1.28983	0.165673	3.31603	5.71762	0.760538	0.826113	1	6.16667	602	74.9021	85.8179	SM_190312Tsa
SM_190312Tsa.AAGGCAGAGGATCGCA-33	11681508	male	Prefrontal_cortex	Fib	AD	earlyAD	1	4	2	0.182302	1.28983	0.165673	3.31603	5.71762	0.760538	0.826113	1	6.16667	1034	74.9021	85.8179	SM_190312Tsa
SM_190312Tsa.AAGTCTGTCCCTCTTT-33	11681508	male	Prefrontal_cortex	Fib	AD	earlyAD	1	4	2	0.182302	1.28983	0.165673	3.31603	5.71762	0.760538	0.826113	1	6.16667	1321	74.9021	85.8179	SM_190312Tsa
SM_190312Tsa.AATCCAGTCTGCCCTA-33	11681508	male	Prefrontal_cortex	SMC	AD	earlyAD	1	4	2	0.182302	1.28983	0.165673	3.31603	5.71762	0.760538	0.826113	1	6.16667	650	74.9021	85.8179	SM_190312Tsa
SM_190312Tsa.ACATGGTCAACAACCT-33	11681508	male	Prefrontal_cortex	Fib	AD	earlyAD	1	4	2	0.182302	1.28983	0.165673	3.31603	5.71762	0.760538	0.826113	1	6.16667	1113	74.9021	85.8179	SM_190312Tsa
SM_190312Tsa.ACTGCTCGTCTGCGGT-33	11681508	male	Prefrontal_cortex	Fib	AD	earlyAD	1	4	2	0.182302	1.28983	0.165673	3.31603	5.71762	0.760538	0.826113	1	6.16667	862	74.9021	85.8179	SM_190312Tsa
SM_190312Tsa.CAAGGCCGTTCCCGAG-33	11681508	male	Prefrontal_cortex	Per	AD	earlyAD	1	4	2	0.182302	1.28983	0.165673	3.31603	5.71762	0.760538	0.826113	1	6.16667	698	74.9021	85.8179	SM_190312Tsa
SM_190312Tsa.CACAGTACACGTAAGG-33	11681508	male	Prefrontal_cortex	Per	AD	earlyAD	1	4	2	0.182302	1.28983	0.165673	3.31603	5.71762	0.760538	0.826113	1	6.16667	922	74.9021	85.8179	SM_190312Tsa
SM_190312Tsa.CCATGTCCAGGAATCG-33	11681508	male	Prefrontal_cortex	Fib	AD	earlyAD	1	4	2	0.182302	1.28983	0.165673	3.31603	5.71762	0.760538	0.826113	1	6.16667	652	74.9021	85.8179	SM_190312Tsa
SM_190312Tsa.CTCAGAACATTTCAGG-33	11681508	male	Prefrontal_cortex	Fib	AD	earlyAD	1	4	2	0.182302	1.28983	0.165673	3.31603	5.71762	0.760538	0.826113	1	6.16667	1000	74.9021	85.8179	SM_190312Tsa
SM_190312Tsa.GAAATGACACATCCAA-33	11681508	male	Prefrontal_cortex	Fib	AD	earlyAD	1	4	2	0.182302	1.28983	0.165673	3.31603	5.71762	0.760538	0.826113	1	6.16667	1125	74.9021	85.8179	SM_190312Tsa
SM_190312Tsa.GAAGCAGCATTGCGGC-33	11681508	male	Prefrontal_cortex	Fib	AD	earlyAD	1	4	2	0.182302	1.28983	0.165673	3.31603	5.71762	0.760538	0.826113	1	6.16667	712	74.9021	85.8179	SM_190312Tsa
SM_190312Tsa.GATCAGTCACAACGCC-33	11681508	male	Prefrontal_cortex	Per	AD	earlyAD	1	4	2	0.182302	1.28983	0.165673	3.31603	5.71762	0.760538	0.826113	1	6.16667	657	74.9021	85.8179	SM_190312Tsa
SM_190312Tsa.GCATGCGTCGCATGGC-33	11681508	male	Prefrontal_cortex	Per	AD	earlyAD	1	4	2	0.182302	1.28983	0.165673	3.31603	5.71762	0.760538	0.826113	1	6.16667	761	74.9021	85.8179	SM_190312Tsa
SM_190312Tsa.GTAGTCATCAGTACGT-33	11681508	male	Prefrontal_cortex	Fib	AD	earlyAD	1	4	2	0.182302	1.28983	0.165673	3.31603	5.71762	0.760538	0.826113	1	6.16667	1089	74.9021	85.8179	SM_190312Tsa
SM_190312Tsa.TACTCATTCATGCAAC-33	11681508	male	Prefrontal_cortex	Per	AD	earlyAD	1	4	2	0.182302	1.28983	0.165673	3.31603	5.71762	0.760538	0.826113	1	6.16667	595	74.9021	85.8179	SM_190312Tsa
SM_190312Tsa.TGAGCATCAAACGTGG-33	11681508	male	Prefrontal_cortex	Per	AD	earlyAD	1	4	2	0.182302	1.28983	0.165673	3.31603	5.71762	0.760538	0.826113	1	6.16667	605	74.9021	85.8179	SM_190312Tsa
SM_190312Tsa.ACACCAATCAGCTTAG-34	15413198	male	Prefrontal_cortex	Fib	AD	earlyAD	1	5	2	0.0840856	1.01037	1.29255	13.691	6.12917	1.01897	0.753987	1	8.23333	1751	76.6133	88.011	SM_190312Tsa
SM_190312Tsa.ACCCACTGTTGGAGGT-34	15413198	male	Prefrontal_cortex	Per	AD	earlyAD	1	5	2	0.0840856	1.01037	1.29255	13.691	6.12917	1.01897	0.753987	1	8.23333	844	76.6133	88.011	SM_190312Tsa
SM_190312Tsa.ACCCACTTCCTGCAGG-34	15413198	male	Prefrontal_cortex	Fib	AD	earlyAD	1	5	2	0.0840856	1.01037	1.29255	13.691	6.12917	1.01897	0.753987	1	8.23333	666	76.6133	88.011	SM_190312Tsa
SM_190312Tsa.ACGAGCCAGTGAAGAG-34	15413198	male	Prefrontal_cortex	Per	AD	earlyAD	1	5	2	0.0840856	1.01037	1.29255	13.691	6.12917	1.01897	0.753987	1	8.23333	603	76.6133	88.011	SM_190312Tsa
SM_190312Tsa.ACGTCAACAGCTGTGC-34	15413198	male	Prefrontal_cortex	Fib	AD	earlyAD	1	5	2	0.0840856	1.01037	1.29255	13.691	6.12917	1.01897	0.753987	1	8.23333	758	76.6133	88.011	SM_190312Tsa
SM_190312Tsa.AGTCTTTGTAAGGGCT-34	15413198	male	Prefrontal_cortex	Fib	AD	earlyAD	1	5	2	0.0840856	1.01037	1.29255	13.691	6.12917	1.01897	0.753987	1	8.23333	1115	76.6133	88.011	SM_190312Tsa
SM_190312Tsa.CAGGTGCCAAACGCGA-34	15413198	male	Prefrontal_cortex	Per	AD	earlyAD	1	5	2	0.0840856	1.01037	1.29255	13.691	6.12917	1.01897	0.753987	1	8.23333	823	76.6133	88.011	SM_190312Tsa
SM_190312Tsa.CCTACACCAATGACCT-34	15413198	male	Prefrontal_cortex	Per	AD	earlyAD	1	5	2	0.0840856	1.01037	1.29255	13.691	6.12917	1.01897	0.753987	1	8.23333	677	76.6133	88.011	SM_190312Tsa
SM_190312Tsa.CCTACACTCCTAGGGC-34	15413198	male	Prefrontal_cortex	Per	AD	earlyAD	1	5	2	0.0840856	1.01037	1.29255	13.691	6.12917	1.01897	0.753987	1	8.23333	972	76.6133	88.011	SM_190312Tsa
SM_190312Tsa.CCTTTCTTCTGGAGCC-34	15413198	male	Prefrontal_cortex	Per	AD	earlyAD	1	5	2	0.0840856	1.01037	1.29255	13.691	6.12917	1.01897	0.753987	1	8.23333	1062	76.6133	88.011	SM_190312Tsa
SM_190312Tsa.CGAGAAGGTTCCACGG-34	15413198	male	Prefrontal_cortex	SMC	AD	earlyAD	1	5	2	0.0840856	1.01037	1.29255	13.691	6.12917	1.01897	0.753987	1	8.23333	662	76.6133	88.011	SM_190312Tsa
SM_190312Tsa.CTACGTCCATTCTCAT-34	15413198	male	Prefrontal_cortex	Per	AD	earlyAD	1	5	2	0.0840856	1.01037	1.29255	13.691	6.12917	1.01897	0.753987	1	8.23333	923	76.6133	88.011	SM_190312Tsa
SM_190312Tsa.CTGCTGTTCATGCAAC-34	15413198	male	Prefrontal_cortex	Per	AD	earlyAD	1	5	2	0.0840856	1.01037	1.29255	13.691	6.12917	1.01897	0.753987	1	8.23333	1250	76.6133	88.011	SM_190312Tsa
SM_190312Tsa.CTTAACTCAAATCCGT-34	15413198	male	Prefrontal_cortex	SMC	AD	earlyAD	1	5	2	0.0840856	1.01037	1.29255	13.691	6.12917	1.01897	0.753987	1	8.23333	595	76.6133	88.011	SM_190312Tsa
SM_190312Tsa.GAAATGAAGAAACCTA-34	15413198	male	Prefrontal_cortex	Per	AD	earlyAD	1	5	2	0.0840856	1.01037	1.29255	13.691	6.12917	1.01897	0.753987	1	8.23333	1240	76.6133	88.011	SM_190312Tsa
SM_190312Tsa.GAGCAGAAGCGATCCC-34	15413198	male	Prefrontal_cortex	Per	AD	earlyAD	1	5	2	0.0840856	1.01037	1.29255	13.691	6.12917	1.01897	0.753987	1	8.23333	885	76.6133	88.011	SM_190312Tsa
SM_190312Tsa.GAGCAGATCGCCAAAT-34	15413198	male	Prefrontal_cortex	Per	AD	earlyAD	1	5	2	0.0840856	1.01037	1.29255	13.691	6.12917	1.01897	0.753987	1	8.23333	619	76.6133	88.011	SM_190312Tsa
SM_190312Tsa.GATCGTACACGACGAA-34	15413198	male	Prefrontal_cortex	Per	AD	earlyAD	1	5	2	0.0840856	1.01037	1.29255	13.691	6.12917	1.01897	0.753987	1	8.23333	660	76.6133	88.011	SM_190312Tsa
SM_190312Tsa.GCATGATCATCCTAGA-34	15413198	male	Prefrontal_cortex	Per	AD	earlyAD	1	5	2	0.0840856	1.01037	1.29255	13.691	6.12917	1.01897	0.753987	1	8.23333	966	76.6133	88.011	SM_190312Tsa
SM_190312Tsa.GTCGGGTAGACAAGCC-34	15413198	male	Prefrontal_cortex	Fib	AD	earlyAD	1	5	2	0.0840856	1.01037	1.29255	13.691	6.12917	1.01897	0.753987	1	8.23333	1600	76.6133	88.011	SM_190312Tsa
SM_190312Tsa.GTGCATAAGCACAGGT-34	15413198	male	Prefrontal_cortex	Fib	AD	earlyAD	1	5	2	0.0840856	1.01037	1.29255	13.691	6.12917	1.01897	0.753987	1	8.23333	1676	76.6133	88.011	SM_190312Tsa
SM_190312Tsa.TAGAGCTGTCCCGACA-34	15413198	male	Prefrontal_cortex	Per	AD	earlyAD	1	5	2	0.0840856	1.01037	1.29255	13.691	6.12917	1.01897	0.753987	1	8.23333	1078	76.6133	88.011	SM_190312Tsa
SM_190312Tsa.TCTGAGATCACCTTAT-34	15413198	male	Prefrontal_cortex	Per	AD	earlyAD	1	5	2	0.0840856	1.01037	1.29255	13.691	6.12917	1.01897	0.753987	1	8.23333	895	76.6133	88.011	SM_190312Tsa
SM_190312Tsa.TCTTTCCAGGGTGTGT-34	15413198	male	Prefrontal_cortex	Per	AD	earlyAD	1	5	2	0.0840856	1.01037	1.29255	13.691	6.12917	1.01897	0.753987	1	8.23333	667	76.6133	88.011	SM_190312Tsa
SM_190312Tsa.TGCGTGGCACGGACAA-34	15413198	male	Prefrontal_cortex	Per	AD	earlyAD	1	5	2	0.0840856	1.01037	1.29255	13.691	6.12917	1.01897	0.753987	1	8.23333	694	76.6133	88.011	SM_190312Tsa
SM_190312Tsa.ACACTGAGTCCGAATT-36	50403446	female	Prefrontal_cortex	Per	AD	lateAD	4	5	1	-2.87135	1.95689	0.787291	18.7848	5.1801	1.80762	2.67868	1	6.75	631	80.4846	89.3087	SM_190312Tsa
SM_190312Tsa.AGCATACGTCTCTCGT-36	50403446	female	Prefrontal_cortex	Per	AD	lateAD	4	5	1	-2.87135	1.95689	0.787291	18.7848	5.1801	1.80762	2.67868	1	6.75	948	80.4846	89.3087	SM_190312Tsa
SM_190312Tsa.ATCATGGTCCGGGTGT-36	50403446	female	Prefrontal_cortex	Per	AD	lateAD	4	5	1	-2.87135	1.95689	0.787291	18.7848	5.1801	1.80762	2.67868	1	6.75	646	80.4846	89.3087	SM_190312Tsa
SM_190312Tsa.CCACTACAGCCGTCGT-36	50403446	female	Prefrontal_cortex	Fib	AD	lateAD	4	5	1	-2.87135	1.95689	0.787291	18.7848	5.1801	1.80762	2.67868	1	6.75	620	80.4846	89.3087	SM_190312Tsa
SM_190312Tsa.CCCAATCCACGCGAAA-36	50403446	female	Prefrontal_cortex	Per	AD	lateAD	4	5	1	-2.87135	1.95689	0.787291	18.7848	5.1801	1.80762	2.67868	1	6.75	858	80.4846	89.3087	SM_190312Tsa
SM_190312Tsa.CCCAGTTTCAACTCTT-36	50403446	female	Prefrontal_cortex	Fib	AD	lateAD	4	5	1	-2.87135	1.95689	0.787291	18.7848	5.1801	1.80762	2.67868	1	6.75	749	80.4846	89.3087	SM_190312Tsa
SM_190312Tsa.CTCGGAGTCTCGAGTA-36	50403446	female	Prefrontal_cortex	Per	AD	lateAD	4	5	1	-2.87135	1.95689	0.787291	18.7848	5.1801	1.80762	2.67868	1	6.75	599	80.4846	89.3087	SM_190312Tsa
SM_190312Tsa.CTCGTACGTAACGTTC-36	50403446	female	Prefrontal_cortex	Fib	AD	lateAD	4	5	1	-2.87135	1.95689	0.787291	18.7848	5.1801	1.80762	2.67868	1	6.75	700	80.4846	89.3087	SM_190312Tsa
SM_190312Tsa.CTGATAGAGACTAGGC-36	50403446	female	Prefrontal_cortex	Per	AD	lateAD	4	5	1	-2.87135	1.95689	0.787291	18.7848	5.1801	1.80762	2.67868	1	6.75	761	80.4846	89.3087	SM_190312Tsa
SM_190312Tsa.CTGGTCTAGGAATTAC-36	50403446	female	Prefrontal_cortex	Per	AD	lateAD	4	5	1	-2.87135	1.95689	0.787291	18.7848	5.1801	1.80762	2.67868	1	6.75	678	80.4846	89.3087	SM_190312Tsa
SM_190312Tsa.CTGGTCTCATTACCTT-36	50403446	female	Prefrontal_cortex	Per	AD	lateAD	4	5	1	-2.87135	1.95689	0.787291	18.7848	5.1801	1.80762	2.67868	1	6.75	925	80.4846	89.3087	SM_190312Tsa
SM_190312Tsa.GATCGATTCAGCTGGC-36	50403446	female	Prefrontal_cortex	Per	AD	lateAD	4	5	1	-2.87135	1.95689	0.787291	18.7848	5.1801	1.80762	2.67868	1	6.75	674	80.4846	89.3087	SM_190312Tsa
SM_190312Tsa.GATGCTAGTTCAGACT-36	50403446	female	Prefrontal_cortex	Per	AD	lateAD	4	5	1	-2.87135	1.95689	0.787291	18.7848	5.1801	1.80762	2.67868	1	6.75	576	80.4846	89.3087	SM_190312Tsa
SM_190312Tsa.GCGCAGTCAGACAAAT-36	50403446	female	Prefrontal_cortex	Per	AD	lateAD	4	5	1	-2.87135	1.95689	0.787291	18.7848	5.1801	1.80762	2.67868	1	6.75	773	80.4846	89.3087	SM_190312Tsa
SM_190312Tsa.TGCCAAATCCACGCAG-36	50403446	female	Prefrontal_cortex	Per	AD	lateAD	4	5	1	-2.87135	1.95689	0.787291	18.7848	5.1801	1.80762	2.67868	1	6.75	656	80.4846	89.3087	SM_190312Tsa
SM_190312Tsa.ATAACGCAGAAGAAGC-37	37178462	male	Prefrontal_cortex	Fib	nonAD	nonAD	1	2	4	0.0197683	0	0.123682	1.2215	0	0.0412273	0	1	7.26667	606	77.6564	82.6913	SM_190312Tsa
SM_190312Tsa.CGCGTTTAGGCTATCT-37	37178462	male	Prefrontal_cortex	Fib	nonAD	nonAD	1	2	4	0.0197683	0	0.123682	1.2215	0	0.0412273	0	1	7.26667	735	77.6564	82.6913	SM_190312Tsa
SM_190312Tsa.CTTCTCTTCACCGGGT-37	37178462	male	Prefrontal_cortex	Per	nonAD	nonAD	1	2	4	0.0197683	0	0.123682	1.2215	0	0.0412273	0	1	7.26667	689	77.6564	82.6913	SM_190312Tsa
SM_190312Tsa.GATGAAATCTACGAGT-37	37178462	male	Prefrontal_cortex	Per	nonAD	nonAD	1	2	4	0.0197683	0	0.123682	1.2215	0	0.0412273	0	1	7.26667	803	77.6564	82.6913	SM_190312Tsa
SM_190312Tsa.GGGACCTTCAAACAAG-37	37178462	male	Prefrontal_cortex	Per	nonAD	nonAD	1	2	4	0.0197683	0	0.123682	1.2215	0	0.0412273	0	1	7.26667	647	77.6564	82.6913	SM_190312Tsa
SM_190312Tsa.TATCTCAGTGACCAAG-37	37178462	male	Prefrontal_cortex	Per	nonAD	nonAD	1	2	4	0.0197683	0	0.123682	1.2215	0	0.0412273	0	1	7.26667	1040	77.6564	82.6913	SM_190312Tsa
SM_190312Tsa.TCACGAATCGGCCGAT-37	37178462	male	Prefrontal_cortex	Fib	nonAD	nonAD	1	2	4	0.0197683	0	0.123682	1.2215	0	0.0412273	0	1	7.26667	1151	77.6564	82.6913	SM_190312Tsa
SM_190312Tsa.ACGGGCTAGGCGTACA-38	50400709	female	Prefrontal_cortex	Fib	AD	lateAD	4	5	1	-2.62767	0.667724	1.5839	23.1104	4.62437	1.10116	1.05184	1	7.16667	717	77.8727	87.3265	SM_190312Tsa
SM_190312Tsa.CAAGTTGTCCCTAATT-38	50400709	female	Prefrontal_cortex	Per	AD	lateAD	4	5	1	-2.62767	0.667724	1.5839	23.1104	4.62437	1.10116	1.05184	1	7.16667	846	77.8727	87.3265	SM_190312Tsa
SM_190312Tsa.TACACGAAGTCCATAC-38	50400709	female	Prefrontal_cortex	Fib	AD	lateAD	4	5	1	-2.62767	0.667724	1.5839	23.1104	4.62437	1.10116	1.05184	1	7.16667	739	77.8727	87.3265	SM_190312Tsa
SM_190312Tsa.ATTATCCGTCCAGTGC-39	83034844	female	Prefrontal_cortex	Fib	AD	earlyAD	1	3	2	0.322417	1.04848	0.100222	0.888374	8.33962	0.48079	0.293669	1	7.45	757	73.9466	78.4449	SM_190312Tsa
SM_190312Tsa.GAGGTGAAGTGTCCCG-39	83034844	female	Prefrontal_cortex	Fib	AD	earlyAD	1	3	2	0.322417	1.04848	0.100222	0.888374	8.33962	0.48079	0.293669	1	7.45	768	73.9466	78.4449	SM_190312Tsa
SM_190312Tsa.GGAAAGCTCGTGGGAA-39	83034844	female	Prefrontal_cortex	Fib	AD	earlyAD	1	3	2	0.322417	1.04848	0.100222	0.888374	8.33962	0.48079	0.293669	1	7.45	558	73.9466	78.4449	SM_190312Tsa
SM_190312Tsa.GCTTGAACATGGAATA-40	98953007	female	Prefrontal_cortex	Fib	AD	earlyAD	4	4	2	-1.57694	0.748236	0.539602	4.8058	10.1589	0.866809	1.31259	1	6	707	76.1971	80.0329	SM_190312Tsa
SM_190312Tsa.TCACAAGCATTCTTAC-40	98953007	female	Prefrontal_cortex	Fib	AD	earlyAD	4	4	2	-1.57694	0.748236	0.539602	4.8058	10.1589	0.866809	1.31259	1	6	913	76.1971	80.0329	SM_190312Tsa
SM_190312Tsa.TCAGATGAGAACAATC-40	98953007	female	Prefrontal_cortex	Per	AD	earlyAD	4	4	2	-1.57694	0.748236	0.539602	4.8058	10.1589	0.866809	1.31259	1	6	686	76.1971	80.0329	SM_190312Tsa
SM_190312Tsa.ACGCCGATCCCTGACT-41	82317494	male	Prefrontal_cortex	Ependymal	AD	earlyAD	4	5	2	-1.62392	0.602467	1.07918	5.59898	11.955	0.865684	0.915402	1	5.75	1073	79.2909	84.3203	SM_190312Tsa
SM_190312Tsa.GACTACAGTTGCCTCT-42	95919181	male	Prefrontal_cortex	Fib	nonAD	nonAD	2	3	2	-0.116651	0.363734	0.132086	1.66473	4.89813	0.393587	0.684943	1	3.25	620	85.3525	85.8261	SM_190312Tsa
SM_190312Tsa.TGAGAGGCACGTGAGA-42	95919181	male	Prefrontal_cortex	Fib	nonAD	nonAD	2	3	2	-0.116651	0.363734	0.132086	1.66473	4.89813	0.393587	0.684943	1	3.25	812	85.3525	85.8261	SM_190312Tsa
SM_190312Tsa.TTTATGCGTCCAAGTT-42	95919181	male	Prefrontal_cortex	Fib	nonAD	nonAD	2	3	2	-0.116651	0.363734	0.132086	1.66473	4.89813	0.393587	0.684943	1	3.25	633	85.3525	85.8261	SM_190312Tsa
SM_190312Tsa.ATCTACTAGTCCTCCT-43	50400835	male	Prefrontal_cortex	Per	nonAD	nonAD	1	1	4	-0.0491978	0	0.0276621	0.0945562	0.086875	0.00922069	0	1	3.88333	626	76.4025	86.7023	SM_190312Tsa
SM_190312Tsa.CGACCTTCACATTTCT-43	50400835	male	Prefrontal_cortex	Per	nonAD	nonAD	1	1	4	-0.0491978	0	0.0276621	0.0945562	0.086875	0.00922069	0	1	3.88333	605	76.4025	86.7023	SM_190312Tsa
SM_190312Tsa.CGTCTACGTATGGTTC-43	50400835	male	Prefrontal_cortex	Per	nonAD	nonAD	1	1	4	-0.0491978	0	0.0276621	0.0945562	0.086875	0.00922069	0	1	3.88333	757	76.4025	86.7023	SM_190312Tsa
SM_190312Tsa.GCTGCTTGTTCAGTAC-43	50400835	male	Prefrontal_cortex	Per	nonAD	nonAD	1	1	4	-0.0491978	0	0.0276621	0.0945562	0.086875	0.00922069	0	1	3.88333	631	76.4025	86.7023	SM_190312Tsa
SM_190312Tsa.GGCTCGATCAAGGTAA-43	50400835	male	Prefrontal_cortex	Per	nonAD	nonAD	1	1	4	-0.0491978	0	0.0276621	0.0945562	0.086875	0.00922069	0	1	3.88333	700	76.4025	86.7023	SM_190312Tsa
SM_190312Tsa.GTCGTAACATTGAGCT-43	50400835	male	Prefrontal_cortex	Fib	nonAD	nonAD	1	1	4	-0.0491978	0	0.0276621	0.0945562	0.086875	0.00922069	0	1	3.88333	1250	76.4025	86.7023	SM_190312Tsa
SM_190312Tsa.TGAAAGAAGTTCGCGC-43	50400835	male	Prefrontal_cortex	Per	nonAD	nonAD	1	1	4	-0.0491978	0	0.0276621	0.0945562	0.086875	0.00922069	0	1	3.88333	649	76.4025	86.7023	SM_190312Tsa
SM_190312Tsa.AATCCAGAGTGTACTC-44	20584923	female	Prefrontal_cortex	Fib	AD	earlyAD	1	3	2	-0.0235187	0.465085	0.294328	4.86438	6.03969	0.521102	0.803894	1	3.5	1065	80.1834	94.2313	SM_190312Tsa
SM_190312Tsa.ACTTGTTGTACCGCTG-44	20584923	female	Prefrontal_cortex	Fib	AD	earlyAD	1	3	2	-0.0235187	0.465085	0.294328	4.86438	6.03969	0.521102	0.803894	1	3.5	774	80.1834	94.2313	SM_190312Tsa
SM_190312Tsa.ATGGGAGAGACAAAGG-44	20584923	female	Prefrontal_cortex	Fib	AD	earlyAD	1	3	2	-0.0235187	0.465085	0.294328	4.86438	6.03969	0.521102	0.803894	1	3.5	1225	80.1834	94.2313	SM_190312Tsa
SM_190312Tsa.CAGTCCTCATCTCCCA-44	20584923	female	Prefrontal_cortex	Fib	AD	earlyAD	1	3	2	-0.0235187	0.465085	0.294328	4.86438	6.03969	0.521102	0.803894	1	3.5	1230	80.1834	94.2313	SM_190312Tsa
SM_190312Tsa.GACTAACCAGCCAGAA-44	20584923	female	Prefrontal_cortex	Fib	AD	earlyAD	1	3	2	-0.0235187	0.465085	0.294328	4.86438	6.03969	0.521102	0.803894	1	3.5	1076	80.1834	94.2313	SM_190312Tsa
SM_190312Tsa.GCTTGAATCTATCGCC-44	20584923	female	Prefrontal_cortex	Fib	AD	earlyAD	1	3	2	-0.0235187	0.465085	0.294328	4.86438	6.03969	0.521102	0.803894	1	3.5	1401	80.1834	94.2313	SM_190312Tsa
SM_190312Tsa.GGGTTGCGTCTGGAGA-44	20584923	female	Prefrontal_cortex	Fib	AD	earlyAD	1	3	2	-0.0235187	0.465085	0.294328	4.86438	6.03969	0.521102	0.803894	1	3.5	611	80.1834	94.2313	SM_190312Tsa
SM_190312Tsa.TACTTGTTCAGCCTAA-44	20584923	female	Prefrontal_cortex	Fib	AD	earlyAD	1	3	2	-0.0235187	0.465085	0.294328	4.86438	6.03969	0.521102	0.803894	1	3.5	756	80.1834	94.2313	SM_190312Tsa
SM_190312Tsa.TCAGATGAGGCAATTA-44	20584923	female	Prefrontal_cortex	Fib	AD	earlyAD	1	3	2	-0.0235187	0.465085	0.294328	4.86438	6.03969	0.521102	0.803894	1	3.5	3287	80.1834	94.2313	SM_190312Tsa
SM_190312Tsa.TCTCATATCCTAGTGA-44	20584923	female	Prefrontal_cortex	Fib	AD	earlyAD	1	3	2	-0.0235187	0.465085	0.294328	4.86438	6.03969	0.521102	0.803894	1	3.5	1649	80.1834	94.2313	SM_190312Tsa
SM_190312Tsa.CCGGTAGCATATACCG-45	20399274	female	Prefrontal_cortex	Fib	AD	earlyAD	1	4	1	0.668172	0.303673	0.277505	2.15915	4.34031	0.826368	1.89793	1	9.78333	787	67.9288	83.4305	SM_190312Tsa
SM_190312Tsa.AATCGGTCATGACGGA-46	21171080	female	Prefrontal_cortex	Per	AD	earlyAD	4	5	2	-1.52718	0.872053	0.796185	9.14999	5.30563	0.721896	0.497449	1	3.33333	637	67.373	82.8227	SM_190312Tsa
SM_190312Tsa.AGCTTGAAGTACGCCC-46	21171080	female	Prefrontal_cortex	Per	AD	earlyAD	4	5	2	-1.52718	0.872053	0.796185	9.14999	5.30563	0.721896	0.497449	1	3.33333	604	67.373	82.8227	SM_190312Tsa
SM_190312Tsa.CCTCTGAAGTGGAGAA-46	21171080	female	Prefrontal_cortex	Per	AD	earlyAD	4	5	2	-1.52718	0.872053	0.796185	9.14999	5.30563	0.721896	0.497449	1	3.33333	743	67.373	82.8227	SM_190312Tsa
SM_190312Tsa.ATCGAGTGTTACAGAA-47	34779151	male	Prefrontal_cortex	Fib	nonAD	nonAD	1	2	4	-0.817096	0.394227	0.0645448	0.64101	0	0.152924	0	1	4.5	1694	79.7974	86.3025	SM_190312Tsa
SM_190312Tsa.GGGCACTCATGCCACG-47	34779151	male	Prefrontal_cortex	Fib	nonAD	nonAD	1	2	4	-0.817096	0.394227	0.0645448	0.64101	0	0.152924	0	1	4.5	1038	79.7974	86.3025	SM_190312Tsa
SM_190312Tsa.GGGTCTGGTGTGTGCC-47	34779151	male	Prefrontal_cortex	Per	nonAD	nonAD	1	2	4	-0.817096	0.394227	0.0645448	0.64101	0	0.152924	0	1	4.5	870	79.7974	86.3025	SM_190312Tsa
SM_190312Tsa.TCCCGATGTCACAAGG-47	34779151	male	Prefrontal_cortex	Fib	nonAD	nonAD	1	2	4	-0.817096	0.394227	0.0645448	0.64101	0	0.152924	0	1	4.5	1303	79.7974	86.3025	SM_190312Tsa
SM_190312Tsa.TCTCTAATCCGCTGTT-47	34779151	male	Prefrontal_cortex	Per	nonAD	nonAD	1	2	4	-0.817096	0.394227	0.0645448	0.64101	0	0.152924	0	1	4.5	1017	79.7974	86.3025	SM_190312Tsa
SM_GZQRZ.AACTTCTTCTCCATAT-2	10345561	male	Prefrontal_cortex	Endo	AD	earlyAD	4	3	3	-1.25926	2.05738	0.261625	5.09459	2.18406	1.05034	0.83202	1	6.83333	3093	86.026	92.2272	SM_GZQRZ
SM_GZQRZ.AGCGCTGTCTCCACTG-2	10345561	male	Prefrontal_cortex	Endo	AD	earlyAD	4	3	3	-1.25926	2.05738	0.261625	5.09459	2.18406	1.05034	0.83202	1	6.83333	3323	86.026	92.2272	SM_GZQRZ
SM_GZQRZ.ATATCCTCATGGCCAC-2	10345561	male	Prefrontal_cortex	Endo	AD	earlyAD	4	3	3	-1.25926	2.05738	0.261625	5.09459	2.18406	1.05034	0.83202	1	6.83333	9170	86.026	92.2272	SM_GZQRZ
SM_GZQRZ.ATCACGAGTAGCACGA-2	10345561	male	Prefrontal_cortex	Endo	AD	earlyAD	4	3	3	-1.25926	2.05738	0.261625	5.09459	2.18406	1.05034	0.83202	1	6.83333	2704	86.026	92.2272	SM_GZQRZ
SM_GZQRZ.CAACGATTCATTGTGG-2	10345561	male	Prefrontal_cortex	Endo	AD	earlyAD	4	3	3	-1.25926	2.05738	0.261625	5.09459	2.18406	1.05034	0.83202	1	6.83333	2684	86.026	92.2272	SM_GZQRZ
SM_GZQRZ.CATTGCCAGGGATCTG-2	10345561	male	Prefrontal_cortex	Endo	AD	earlyAD	4	3	3	-1.25926	2.05738	0.261625	5.09459	2.18406	1.05034	0.83202	1	6.83333	3753	86.026	92.2272	SM_GZQRZ
SM_GZQRZ.CCGATCTCAGAGTCAG-2	10345561	male	Prefrontal_cortex	Endo	AD	earlyAD	4	3	3	-1.25926	2.05738	0.261625	5.09459	2.18406	1.05034	0.83202	1	6.83333	3177	86.026	92.2272	SM_GZQRZ
SM_GZQRZ.CTCAAGAAGACCTGGA-2	10345561	male	Prefrontal_cortex	Endo	AD	earlyAD	4	3	3	-1.25926	2.05738	0.261625	5.09459	2.18406	1.05034	0.83202	1	6.83333	3996	86.026	92.2272	SM_GZQRZ
SM_GZQRZ.CTTTCGGGTAATTAGG-2	10345561	male	Prefrontal_cortex	Endo	AD	earlyAD	4	3	3	-1.25926	2.05738	0.261625	5.09459	2.18406	1.05034	0.83202	1	6.83333	3918	86.026	92.2272	SM_GZQRZ
SM_GZQRZ.GCAGCTGAGAGTCAAT-2	10345561	male	Prefrontal_cortex	Endo	AD	earlyAD	4	3	3	-1.25926	2.05738	0.261625	5.09459	2.18406	1.05034	0.83202	1	6.83333	2844	86.026	92.2272	SM_GZQRZ
SM_GZQRZ.GGTGAAGCATGGTACT-2	10345561	male	Prefrontal_cortex	Endo	AD	earlyAD	4	3	3	-1.25926	2.05738	0.261625	5.09459	2.18406	1.05034	0.83202	1	6.83333	3897	86.026	92.2272	SM_GZQRZ
SM_GZQRZ.TCAGTCCGTGTTGATC-2	10345561	male	Prefrontal_cortex	Endo	AD	earlyAD	4	3	3	-1.25926	2.05738	0.261625	5.09459	2.18406	1.05034	0.83202	1	6.83333	1809	86.026	92.2272	SM_GZQRZ
SM_GZQRZ.TCCGTGTCAGGTTTAC-2	10345561	male	Prefrontal_cortex	Endo	AD	earlyAD	4	3	3	-1.25926	2.05738	0.261625	5.09459	2.18406	1.05034	0.83202	1	6.83333	2754	86.026	92.2272	SM_GZQRZ
SM_GZQRZ.TCGCTCAAGTTGTCGT-2	10345561	male	Prefrontal_cortex	Endo	AD	earlyAD	4	3	3	-1.25926	2.05738	0.261625	5.09459	2.18406	1.05034	0.83202	1	6.83333	1199	86.026	92.2272	SM_GZQRZ
SM_GZQRZ.TGAGACTGTTTGTGGT-2	10345561	male	Prefrontal_cortex	Endo	AD	earlyAD	4	3	3	-1.25926	2.05738	0.261625	5.09459	2.18406	1.05034	0.83202	1	6.83333	2825	86.026	92.2272	SM_GZQRZ
SM_GZQRZ.TTGTGTTCACGGCACT-2	10345561	male	Prefrontal_cortex	Endo	AD	earlyAD	4	3	3	-1.25926	2.05738	0.261625	5.09459	2.18406	1.05034	0.83202	1	6.83333	4035	86.026	92.2272	SM_GZQRZ
SM_GZQRZ.AATCGACAGGACAACC-3	8132197	female	Prefrontal_cortex	Endo	nonAD	nonAD	2	3	2	-0.212362	0.137699	0.158475	3.50253	1.24313	0.255765	0.471122	1	4.08333	5529	88.5366	92.6105	SM_GZQRZ
SM_GZQRZ.GCACATATCTCTTGCG-3	8132197	female	Prefrontal_cortex	Endo	nonAD	nonAD	2	3	2	-0.212362	0.137699	0.158475	3.50253	1.24313	0.255765	0.471122	1	4.08333	4572	88.5366	92.6105	SM_GZQRZ
SM_GZQRZ.GCCGATGCACCAAAGG-3	8132197	female	Prefrontal_cortex	Endo	nonAD	nonAD	2	3	2	-0.212362	0.137699	0.158475	3.50253	1.24313	0.255765	0.471122	1	4.08333	643	88.5366	92.6105	SM_GZQRZ
SM_GZQRZ.TGGGATTCAATCAGCT-3	8132197	female	Prefrontal_cortex	Endo	nonAD	nonAD	2	3	2	-0.212362	0.137699	0.158475	3.50253	1.24313	0.255765	0.471122	1	4.08333	3388	88.5366	92.6105	SM_GZQRZ
SM_GZQRZ.TGGGTTAAGTTGTCGT-3	8132197	female	Prefrontal_cortex	Endo	nonAD	nonAD	2	3	2	-0.212362	0.137699	0.158475	3.50253	1.24313	0.255765	0.471122	1	4.08333	3078	88.5366	92.6105	SM_GZQRZ
SM_GZQRZ.TTACCATCAACACGTT-3	8132197	female	Prefrontal_cortex	Endo	nonAD	nonAD	2	3	2	-0.212362	0.137699	0.158475	3.50253	1.24313	0.255765	0.471122	1	4.08333	1495	88.5366	92.6105	SM_GZQRZ
SM_GZQRZ.TTCTTCCTCCATCTCG-3	8132197	female	Prefrontal_cortex	Endo	nonAD	nonAD	2	3	2	-0.212362	0.137699	0.158475	3.50253	1.24313	0.255765	0.471122	1	4.08333	8219	88.5366	92.6105	SM_GZQRZ
SM_GZQRZ.AGCGTATTCTAGCCTC-4	20416210	female	Prefrontal_cortex	Endo	nonAD	nonAD	2	2	4	-0.796972	0	0.062455	0.692848	0	0.0208183	0	1	7.91667	2169	72.063	83.9754	SM_GZQRZ
SM_GZQRZ.CAGCACGAGATACTGA-4	20416210	female	Prefrontal_cortex	Endo	nonAD	nonAD	2	2	4	-0.796972	0	0.062455	0.692848	0	0.0208183	0	1	7.91667	2236	72.063	83.9754	SM_GZQRZ
SM_GZQRZ.GGTGGCTTCACTCACC-4	20416210	female	Prefrontal_cortex	Endo	nonAD	nonAD	2	2	4	-0.796972	0	0.062455	0.692848	0	0.0208183	0	1	7.91667	1082	72.063	83.9754	SM_GZQRZ
SM_GZQRZ.TGACTCCCATGACCCG-4	20416210	female	Prefrontal_cortex	Endo	nonAD	nonAD	2	2	4	-0.796972	0	0.062455	0.692848	0	0.0208183	0	1	7.91667	1047	72.063	83.9754	SM_GZQRZ
SM_GZQRZ.CCTCCTCGTACACGTT-5	62483327	male	Prefrontal_cortex	Endo	AD	earlyAD	4	2	2	-3.72927	0.790391	0.0511445	0.931571	5.87771	0.436446	0.467804	1	4.96667	4697	77.2402	79.3073	SM_GZQRZ
SM_GZQRZ.GGTCTGGCAGTAACAA-5	62483327	male	Prefrontal_cortex	Endo	AD	earlyAD	4	2	2	-3.72927	0.790391	0.0511445	0.931571	5.87771	0.436446	0.467804	1	4.96667	3076	77.2402	79.3073	SM_GZQRZ
SM_GZQRZ.CTCCATGGTGCATTAC-6	66924745	female	Prefrontal_cortex	Endo	AD	earlyAD	1	4	2	-0.277284	0.849282	0.240277	6.57843	5.18313	0.597857	0.704013	1	8.5	3408	94.7625	96.2683	SM_GZQRZ
SM_GZQRZ.GCCGATGTCCCTCGTA-6	66924745	female	Prefrontal_cortex	Endo	AD	earlyAD	1	4	2	-0.277284	0.849282	0.240277	6.57843	5.18313	0.597857	0.704013	1	8.5	1887	94.7625	96.2683	SM_GZQRZ
SM_GZQRZ.GCGAGAACAAGTGCTT-6	66924745	female	Prefrontal_cortex	Endo	AD	earlyAD	1	4	2	-0.277284	0.849282	0.240277	6.57843	5.18313	0.597857	0.704013	1	8.5	2805	94.7625	96.2683	SM_GZQRZ
SM_GZQRZ.TTAGTCTGTTATAGCC-6	66924745	female	Prefrontal_cortex	SMC	AD	earlyAD	1	4	2	-0.277284	0.849282	0.240277	6.57843	5.18313	0.597857	0.704013	1	8.5	4680	94.7625	96.2683	SM_GZQRZ
SM_GZQRZ.ATTACCTCAACATCGT-7	36830117	male	Prefrontal_cortex	SMC	AD	earlyAD	2	3	2	-0.927245	0.635907	0.086799	1.32218	8.56638	0.439611	0.596127	1	6.75	1331	86.976	90.5325	SM_GZQRZ
SM_GZQRZ.GTAGGAGTCCTGGGTG-7	36830117	male	Prefrontal_cortex	Endo	AD	earlyAD	2	3	2	-0.927245	0.635907	0.086799	1.32218	8.56638	0.439611	0.596127	1	6.75	3076	86.976	90.5325	SM_GZQRZ
SM_GZQRZ.CAACAGTTCACTGATG-8	60747316	female	Prefrontal_cortex	Endo	AD	earlyAD	4	2	1	-2.222	0.293709	0	0.397053	3.95812	0.496296	1.19518	1	13.2	858	80.1506	83.5756	SM_GZQRZ
SM_GZQRZ.GATGACTTCTGTGCAA-8	60747316	female	Prefrontal_cortex	Endo	AD	earlyAD	4	2	1	-2.222	0.293709	0	0.397053	3.95812	0.496296	1.19518	1	13.2	1282	80.1506	83.5756	SM_GZQRZ
SM_GZQRZ.ACGTTCCAGACACACG-9	15495024	male	Prefrontal_cortex	Endo	nonAD	nonAD	6	3	4	-0.61843	0	0.21466	0.7919	0	0.0715535	0	1	6.21667	4777	76.1369	87.332	SM_GZQRZ
SM_GZQRZ.CAGCCAGAGGTCTACT-9	15495024	male	Prefrontal_cortex	Endo	nonAD	nonAD	6	3	4	-0.61843	0	0.21466	0.7919	0	0.0715535	0	1	6.21667	4209	76.1369	87.332	SM_GZQRZ
SM_GZQRZ.CGGAATTTCTCCTGTG-9	15495024	male	Prefrontal_cortex	Endo	nonAD	nonAD	6	3	4	-0.61843	0	0.21466	0.7919	0	0.0715535	0	1	6.21667	3518	76.1369	87.332	SM_GZQRZ
SM_GZQRZ.CTCCATGCAGGTCAAG-9	15495024	male	Prefrontal_cortex	Endo	nonAD	nonAD	6	3	4	-0.61843	0	0.21466	0.7919	0	0.0715535	0	1	6.21667	3727	76.1369	87.332	SM_GZQRZ
SM_GZQRZ.CTCCATGTCCTTCTGG-9	15495024	male	Prefrontal_cortex	Endo	nonAD	nonAD	6	3	4	-0.61843	0	0.21466	0.7919	0	0.0715535	0	1	6.21667	3755	76.1369	87.332	SM_GZQRZ
SM_GZQRZ.CTGTAGAAGTCCGCGT-9	15495024	male	Prefrontal_cortex	Endo	nonAD	nonAD	6	3	4	-0.61843	0	0.21466	0.7919	0	0.0715535	0	1	6.21667	2951	76.1369	87.332	SM_GZQRZ
SM_GZQRZ.GACTATGAGGAATCGC-9	15495024	male	Prefrontal_cortex	Endo	nonAD	nonAD	6	3	4	-0.61843	0	0.21466	0.7919	0	0.0715535	0	1	6.21667	1982	76.1369	87.332	SM_GZQRZ
SM_GZQRZ.GGGTATTGTCTACGTA-9	15495024	male	Prefrontal_cortex	Endo	nonAD	nonAD	6	3	4	-0.61843	0	0.21466	0.7919	0	0.0715535	0	1	6.21667	5161	76.1369	87.332	SM_GZQRZ
SM_GZQRZ.TGAACGTCACACAGAG-9	15495024	male	Prefrontal_cortex	Endo	nonAD	nonAD	6	3	4	-0.61843	0	0.21466	0.7919	0	0.0715535	0	1	6.21667	2337	76.1369	87.332	SM_GZQRZ
SM_GZQRZ.CGAGGCTCATCTCCCA-10	68015667	male	Prefrontal_cortex	Endo	nonAD	nonAD	6	3	2	-1.38923	0.0606301	0.254	0.499657	1.2825	0.216865	0.335965	1	6	4951	81.796	85.8973	SM_GZQRZ
SM_GZQRZ.TACCCGTTCATAGACC-10	68015667	male	Prefrontal_cortex	SMC	nonAD	nonAD	6	3	2	-1.38923	0.0606301	0.254	0.499657	1.2825	0.216865	0.335965	1	6	2144	81.796	85.8973	SM_GZQRZ
SM_GZQRZ.ATGGAGGAGGATCATA-11	20726273	female	Prefrontal_cortex	Endo	AD	earlyAD	2	5	1	-0.327192	0.726272	0.525065	1.69757	6.89167	1.27211	2.56501	1	4.83333	1774	78.9843	87.9918	SM_GZQRZ
SM_GZQRZ.ATTCAGGCATTGCAAC-11	20726273	female	Prefrontal_cortex	Endo	AD	earlyAD	2	5	1	-0.327192	0.726272	0.525065	1.69757	6.89167	1.27211	2.56501	1	4.83333	2050	78.9843	87.9918	SM_GZQRZ
SM_GZQRZ.CCGTTCAGTCTAGGCC-11	20726273	female	Prefrontal_cortex	Endo	AD	earlyAD	2	5	1	-0.327192	0.726272	0.525065	1.69757	6.89167	1.27211	2.56501	1	4.83333	3869	78.9843	87.9918	SM_GZQRZ
SM_GZQRZ.CTTACCGGTAACACCT-11	20726273	female	Prefrontal_cortex	Endo	AD	earlyAD	2	5	1	-0.327192	0.726272	0.525065	1.69757	6.89167	1.27211	2.56501	1	4.83333	3625	78.9843	87.9918	SM_GZQRZ
SM_GZQRZ.GACTCAAAGGCGCTTC-11	20726273	female	Prefrontal_cortex	Endo	AD	earlyAD	2	5	1	-0.327192	0.726272	0.525065	1.69757	6.89167	1.27211	2.56501	1	4.83333	1994	78.9843	87.9918	SM_GZQRZ
SM_GZQRZ.GCTTCACTCAATGTCG-11	20726273	female	Prefrontal_cortex	Endo	AD	earlyAD	2	5	1	-0.327192	0.726272	0.525065	1.69757	6.89167	1.27211	2.56501	1	4.83333	4614	78.9843	87.9918	SM_GZQRZ
SM_GZQRZ.GTATTGGTCACTCCGT-11	20726273	female	Prefrontal_cortex	Endo	AD	earlyAD	2	5	1	-0.327192	0.726272	0.525065	1.69757	6.89167	1.27211	2.56501	1	4.83333	2953	78.9843	87.9918	SM_GZQRZ
SM_GZQRZ.GTGTGATCACCAGCCA-11	20726273	female	Prefrontal_cortex	Endo	AD	earlyAD	2	5	1	-0.327192	0.726272	0.525065	1.69757	6.89167	1.27211	2.56501	1	4.83333	1957	78.9843	87.9918	SM_GZQRZ
SM_GZQRZ.TCTAACTCACAGTGTT-11	20726273	female	Prefrontal_cortex	Endo	AD	earlyAD	2	5	1	-0.327192	0.726272	0.525065	1.69757	6.89167	1.27211	2.56501	1	4.83333	2850	78.9843	87.9918	SM_GZQRZ
SM_GZQRZ.TGCGGGTAGATTAGAC-11	20726273	female	Prefrontal_cortex	Endo	AD	earlyAD	2	5	1	-0.327192	0.726272	0.525065	1.69757	6.89167	1.27211	2.56501	1	4.83333	1154	78.9843	87.9918	SM_GZQRZ
SM_GZQRZ.TTTCCTCAGACAACAT-11	20726273	female	Prefrontal_cortex	Endo	AD	earlyAD	2	5	1	-0.327192	0.726272	0.525065	1.69757	6.89167	1.27211	2.56501	1	4.83333	2985	78.9843	87.9918	SM_GZQRZ
SM_GZQRZ.AGACAAATCCATGATG-12	10300914	male	Prefrontal_cortex	Endo	nonAD	nonAD	1	4	2	0.466922	0.341845	0.632013	0.2459	0.678333	0.432649	0.324089	1	5.91667	3497	65.4374	77.7331	SM_GZQRZ
SM_GZQRZ.AGTGACTAGTCTTGGT-12	10300914	male	Prefrontal_cortex	Endo	nonAD	nonAD	1	4	2	0.466922	0.341845	0.632013	0.2459	0.678333	0.432649	0.324089	1	5.91667	1851	65.4374	77.7331	SM_GZQRZ
SM_GZQRZ.ATACCGAAGTGCTCAT-12	10300914	male	Prefrontal_cortex	Endo	nonAD	nonAD	1	4	2	0.466922	0.341845	0.632013	0.2459	0.678333	0.432649	0.324089	1	5.91667	3969	65.4374	77.7331	SM_GZQRZ
SM_GZQRZ.CATTGAGTCTGCTGAA-12	10300914	male	Prefrontal_cortex	Endo	nonAD	nonAD	1	4	2	0.466922	0.341845	0.632013	0.2459	0.678333	0.432649	0.324089	1	5.91667	3826	65.4374	77.7331	SM_GZQRZ
SM_GZQRZ.CTGATCCAGAAACACT-12	10300914	male	Prefrontal_cortex	Endo	nonAD	nonAD	1	4	2	0.466922	0.341845	0.632013	0.2459	0.678333	0.432649	0.324089	1	5.91667	3194	65.4374	77.7331	SM_GZQRZ
SM_GZQRZ.GAACACTGTGGTCAAG-12	10300914	male	Prefrontal_cortex	Endo	nonAD	nonAD	1	4	2	0.466922	0.341845	0.632013	0.2459	0.678333	0.432649	0.324089	1	5.91667	2728	65.4374	77.7331	SM_GZQRZ
SM_GZQRZ.TGCAGATTCTGCATGA-12	10300914	male	Prefrontal_cortex	Endo	nonAD	nonAD	1	4	2	0.466922	0.341845	0.632013	0.2459	0.678333	0.432649	0.324089	1	5.91667	9352	65.4374	77.7331	SM_GZQRZ
SM_GZQRZ.TTCCTAATCAAGAGTA-12	10300914	male	Prefrontal_cortex	Endo	nonAD	nonAD	1	4	2	0.466922	0.341845	0.632013	0.2459	0.678333	0.432649	0.324089	1	5.91667	4740	65.4374	77.7331	SM_GZQRZ
SM_GZQRZ.AGGGCTCGTAAGGCTG-13	43074402	male	Prefrontal_cortex	Fib	nonAD	nonAD	2	3	3	0.0234822	0.268522	0.204719	0.415631	0	0.168786	0.0331158	1	3.91667	3231	93.1773	97.8809	SM_GZQRZ
SM_GZQRZ.CACGAATTCAGCATTG-13	43074402	male	Prefrontal_cortex	Endo	nonAD	nonAD	2	3	3	0.0234822	0.268522	0.204719	0.415631	0	0.168786	0.0331158	1	3.91667	2438	93.1773	97.8809	SM_GZQRZ
SM_GZQRZ.CACGTTCTCAGCGCAC-13	43074402	male	Prefrontal_cortex	Endo	nonAD	nonAD	2	3	3	0.0234822	0.268522	0.204719	0.415631	0	0.168786	0.0331158	1	3.91667	2213	93.1773	97.8809	SM_GZQRZ
SM_GZQRZ.TGATTTCTCGTCCATC-13	43074402	male	Prefrontal_cortex	Endo	nonAD	nonAD	2	3	3	0.0234822	0.268522	0.204719	0.415631	0	0.168786	0.0331158	1	3.91667	2122	93.1773	97.8809	SM_GZQRZ
SM_GZQRZ.TTAGGCAAGCACTAAA-13	43074402	male	Prefrontal_cortex	Endo	nonAD	nonAD	2	3	3	0.0234822	0.268522	0.204719	0.415631	0	0.168786	0.0331158	1	3.91667	1906	93.1773	97.8809	SM_GZQRZ
SM_GZQRZ.TTGGGATCAGTAGAAT-13	43074402	male	Prefrontal_cortex	Endo	nonAD	nonAD	2	3	3	0.0234822	0.268522	0.204719	0.415631	0	0.168786	0.0331158	1	3.91667	1448	93.1773	97.8809	SM_GZQRZ
SM_GZQRZ.ACTATCTCATAGAAAC-14	21002524	female	Prefrontal_cortex	Endo	nonAD	nonAD	4	1	4	-1.0095	0.0241261	0	0.033025	0	0.00804204	0	1	10.5833	2692	77.2457	84.4408	SM_GZQRZ
SM_GZQRZ.CGTGTCTGTCGTCGGT-14	21002524	female	Prefrontal_cortex	SMC	nonAD	nonAD	4	1	4	-1.0095	0.0241261	0	0.033025	0	0.00804204	0	1	10.5833	12983	77.2457	84.4408	SM_GZQRZ
SM_GZQRZ.CTCAATTCAAGAGTGC-14	21002524	female	Prefrontal_cortex	SMC	nonAD	nonAD	4	1	4	-1.0095	0.0241261	0	0.033025	0	0.00804204	0	1	10.5833	1223	77.2457	84.4408	SM_GZQRZ
SM_GZQRZ.GACCCAGGTATTTCCT-14	21002524	female	Prefrontal_cortex	Endo	nonAD	nonAD	4	1	4	-1.0095	0.0241261	0	0.033025	0	0.00804204	0	1	10.5833	944	77.2457	84.4408	SM_GZQRZ
SM_GZQRZ.GATCATGCACCCTTGT-14	21002524	female	Prefrontal_cortex	SMC	nonAD	nonAD	4	1	4	-1.0095	0.0241261	0	0.033025	0	0.00804204	0	1	10.5833	2293	77.2457	84.4408	SM_GZQRZ
SM_GZQRZ.GCCCGAATCAGCAATC-14	21002524	female	Prefrontal_cortex	Endo	nonAD	nonAD	4	1	4	-1.0095	0.0241261	0	0.033025	0	0.00804204	0	1	10.5833	5060	77.2457	84.4408	SM_GZQRZ
SM_GZQRZ.GGGCTACTCATGAGTC-14	21002524	female	Prefrontal_cortex	SMC	nonAD	nonAD	4	1	4	-1.0095	0.0241261	0	0.033025	0	0.00804204	0	1	10.5833	1134	77.2457	84.4408	SM_GZQRZ
SM_GZQRZ.TCAAGACGTCCATACA-14	21002524	female	Prefrontal_cortex	Endo	nonAD	nonAD	4	1	4	-1.0095	0.0241261	0	0.033025	0	0.00804204	0	1	10.5833	1102	77.2457	84.4408	SM_GZQRZ
SM_GZQRZ.AGTGACTCAGATTAAG-15	24039289	male	Prefrontal_cortex	Endo	nonAD	nonAD	2	2	4	-0.70595	0.223469	0.0725172	1.34603	0	0.0986619	0	1	5.83333	2982	68.4408	72.1478	SM_GZQRZ
SM_GZQRZ.CTGTAGAGTAGGCAAC-15	24039289	male	Prefrontal_cortex	Endo	nonAD	nonAD	2	2	4	-0.70595	0.223469	0.0725172	1.34603	0	0.0986619	0	1	5.83333	3476	68.4408	72.1478	SM_GZQRZ
SM_GZQRZ.TCTGCCAAGACAGCTG-15	24039289	male	Prefrontal_cortex	Endo	nonAD	nonAD	2	2	4	-0.70595	0.223469	0.0725172	1.34603	0	0.0986619	0	1	5.83333	2057	68.4408	72.1478	SM_GZQRZ
SM_GZQRZ.TTGGGTATCTGAACGT-15	24039289	male	Prefrontal_cortex	Endo	nonAD	nonAD	2	2	4	-0.70595	0.223469	0.0725172	1.34603	0	0.0986619	0	1	5.83333	2787	68.4408	72.1478	SM_GZQRZ
SM_GZQRZ.ACTATGGGTCGCACGT-16	20143248	female	Prefrontal_cortex	Fib	nonAD	nonAD	2	4	3	-0.680232	0.0461696	0.484195	4.13502	2.135	0.317882	0.423281	1	3.33333	6149	77.6509	91.05	SM_GZQRZ
SM_GZQRZ.AGGCTGCGTCAGGCAA-16	20143248	female	Prefrontal_cortex	Fib	nonAD	nonAD	2	4	3	-0.680232	0.0461696	0.484195	4.13502	2.135	0.317882	0.423281	1	3.33333	3626	77.6509	91.05	SM_GZQRZ
SM_GZQRZ.ATCCATTGTAGGGAGG-16	20143248	female	Prefrontal_cortex	Fib	nonAD	nonAD	2	4	3	-0.680232	0.0461696	0.484195	4.13502	2.135	0.317882	0.423281	1	3.33333	7976	77.6509	91.05	SM_GZQRZ
SM_GZQRZ.CACAACACATCGCTCT-16	20143248	female	Prefrontal_cortex	Fib	nonAD	nonAD	2	4	3	-0.680232	0.0461696	0.484195	4.13502	2.135	0.317882	0.423281	1	3.33333	5800	77.6509	91.05	SM_GZQRZ
SM_GZQRZ.CAGCAGCTCACGAACT-16	20143248	female	Prefrontal_cortex	Fib	nonAD	nonAD	2	4	3	-0.680232	0.0461696	0.484195	4.13502	2.135	0.317882	0.423281	1	3.33333	11400	77.6509	91.05	SM_GZQRZ
SM_GZQRZ.CAGGCCATCTTAAGGC-16	20143248	female	Prefrontal_cortex	Fib	nonAD	nonAD	2	4	3	-0.680232	0.0461696	0.484195	4.13502	2.135	0.317882	0.423281	1	3.33333	7823	77.6509	91.05	SM_GZQRZ
SM_GZQRZ.CCAATGACAGTGGTGA-16	20143248	female	Prefrontal_cortex	Fib	nonAD	nonAD	2	4	3	-0.680232	0.0461696	0.484195	4.13502	2.135	0.317882	0.423281	1	3.33333	3295	77.6509	91.05	SM_GZQRZ
SM_GZQRZ.CTAGACACACTCCTTG-16	20143248	female	Prefrontal_cortex	Fib	nonAD	nonAD	2	4	3	-0.680232	0.0461696	0.484195	4.13502	2.135	0.317882	0.423281	1	3.33333	11035	77.6509	91.05	SM_GZQRZ
SM_GZQRZ.GACATCAGTGTCTTAG-16	20143248	female	Prefrontal_cortex	Fib	nonAD	nonAD	2	4	3	-0.680232	0.0461696	0.484195	4.13502	2.135	0.317882	0.423281	1	3.33333	7613	77.6509	91.05	SM_GZQRZ
SM_GZQRZ.GCCCGAAAGATGCTGG-16	20143248	female	Prefrontal_cortex	Endo	nonAD	nonAD	2	4	3	-0.680232	0.0461696	0.484195	4.13502	2.135	0.317882	0.423281	1	3.33333	2079	77.6509	91.05	SM_GZQRZ
SM_GZQRZ.GTAACCAGTGGTGATG-16	20143248	female	Prefrontal_cortex	Fib	nonAD	nonAD	2	4	3	-0.680232	0.0461696	0.484195	4.13502	2.135	0.317882	0.423281	1	3.33333	4810	77.6509	91.05	SM_GZQRZ
SM_GZQRZ.GTAGATCCACACTGGC-16	20143248	female	Prefrontal_cortex	Fib	nonAD	nonAD	2	4	3	-0.680232	0.0461696	0.484195	4.13502	2.135	0.317882	0.423281	1	3.33333	6573	77.6509	91.05	SM_GZQRZ
SM_GZQRZ.GTTAGACCACGCGCAT-16	20143248	female	Prefrontal_cortex	Fib	nonAD	nonAD	2	4	3	-0.680232	0.0461696	0.484195	4.13502	2.135	0.317882	0.423281	1	3.33333	8872	77.6509	91.05	SM_GZQRZ
SM_GZQRZ.TAAGCACTCCCATTTA-16	20143248	female	Prefrontal_cortex	Endo	nonAD	nonAD	2	4	3	-0.680232	0.0461696	0.484195	4.13502	2.135	0.317882	0.423281	1	3.33333	1476	77.6509	91.05	SM_GZQRZ
SM_GZQRZ.TATCGCCGTGTTCAGT-16	20143248	female	Prefrontal_cortex	Fib	nonAD	nonAD	2	4	3	-0.680232	0.0461696	0.484195	4.13502	2.135	0.317882	0.423281	1	3.33333	3850	77.6509	91.05	SM_GZQRZ
SM_GZQRZ.TTGACCCGTACCATAC-16	20143248	female	Prefrontal_cortex	Fib	nonAD	nonAD	2	4	3	-0.680232	0.0461696	0.484195	4.13502	2.135	0.317882	0.423281	1	3.33333	9687	77.6509	91.05	SM_GZQRZ
SM_GZQRZ.TTTGTTGCAAAGAGTT-16	20143248	female	Prefrontal_cortex	Fib	nonAD	nonAD	2	4	3	-0.680232	0.0461696	0.484195	4.13502	2.135	0.317882	0.423281	1	3.33333	10529	77.6509	91.05	SM_GZQRZ
SM_GZQRZ.ATCCGTCAGGGATCTG-17	50101523	male	Prefrontal_cortex	SMC	nonAD	nonAD	1	3	3	0.424462	0.0699	0.21296	3.89778	0	0.105325	0.0331158	1	4	2776	87.1294	96.7146	SM_GZQRZ
SM_GZQRZ.ACTATGGAGTGATTCC-18	50107907	female	Prefrontal_cortex	Endo	nonAD	nonAD	4	4	4	-1.93781	0	0.614357	12.1655	0.1125	0.204786	0	1	4.16667	3133	88.011	97.4976	SM_GZQRZ
SM_GZQRZ.ATTCACTTCGTTGTGA-18	50107907	female	Prefrontal_cortex	Endo	nonAD	nonAD	4	4	4	-1.93781	0	0.614357	12.1655	0.1125	0.204786	0	1	4.16667	3734	88.011	97.4976	SM_GZQRZ
SM_GZQRZ.CCGGACACAATCACGT-18	50107907	female	Prefrontal_cortex	Endo	nonAD	nonAD	4	4	4	-1.93781	0	0.614357	12.1655	0.1125	0.204786	0	1	4.16667	3023	88.011	97.4976	SM_GZQRZ
SM_GZQRZ.CCTATCGCAACGCATT-18	50107907	female	Prefrontal_cortex	Endo	nonAD	nonAD	4	4	4	-1.93781	0	0.614357	12.1655	0.1125	0.204786	0	1	4.16667	8174	88.011	97.4976	SM_GZQRZ
SM_GZQRZ.GCGGATCTCGGTTAGT-18	50107907	female	Prefrontal_cortex	Endo	nonAD	nonAD	4	4	4	-1.93781	0	0.614357	12.1655	0.1125	0.204786	0	1	4.16667	4400	88.011	97.4976	SM_GZQRZ
SM_GZQRZ.GTAACCAAGCACGTCC-18	50107907	female	Prefrontal_cortex	Endo	nonAD	nonAD	4	4	4	-1.93781	0	0.614357	12.1655	0.1125	0.204786	0	1	4.16667	3230	88.011	97.4976	SM_GZQRZ
SM_GZQRZ.GTGAGGAGTTCAATCG-18	50107907	female	Prefrontal_cortex	Endo	nonAD	nonAD	4	4	4	-1.93781	0	0.614357	12.1655	0.1125	0.204786	0	1	4.16667	1631	88.011	97.4976	SM_GZQRZ
SM_GZQRZ.ACACAGTAGGTCCTGC-20	84642424	female	Prefrontal_cortex	Endo	AD	lateAD	5	5	1	-2.49017	0.567348	1.13943	9.26071	6.73625	1.50404	2.80535	1	5.58333	2226	86.9651	91.6468	SM_GZQRZ
SM_GZQRZ.AAGTGAACAAGCTACT-21	11460357	male	Prefrontal_cortex	Endo	AD	earlyAD	2	4	1	-0.897598	1.83406	1.16977	1.66852	4.53333	1.54086	1.61874	1	1.5	1215	85.4867	91.1595	SM_GZQRZ
SM_GZQRZ.GTGTCCTCAGGCTCTG-21	11460357	male	Prefrontal_cortex	Endo	AD	earlyAD	2	4	1	-0.897598	1.83406	1.16977	1.66852	4.53333	1.54086	1.61874	1	1.5	2238	85.4867	91.1595	SM_GZQRZ
SM_GZQRZ.TCTGCCATCTCCTGAC-21	11460357	male	Prefrontal_cortex	Endo	AD	earlyAD	2	4	1	-0.897598	1.83406	1.16977	1.66852	4.53333	1.54086	1.61874	1	1.5	2205	85.4867	91.1595	SM_GZQRZ
SM_GZQRZ.TTAGTCTCAATTGAGA-21	11460357	male	Prefrontal_cortex	Endo	AD	earlyAD	2	4	1	-0.897598	1.83406	1.16977	1.66852	4.53333	1.54086	1.61874	1	1.5	4150	85.4867	91.1595	SM_GZQRZ
SM_GZQRZ.TTGCCTGCATATGCGT-21	11460357	male	Prefrontal_cortex	Endo	AD	earlyAD	2	4	1	-0.897598	1.83406	1.16977	1.66852	4.53333	1.54086	1.61874	1	1.5	1895	85.4867	91.1595	SM_GZQRZ
SM_GZQRZ.ATGTCCCCACGACAAG-22	11165535	male	Prefrontal_cortex	Endo	nonAD	nonAD	1	3	2	-0.382049	0.456589	0.35715	0.219192	0.976667	0.524698	0.760355	1	10.8333	6448	73.1499	86.2313	SM_GZQRZ
SM_GZQRZ.CTAACCCAGAATTGTG-22	11165535	male	Prefrontal_cortex	SMC	nonAD	nonAD	1	3	2	-0.382049	0.456589	0.35715	0.219192	0.976667	0.524698	0.760355	1	10.8333	4221	73.1499	86.2313	SM_GZQRZ
SM_GZQRZ.CTGTGAATCCCTCTCC-22	11165535	male	Prefrontal_cortex	Endo	nonAD	nonAD	1	3	2	-0.382049	0.456589	0.35715	0.219192	0.976667	0.524698	0.760355	1	10.8333	5383	73.1499	86.2313	SM_GZQRZ
SM_GZQRZ.GAAATGATCACGTCCT-22	11165535	male	Prefrontal_cortex	SMC	nonAD	nonAD	1	3	2	-0.382049	0.456589	0.35715	0.219192	0.976667	0.524698	0.760355	1	10.8333	3210	73.1499	86.2313	SM_GZQRZ
SM_GZQRZ.TCAGTGAAGACCGTTT-22	11165535	male	Prefrontal_cortex	SMC	nonAD	nonAD	1	3	2	-0.382049	0.456589	0.35715	0.219192	0.976667	0.524698	0.760355	1	10.8333	1894	73.1499	86.2313	SM_GZQRZ
SM_GZQRZ.TGTTACTGTCCCTAAA-22	11165535	male	Prefrontal_cortex	Endo	nonAD	nonAD	1	3	2	-0.382049	0.456589	0.35715	0.219192	0.976667	0.524698	0.760355	1	10.8333	3912	73.1499	86.2313	SM_GZQRZ
SM_GZQRZ.TTGTTCATCGTGACTA-23	20344143	female	Prefrontal_cortex	Endo	AD	earlyAD	4	5	2	-3.37875	1.73793	0.688419	2.09162	1.94917	0.925594	0.350434	1	3.66667	6187	80.6242	93.3361	SM_GZQRZ
SM_GZQRZ.AGATCGTTCGTACCTC-24	22776575	female	Prefrontal_cortex	Endo	nonAD	nonAD	1	3	3	0.487853	0.131426	0.247364	2.19531	0.615625	0.201454	0.225574	1	5.08333	4185	85.5387	89.1034	SM_GZQRZ
SM_GZQRZ.AGGACGAGTATTTCGG-24	22776575	female	Prefrontal_cortex	Endo	nonAD	nonAD	1	3	3	0.487853	0.131426	0.247364	2.19531	0.615625	0.201454	0.225574	1	5.08333	3149	85.5387	89.1034	SM_GZQRZ
SM_GZQRZ.ATTGGGTTCCCAGCGA-24	22776575	female	Prefrontal_cortex	Endo	nonAD	nonAD	1	3	3	0.487853	0.131426	0.247364	2.19531	0.615625	0.201454	0.225574	1	5.08333	5611	85.5387	89.1034	SM_GZQRZ
SM_GZQRZ.CAGCCAGCACTTGAAC-24	22776575	female	Prefrontal_cortex	Endo	nonAD	nonAD	1	3	3	0.487853	0.131426	0.247364	2.19531	0.615625	0.201454	0.225574	1	5.08333	3858	85.5387	89.1034	SM_GZQRZ
SM_GZQRZ.CCCGGAAGTTTCGGCG-24	22776575	female	Prefrontal_cortex	Endo	nonAD	nonAD	1	3	3	0.487853	0.131426	0.247364	2.19531	0.615625	0.201454	0.225574	1	5.08333	3042	85.5387	89.1034	SM_GZQRZ
SM_GZQRZ.CCTCATGAGTACGAGC-24	22776575	female	Prefrontal_cortex	Endo	nonAD	nonAD	1	3	3	0.487853	0.131426	0.247364	2.19531	0.615625	0.201454	0.225574	1	5.08333	2556	85.5387	89.1034	SM_GZQRZ
SM_GZQRZ.CTCTCAGCATTCAGGT-24	22776575	female	Prefrontal_cortex	SMC	nonAD	nonAD	1	3	3	0.487853	0.131426	0.247364	2.19531	0.615625	0.201454	0.225574	1	5.08333	2773	85.5387	89.1034	SM_GZQRZ
SM_GZQRZ.CTCTCAGTCGCCTATC-24	22776575	female	Prefrontal_cortex	Endo	nonAD	nonAD	1	3	3	0.487853	0.131426	0.247364	2.19531	0.615625	0.201454	0.225574	1	5.08333	3286	85.5387	89.1034	SM_GZQRZ
SM_GZQRZ.GCTTGGGGTGGACCTC-24	22776575	female	Prefrontal_cortex	SMC	nonAD	nonAD	1	3	3	0.487853	0.131426	0.247364	2.19531	0.615625	0.201454	0.225574	1	5.08333	843	85.5387	89.1034	SM_GZQRZ
SM_GZQRZ.TCGGGCATCGAGCTGC-24	22776575	female	Prefrontal_cortex	SMC	nonAD	nonAD	1	3	3	0.487853	0.131426	0.247364	2.19531	0.615625	0.201454	0.225574	1	5.08333	4278	85.5387	89.1034	SM_GZQRZ
SM_GZQRZ.TCTTGCGCACAAATGA-24	22776575	female	Prefrontal_cortex	Endo	nonAD	nonAD	1	3	3	0.487853	0.131426	0.247364	2.19531	0.615625	0.201454	0.225574	1	5.08333	5603	85.5387	89.1034	SM_GZQRZ
SM_GZQRZ.TGATCTTCAGAGGTAC-24	22776575	female	Prefrontal_cortex	Endo	nonAD	nonAD	1	3	3	0.487853	0.131426	0.247364	2.19531	0.615625	0.201454	0.225574	1	5.08333	2148	85.5387	89.1034	SM_GZQRZ
SM_GZQRZ.TTGACCCCAACTCCAA-24	22776575	female	Prefrontal_cortex	Endo	nonAD	nonAD	1	3	3	0.487853	0.131426	0.247364	2.19531	0.615625	0.201454	0.225574	1	5.08333	1140	85.5387	89.1034	SM_GZQRZ
SM_GZQRZ.TTTCCTCTCTCTGCTG-24	22776575	female	Prefrontal_cortex	Endo	nonAD	nonAD	1	3	3	0.487853	0.131426	0.247364	2.19531	0.615625	0.201454	0.225574	1	5.08333	2332	85.5387	89.1034	SM_GZQRZ
SM_GZQRZ.AAGGTAATCGGTTCAA-25	82684406	female	Prefrontal_cortex	Endo	AD	earlyAD	2	5	1	-0.641195	0.693303	0.641618	11.2754	4.78646	0.712197	0.80167	1	19.6667	3327	89.744	95.5756	SM_GZQRZ
SM_GZQRZ.ATCGTAGCAGTGACCC-25	82684406	female	Prefrontal_cortex	SMC	AD	earlyAD	2	5	1	-0.641195	0.693303	0.641618	11.2754	4.78646	0.712197	0.80167	1	19.6667	1622	89.744	95.5756	SM_GZQRZ
SM_GZQRZ.CAAAGAATCTAGGAAA-25	82684406	female	Prefrontal_cortex	Endo	AD	earlyAD	2	5	1	-0.641195	0.693303	0.641618	11.2754	4.78646	0.712197	0.80167	1	19.6667	2121	89.744	95.5756	SM_GZQRZ
SM_GZQRZ.CATCGTCTCCAAGCAT-25	82684406	female	Prefrontal_cortex	Endo	AD	earlyAD	2	5	1	-0.641195	0.693303	0.641618	11.2754	4.78646	0.712197	0.80167	1	19.6667	4257	89.744	95.5756	SM_GZQRZ
SM_GZQRZ.CATGAGTGTTACGATC-25	82684406	female	Prefrontal_cortex	Endo	AD	earlyAD	2	5	1	-0.641195	0.693303	0.641618	11.2754	4.78646	0.712197	0.80167	1	19.6667	1375	89.744	95.5756	SM_GZQRZ
SM_GZQRZ.CCTCTAGGTGTATCCA-25	82684406	female	Prefrontal_cortex	Endo	AD	earlyAD	2	5	1	-0.641195	0.693303	0.641618	11.2754	4.78646	0.712197	0.80167	1	19.6667	2707	89.744	95.5756	SM_GZQRZ
SM_GZQRZ.CTGAGCGAGCAGGGAG-25	82684406	female	Prefrontal_cortex	Endo	AD	earlyAD	2	5	1	-0.641195	0.693303	0.641618	11.2754	4.78646	0.712197	0.80167	1	19.6667	1049	89.744	95.5756	SM_GZQRZ
SM_GZQRZ.CTTCCGAGTGAGGCAT-25	82684406	female	Prefrontal_cortex	Endo	AD	earlyAD	2	5	1	-0.641195	0.693303	0.641618	11.2754	4.78646	0.712197	0.80167	1	19.6667	3364	89.744	95.5756	SM_GZQRZ
SM_GZQRZ.GAATCGTTCGCTCATC-25	82684406	female	Prefrontal_cortex	Endo	AD	earlyAD	2	5	1	-0.641195	0.693303	0.641618	11.2754	4.78646	0.712197	0.80167	1	19.6667	3832	89.744	95.5756	SM_GZQRZ
SM_GZQRZ.GATTGGTCACCGTCTT-25	82684406	female	Prefrontal_cortex	Endo	AD	earlyAD	2	5	1	-0.641195	0.693303	0.641618	11.2754	4.78646	0.712197	0.80167	1	19.6667	3143	89.744	95.5756	SM_GZQRZ
SM_GZQRZ.GCACGTGTCGTTGCCT-25	82684406	female	Prefrontal_cortex	Endo	AD	earlyAD	2	5	1	-0.641195	0.693303	0.641618	11.2754	4.78646	0.712197	0.80167	1	19.6667	2840	89.744	95.5756	SM_GZQRZ
SM_GZQRZ.GCTTCACGTACGATGG-25	82684406	female	Prefrontal_cortex	Endo	AD	earlyAD	2	5	1	-0.641195	0.693303	0.641618	11.2754	4.78646	0.712197	0.80167	1	19.6667	2181	89.744	95.5756	SM_GZQRZ
SM_GZQRZ.TATCGCCAGCACGTCC-25	82684406	female	Prefrontal_cortex	Endo	AD	earlyAD	2	5	1	-0.641195	0.693303	0.641618	11.2754	4.78646	0.712197	0.80167	1	19.6667	1911	89.744	95.5756	SM_GZQRZ
SM_GZQRZ.TGGATGTCAGACCATT-25	82684406	female	Prefrontal_cortex	Endo	AD	earlyAD	2	5	1	-0.641195	0.693303	0.641618	11.2754	4.78646	0.712197	0.80167	1	19.6667	4251	89.744	95.5756	SM_GZQRZ
SM_GZQRZ.AACCATGTCACTTGTT-26	20780035	female	Prefrontal_cortex	Endo	AD	lateAD	4	5	1	-3.54643	1.44987	1.39808	16.4426	7.36	1.65022	2.10271	1	5.08333	3355	76.0657	88.1834	SM_GZQRZ
SM_GZQRZ.AATCGTGGTGCGTCGT-26	20780035	female	Prefrontal_cortex	Endo	AD	lateAD	4	5	1	-3.54643	1.44987	1.39808	16.4426	7.36	1.65022	2.10271	1	5.08333	1057	76.0657	88.1834	SM_GZQRZ
SM_GZQRZ.ACTCTCGGTGTTTCTT-26	20780035	female	Prefrontal_cortex	Endo	AD	lateAD	4	5	1	-3.54643	1.44987	1.39808	16.4426	7.36	1.65022	2.10271	1	5.08333	2749	76.0657	88.1834	SM_GZQRZ
SM_GZQRZ.CAAGAGGGTTAAGAAC-26	20780035	female	Prefrontal_cortex	Endo	AD	lateAD	4	5	1	-3.54643	1.44987	1.39808	16.4426	7.36	1.65022	2.10271	1	5.08333	2531	76.0657	88.1834	SM_GZQRZ
SM_GZQRZ.CATCGTCAGTATAACG-26	20780035	female	Prefrontal_cortex	SMC	AD	lateAD	4	5	1	-3.54643	1.44987	1.39808	16.4426	7.36	1.65022	2.10271	1	5.08333	6114	76.0657	88.1834	SM_GZQRZ
SM_GZQRZ.CCTGCATAGGAGACCT-26	20780035	female	Prefrontal_cortex	Endo	AD	lateAD	4	5	1	-3.54643	1.44987	1.39808	16.4426	7.36	1.65022	2.10271	1	5.08333	760	76.0657	88.1834	SM_GZQRZ
SM_GZQRZ.GCTGAATTCTGTTCAT-26	20780035	female	Prefrontal_cortex	Endo	AD	lateAD	4	5	1	-3.54643	1.44987	1.39808	16.4426	7.36	1.65022	2.10271	1	5.08333	2999	76.0657	88.1834	SM_GZQRZ
SM_GZQRZ.GGTGAAGCAATCGCAT-26	20780035	female	Prefrontal_cortex	Endo	AD	lateAD	4	5	1	-3.54643	1.44987	1.39808	16.4426	7.36	1.65022	2.10271	1	5.08333	2396	76.0657	88.1834	SM_GZQRZ
SM_GZQRZ.GTTAGTGAGGTAGCCA-26	20780035	female	Prefrontal_cortex	Endo	AD	lateAD	4	5	1	-3.54643	1.44987	1.39808	16.4426	7.36	1.65022	2.10271	1	5.08333	2578	76.0657	88.1834	SM_GZQRZ
SM_GZQRZ.TCACTCGAGTCAATCC-26	20780035	female	Prefrontal_cortex	Endo	AD	lateAD	4	5	1	-3.54643	1.44987	1.39808	16.4426	7.36	1.65022	2.10271	1	5.08333	3142	76.0657	88.1834	SM_GZQRZ
SM_GZQRZ.TCTTAGTTCACATACG-26	20780035	female	Prefrontal_cortex	Endo	AD	lateAD	4	5	1	-3.54643	1.44987	1.39808	16.4426	7.36	1.65022	2.10271	1	5.08333	2026	76.0657	88.1834	SM_GZQRZ
SM_GZQRZ.AACCTTTTCCTACAAG-27	50100932	female	Prefrontal_cortex	Endo	AD	lateAD	4	5	1	-2.45691	1.51395	1.02138	11.7296	9.91625	1.75812	2.73904	1	11.9833	6565	80.9473	91.1184	SM_GZQRZ
SM_GZQRZ.AACGTCACAGCGATTT-27	50100932	female	Prefrontal_cortex	SMC	AD	lateAD	4	5	1	-2.45691	1.51395	1.02138	11.7296	9.91625	1.75812	2.73904	1	11.9833	5365	80.9473	91.1184	SM_GZQRZ
SM_GZQRZ.ACCATTTTCGCATAGT-27	50100932	female	Prefrontal_cortex	Endo	AD	lateAD	4	5	1	-2.45691	1.51395	1.02138	11.7296	9.91625	1.75812	2.73904	1	11.9833	2099	80.9473	91.1184	SM_GZQRZ
SM_GZQRZ.AGATCGTTCGGAGTGA-27	50100932	female	Prefrontal_cortex	Per	AD	lateAD	4	5	1	-2.45691	1.51395	1.02138	11.7296	9.91625	1.75812	2.73904	1	11.9833	3777	80.9473	91.1184	SM_GZQRZ
SM_GZQRZ.AGCTCAACAACAACAA-27	50100932	female	Prefrontal_cortex	Endo	AD	lateAD	4	5	1	-2.45691	1.51395	1.02138	11.7296	9.91625	1.75812	2.73904	1	11.9833	847	80.9473	91.1184	SM_GZQRZ
SM_GZQRZ.CACTGGGTCCCTTTGG-27	50100932	female	Prefrontal_cortex	Endo	AD	lateAD	4	5	1	-2.45691	1.51395	1.02138	11.7296	9.91625	1.75812	2.73904	1	11.9833	5946	80.9473	91.1184	SM_GZQRZ
SM_GZQRZ.CATTGAGAGAAGCTCG-27	50100932	female	Prefrontal_cortex	Endo	AD	lateAD	4	5	1	-2.45691	1.51395	1.02138	11.7296	9.91625	1.75812	2.73904	1	11.9833	2426	80.9473	91.1184	SM_GZQRZ
SM_GZQRZ.CCGATGGGTCAAGTTC-27	50100932	female	Prefrontal_cortex	SMC	AD	lateAD	4	5	1	-2.45691	1.51395	1.02138	11.7296	9.91625	1.75812	2.73904	1	11.9833	650	80.9473	91.1184	SM_GZQRZ
SM_GZQRZ.CCTCATGGTCAATCTG-27	50100932	female	Prefrontal_cortex	SMC	AD	lateAD	4	5	1	-2.45691	1.51395	1.02138	11.7296	9.91625	1.75812	2.73904	1	11.9833	9160	80.9473	91.1184	SM_GZQRZ
SM_GZQRZ.CTCCATGGTGGCTGAA-27	50100932	female	Prefrontal_cortex	SMC	AD	lateAD	4	5	1	-2.45691	1.51395	1.02138	11.7296	9.91625	1.75812	2.73904	1	11.9833	4846	80.9473	91.1184	SM_GZQRZ
SM_GZQRZ.CTCCTCCAGGCGAAGG-27	50100932	female	Prefrontal_cortex	Endo	AD	lateAD	4	5	1	-2.45691	1.51395	1.02138	11.7296	9.91625	1.75812	2.73904	1	11.9833	4399	80.9473	91.1184	SM_GZQRZ
SM_GZQRZ.CTGAATGGTCACATTG-27	50100932	female	Prefrontal_cortex	Endo	AD	lateAD	4	5	1	-2.45691	1.51395	1.02138	11.7296	9.91625	1.75812	2.73904	1	11.9833	4998	80.9473	91.1184	SM_GZQRZ
SM_GZQRZ.CTTCAATCACATACGT-27	50100932	female	Prefrontal_cortex	Endo	AD	lateAD	4	5	1	-2.45691	1.51395	1.02138	11.7296	9.91625	1.75812	2.73904	1	11.9833	8699	80.9473	91.1184	SM_GZQRZ
SM_GZQRZ.GAAGAATTCTCGTGGG-27	50100932	female	Prefrontal_cortex	SMC	AD	lateAD	4	5	1	-2.45691	1.51395	1.02138	11.7296	9.91625	1.75812	2.73904	1	11.9833	3232	80.9473	91.1184	SM_GZQRZ
SM_GZQRZ.GCATCTCCATCAGCGC-27	50100932	female	Prefrontal_cortex	Endo	AD	lateAD	4	5	1	-2.45691	1.51395	1.02138	11.7296	9.91625	1.75812	2.73904	1	11.9833	2202	80.9473	91.1184	SM_GZQRZ
SM_GZQRZ.GTCACGGCATAGGAGC-27	50100932	female	Prefrontal_cortex	Endo	AD	lateAD	4	5	1	-2.45691	1.51395	1.02138	11.7296	9.91625	1.75812	2.73904	1	11.9833	1839	80.9473	91.1184	SM_GZQRZ
SM_GZQRZ.GTCCCATGTTTGGGAG-27	50100932	female	Prefrontal_cortex	Endo	AD	lateAD	4	5	1	-2.45691	1.51395	1.02138	11.7296	9.91625	1.75812	2.73904	1	11.9833	4386	80.9473	91.1184	SM_GZQRZ
SM_GZQRZ.TATGTTCTCCGGCAGT-27	50100932	female	Prefrontal_cortex	Endo	AD	lateAD	4	5	1	-2.45691	1.51395	1.02138	11.7296	9.91625	1.75812	2.73904	1	11.9833	7490	80.9473	91.1184	SM_GZQRZ
SM_GZQRZ.TCCTTCTGTGATTCTG-27	50100932	female	Prefrontal_cortex	SMC	AD	lateAD	4	5	1	-2.45691	1.51395	1.02138	11.7296	9.91625	1.75812	2.73904	1	11.9833	11718	80.9473	91.1184	SM_GZQRZ
SM_GZQRZ.TGATGGTAGGACGCAT-27	50100932	female	Prefrontal_cortex	Endo	AD	lateAD	4	5	1	-2.45691	1.51395	1.02138	11.7296	9.91625	1.75812	2.73904	1	11.9833	2443	80.9473	91.1184	SM_GZQRZ
SM_GZQRZ.TTCTAACGTATCGATC-27	50100932	female	Prefrontal_cortex	Endo	AD	lateAD	4	5	1	-2.45691	1.51395	1.02138	11.7296	9.91625	1.75812	2.73904	1	11.9833	1658	80.9473	91.1184	SM_GZQRZ
SM_GZQRZ.TTCTTCCGTCGCTGCA-27	50100932	female	Prefrontal_cortex	Endo	AD	lateAD	4	5	1	-2.45691	1.51395	1.02138	11.7296	9.91625	1.75812	2.73904	1	11.9833	7168	80.9473	91.1184	SM_GZQRZ
SM_GZQRZ.TTTCATGTCTGCTCTG-27	50100932	female	Prefrontal_cortex	Endo	AD	lateAD	4	5	1	-2.45691	1.51395	1.02138	11.7296	9.91625	1.75812	2.73904	1	11.9833	874	80.9473	91.1184	SM_GZQRZ
SM_GZQRZ.AAGCATCTCCGGCTTT-28	45115248	female	Prefrontal_cortex	Endo	nonAD	nonAD	2	2	4	-0.194864	0	0.0696082	0.812644	0	0.0232027	0	1	4.63333	2301	83.7919	87.1157	SM_GZQRZ
SM_GZQRZ.ACACTGACACTTTAGG-28	45115248	female	Prefrontal_cortex	Endo	nonAD	nonAD	2	2	4	-0.194864	0	0.0696082	0.812644	0	0.0232027	0	1	4.63333	1956	83.7919	87.1157	SM_GZQRZ
SM_GZQRZ.AGGACGAAGCTGACTT-28	45115248	female	Prefrontal_cortex	Endo	nonAD	nonAD	2	2	4	-0.194864	0	0.0696082	0.812644	0	0.0232027	0	1	4.63333	1971	83.7919	87.1157	SM_GZQRZ
SM_GZQRZ.CATGAGTAGCAGGCTA-28	45115248	female	Prefrontal_cortex	Endo	nonAD	nonAD	2	2	4	-0.194864	0	0.0696082	0.812644	0	0.0232027	0	1	4.63333	1198	83.7919	87.1157	SM_GZQRZ
SM_GZQRZ.CTGGTCTGTATCGTGT-28	45115248	female	Prefrontal_cortex	Endo	nonAD	nonAD	2	2	4	-0.194864	0	0.0696082	0.812644	0	0.0232027	0	1	4.63333	1191	83.7919	87.1157	SM_GZQRZ
SM_GZQRZ.CTGTGGGCACATCATG-28	45115248	female	Prefrontal_cortex	Endo	nonAD	nonAD	2	2	4	-0.194864	0	0.0696082	0.812644	0	0.0232027	0	1	4.63333	1300	83.7919	87.1157	SM_GZQRZ
SM_GZQRZ.GAACACTAGGAGTACC-28	45115248	female	Prefrontal_cortex	Endo	nonAD	nonAD	2	2	4	-0.194864	0	0.0696082	0.812644	0	0.0232027	0	1	4.63333	2992	83.7919	87.1157	SM_GZQRZ
SM_GZQRZ.GATTTCTTCAGCTGTA-28	45115248	female	Prefrontal_cortex	Endo	nonAD	nonAD	2	2	4	-0.194864	0	0.0696082	0.812644	0	0.0232027	0	1	4.63333	1776	83.7919	87.1157	SM_GZQRZ
SM_GZQRZ.GGGTCTGCAGTTTGGT-28	45115248	female	Prefrontal_cortex	SMC	nonAD	nonAD	2	2	4	-0.194864	0	0.0696082	0.812644	0	0.0232027	0	1	4.63333	10473	83.7919	87.1157	SM_GZQRZ
SM_GZQRZ.GTGTTAGGTCGTGGTC-28	45115248	female	Prefrontal_cortex	Endo	nonAD	nonAD	2	2	4	-0.194864	0	0.0696082	0.812644	0	0.0232027	0	1	4.63333	1207	83.7919	87.1157	SM_GZQRZ
SM_GZQRZ.TAACCAGTCTTGTGCC-28	45115248	female	Prefrontal_cortex	Endo	nonAD	nonAD	2	2	4	-0.194864	0	0.0696082	0.812644	0	0.0232027	0	1	4.63333	1589	83.7919	87.1157	SM_GZQRZ
SM_GZQRZ.TACGGGCAGGAACTAT-28	45115248	female	Prefrontal_cortex	Endo	nonAD	nonAD	2	2	4	-0.194864	0	0.0696082	0.812644	0	0.0232027	0	1	4.63333	1767	83.7919	87.1157	SM_GZQRZ
SM_GZQRZ.TATCGCCTCTCTAGGA-28	45115248	female	Prefrontal_cortex	Endo	nonAD	nonAD	2	2	4	-0.194864	0	0.0696082	0.812644	0	0.0232027	0	1	4.63333	1191	83.7919	87.1157	SM_GZQRZ
SM_GZQRZ.TCCCACACATCGTGGC-28	45115248	female	Prefrontal_cortex	Endo	nonAD	nonAD	2	2	4	-0.194864	0	0.0696082	0.812644	0	0.0232027	0	1	4.63333	1960	83.7919	87.1157	SM_GZQRZ
SM_GZQRZ.TCGCAGGTCCAAGGGA-28	45115248	female	Prefrontal_cortex	Endo	nonAD	nonAD	2	2	4	-0.194864	0	0.0696082	0.812644	0	0.0232027	0	1	4.63333	2426	83.7919	87.1157	SM_GZQRZ
SM_GZQRZ.TCTACCGAGGGTGAGG-28	45115248	female	Prefrontal_cortex	Endo	nonAD	nonAD	2	2	4	-0.194864	0	0.0696082	0.812644	0	0.0232027	0	1	4.63333	1522	83.7919	87.1157	SM_GZQRZ
SM_GZQRZ.TCTATACAGCCTCATA-28	45115248	female	Prefrontal_cortex	SMC	nonAD	nonAD	2	2	4	-0.194864	0	0.0696082	0.812644	0	0.0232027	0	1	4.63333	1790	83.7919	87.1157	SM_GZQRZ
SM_GZQRZ.TGACTCCAGTACCGGA-28	45115248	female	Prefrontal_cortex	Endo	nonAD	nonAD	2	2	4	-0.194864	0	0.0696082	0.812644	0	0.0232027	0	1	4.63333	2232	83.7919	87.1157	SM_GZQRZ
SM_GZQRZ.TTGGGATGTAAGCTCT-28	45115248	female	Prefrontal_cortex	Endo	nonAD	nonAD	2	2	4	-0.194864	0	0.0696082	0.812644	0	0.0232027	0	1	4.63333	1282	83.7919	87.1157	SM_GZQRZ
SM_GZQRZ.TTTCGATTCGTCTCAC-28	45115248	female	Prefrontal_cortex	Endo	nonAD	nonAD	2	2	4	-0.194864	0	0.0696082	0.812644	0	0.0232027	0	1	4.63333	964	83.7919	87.1157	SM_GZQRZ
SM_GZQRZ.ATTCAGGCACCATTCC-29	50406057	male	Prefrontal_cortex	Endo	nonAD	nonAD	2	3	4	-0.192741	0	0.126633	4.98963	0	0.042211	0	1	6.08333	12311	73.7851	83.1869	SM_GZQRZ
SM_GZQRZ.ATTGTTCTCGCGTCGA-29	50406057	male	Prefrontal_cortex	Endo	nonAD	nonAD	2	3	4	-0.192741	0	0.126633	4.98963	0	0.042211	0	1	6.08333	4492	73.7851	83.1869	SM_GZQRZ
SM_GZQRZ.CATTGCCAGCATCCTA-29	50406057	male	Prefrontal_cortex	Endo	nonAD	nonAD	2	3	4	-0.192741	0	0.126633	4.98963	0	0.042211	0	1	6.08333	18371	73.7851	83.1869	SM_GZQRZ
SM_GZQRZ.CCCTCAAGTGGTAATA-29	50406057	male	Prefrontal_cortex	Endo	nonAD	nonAD	2	3	4	-0.192741	0	0.126633	4.98963	0	0.042211	0	1	6.08333	12711	73.7851	83.1869	SM_GZQRZ
SM_GZQRZ.CCTACGTTCGTGGGTC-29	50406057	male	Prefrontal_cortex	Endo	nonAD	nonAD	2	3	4	-0.192741	0	0.126633	4.98963	0	0.042211	0	1	6.08333	7316	73.7851	83.1869	SM_GZQRZ
SM_GZQRZ.GAAACCTTCATCTGTT-29	50406057	male	Prefrontal_cortex	Endo	nonAD	nonAD	2	3	4	-0.192741	0	0.126633	4.98963	0	0.042211	0	1	6.08333	7155	73.7851	83.1869	SM_GZQRZ
SM_GZQRZ.GACTTCCGTCACTAGT-29	50406057	male	Prefrontal_cortex	Endo	nonAD	nonAD	2	3	4	-0.192741	0	0.126633	4.98963	0	0.042211	0	1	6.08333	3052	73.7851	83.1869	SM_GZQRZ
SM_GZQRZ.GGTTCTCAGGCCCACT-29	50406057	male	Prefrontal_cortex	Endo	nonAD	nonAD	2	3	4	-0.192741	0	0.126633	4.98963	0	0.042211	0	1	6.08333	5858	73.7851	83.1869	SM_GZQRZ
SM_GZQRZ.GTGAGTTCAAGATGTA-29	50406057	male	Prefrontal_cortex	Endo	nonAD	nonAD	2	3	4	-0.192741	0	0.126633	4.98963	0	0.042211	0	1	6.08333	7407	73.7851	83.1869	SM_GZQRZ
SM_GZQRZ.TCTGGCTTCCCGTAAA-29	50406057	male	Prefrontal_cortex	Endo	nonAD	nonAD	2	3	4	-0.192741	0	0.126633	4.98963	0	0.042211	0	1	6.08333	9873	73.7851	83.1869	SM_GZQRZ
SM_GZQRZ.TTCACGCCACAATTCG-29	50406057	male	Prefrontal_cortex	Endo	nonAD	nonAD	2	3	4	-0.192741	0	0.126633	4.98963	0	0.042211	0	1	6.08333	8555	73.7851	83.1869	SM_GZQRZ
SM_GZQRZ.ACCTGTCAGGTACTGG-31	50302554	male	Prefrontal_cortex	Endo	AD	earlyAD	4	3	1	-1.35588	0.556867	0.114668	5.21967	6.34063	0.692686	1.40652	1	7.75	5143	90.7817	100.542	SM_GZQRZ
SM_GZQRZ.AGTAACCCAATACAGA-31	50302554	male	Prefrontal_cortex	Endo	AD	earlyAD	4	3	1	-1.35588	0.556867	0.114668	5.21967	6.34063	0.692686	1.40652	1	7.75	3072	90.7817	100.542	SM_GZQRZ
SM_GZQRZ.GCATTAGAGCGACATG-31	50302554	male	Prefrontal_cortex	Endo	AD	earlyAD	4	3	1	-1.35588	0.556867	0.114668	5.21967	6.34063	0.692686	1.40652	1	7.75	2655	90.7817	100.542	SM_GZQRZ
SM_GZQRZ.GTCCTCAGTTTCAGAC-31	50302554	male	Prefrontal_cortex	Endo	AD	earlyAD	4	3	1	-1.35588	0.556867	0.114668	5.21967	6.34063	0.692686	1.40652	1	7.75	6900	90.7817	100.542	SM_GZQRZ
SM_GZQRZ.GTCGTAAGTTCCGTTC-31	50302554	male	Prefrontal_cortex	Endo	AD	earlyAD	4	3	1	-1.35588	0.556867	0.114668	5.21967	6.34063	0.692686	1.40652	1	7.75	2976	90.7817	100.542	SM_GZQRZ
SM_GZQRZ.TAGACTGCAGACGGAT-31	50302554	male	Prefrontal_cortex	Endo	AD	earlyAD	4	3	1	-1.35588	0.556867	0.114668	5.21967	6.34063	0.692686	1.40652	1	7.75	5226	90.7817	100.542	SM_GZQRZ
SM_GZQRZ.TCGCAGGCAACCCGCA-31	50302554	male	Prefrontal_cortex	Endo	AD	earlyAD	4	3	1	-1.35588	0.556867	0.114668	5.21967	6.34063	0.692686	1.40652	1	7.75	5548	90.7817	100.542	SM_GZQRZ
SM_GZQRZ.TTACGCCAGGCTTCCG-31	50302554	male	Prefrontal_cortex	Endo	AD	earlyAD	4	3	1	-1.35588	0.556867	0.114668	5.21967	6.34063	0.692686	1.40652	1	7.75	3098	90.7817	100.542	SM_GZQRZ
SM_GZQRZ.TTGCGTCGTCACGCTG-31	50302554	male	Prefrontal_cortex	Endo	AD	earlyAD	4	3	1	-1.35588	0.556867	0.114668	5.21967	6.34063	0.692686	1.40652	1	7.75	1264	90.7817	100.542	SM_GZQRZ
SM_GZQRZ.AACCATGGTGATACAA-32	20254876	female	Prefrontal_cortex	Endo	AD	lateAD	4	5	1	-2.57389	1.14188	2.87745	19.066	14.8731	1.82649	1.46015	1	8.08333	3785	83.6331	88.4271	SM_GZQRZ
SM_GZQRZ.ACGGTCGTCACTGGTA-32	20254876	female	Prefrontal_cortex	Endo	AD	lateAD	4	5	1	-2.57389	1.14188	2.87745	19.066	14.8731	1.82649	1.46015	1	8.08333	1439	83.6331	88.4271	SM_GZQRZ
SM_GZQRZ.AGACCCGTCGCCAGAC-32	20254876	female	Prefrontal_cortex	Endo	AD	lateAD	4	5	1	-2.57389	1.14188	2.87745	19.066	14.8731	1.82649	1.46015	1	8.08333	3054	83.6331	88.4271	SM_GZQRZ
SM_GZQRZ.ATGGGAGTCTGAGGTT-32	20254876	female	Prefrontal_cortex	Endo	AD	lateAD	4	5	1	-2.57389	1.14188	2.87745	19.066	14.8731	1.82649	1.46015	1	8.08333	5088	83.6331	88.4271	SM_GZQRZ
SM_GZQRZ.CAGATCAGTAGAGGAA-32	20254876	female	Prefrontal_cortex	Endo	AD	lateAD	4	5	1	-2.57389	1.14188	2.87745	19.066	14.8731	1.82649	1.46015	1	8.08333	1687	83.6331	88.4271	SM_GZQRZ
SM_GZQRZ.GCATCGGCACCGTACG-32	20254876	female	Prefrontal_cortex	Endo	AD	lateAD	4	5	1	-2.57389	1.14188	2.87745	19.066	14.8731	1.82649	1.46015	1	8.08333	2443	83.6331	88.4271	SM_GZQRZ
SM_GZQRZ.GGCAGTCGTCGAGTTT-32	20254876	female	Prefrontal_cortex	Endo	AD	lateAD	4	5	1	-2.57389	1.14188	2.87745	19.066	14.8731	1.82649	1.46015	1	8.08333	825	83.6331	88.4271	SM_GZQRZ
SM_GZQRZ.GTGTGGCGTTGCTCGG-32	20254876	female	Prefrontal_cortex	Endo	AD	lateAD	4	5	1	-2.57389	1.14188	2.87745	19.066	14.8731	1.82649	1.46015	1	8.08333	1987	83.6331	88.4271	SM_GZQRZ
SM_GZQRZ.TATTTCGGTGTGTTTG-32	20254876	female	Prefrontal_cortex	Endo	AD	lateAD	4	5	1	-2.57389	1.14188	2.87745	19.066	14.8731	1.82649	1.46015	1	8.08333	2323	83.6331	88.4271	SM_GZQRZ
SM_GZQRZ.TCAGCCTAGTATGCAA-32	20254876	female	Prefrontal_cortex	Endo	AD	lateAD	4	5	1	-2.57389	1.14188	2.87745	19.066	14.8731	1.82649	1.46015	1	8.08333	3535	83.6331	88.4271	SM_GZQRZ
SM_GZQRZ.TCGGTCTCACCCTTAC-32	20254876	female	Prefrontal_cortex	Endo	AD	lateAD	4	5	1	-2.57389	1.14188	2.87745	19.066	14.8731	1.82649	1.46015	1	8.08333	3734	83.6331	88.4271	SM_GZQRZ
SM_GZQRZ.TGAGGAGAGGGAGTTC-32	20254876	female	Prefrontal_cortex	SMC	AD	lateAD	4	5	1	-2.57389	1.14188	2.87745	19.066	14.8731	1.82649	1.46015	1	8.08333	10403	83.6331	88.4271	SM_GZQRZ
SM_GZQRZ.TGGAGAGCAGCTCGGT-32	20254876	female	Prefrontal_cortex	Endo	AD	lateAD	4	5	1	-2.57389	1.14188	2.87745	19.066	14.8731	1.82649	1.46015	1	8.08333	1646	83.6331	88.4271	SM_GZQRZ
SM_GZQRZ.GCATTAGTCTGAGCAT-1	43485807	male	Prefrontal_cortex	Endo	nonAD	nonAD	4	3	1	-0.558572	0.237615	0.225971	3.44254	1.48438	0.352751	0.594667	1	4.08333	2600	82.757	84.7009	SM_GZQRZ
SM_GZQRZ.TACGGGCTCTTTCAGT-1	43485807	male	Prefrontal_cortex	Endo	nonAD	nonAD	4	3	1	-0.558572	0.237615	0.225971	3.44254	1.48438	0.352751	0.594667	1	4.08333	1604	82.757	84.7009	SM_GZQRZ
SM_GZQRZ.ACGGGTCGTATACAGA-2	10345561	male	Prefrontal_cortex	Endo	AD	earlyAD	4	3	3	-1.25926	2.05738	0.261625	5.09459	2.18406	1.05034	0.83202	1	6.83333	4417	86.026	92.2272	SM_GZQRZ
SM_GZQRZ.AGAACCTCATATGAAG-2	10345561	male	Prefrontal_cortex	Endo	AD	earlyAD	4	3	3	-1.25926	2.05738	0.261625	5.09459	2.18406	1.05034	0.83202	1	6.83333	4260	86.026	92.2272	SM_GZQRZ
SM_GZQRZ.CGAAGTTAGCTTGTTG-2	10345561	male	Prefrontal_cortex	Endo	AD	earlyAD	4	3	3	-1.25926	2.05738	0.261625	5.09459	2.18406	1.05034	0.83202	1	6.83333	2731	86.026	92.2272	SM_GZQRZ
SM_GZQRZ.CGTTAGATCGAGAGAC-2	10345561	male	Prefrontal_cortex	Endo	AD	earlyAD	4	3	3	-1.25926	2.05738	0.261625	5.09459	2.18406	1.05034	0.83202	1	6.83333	942	86.026	92.2272	SM_GZQRZ
SM_GZQRZ.CTCAGTCCACACGGAA-2	10345561	male	Prefrontal_cortex	Endo	AD	earlyAD	4	3	3	-1.25926	2.05738	0.261625	5.09459	2.18406	1.05034	0.83202	1	6.83333	3450	86.026	92.2272	SM_GZQRZ
SM_GZQRZ.GCATCTCAGCCACTCG-2	10345561	male	Prefrontal_cortex	Endo	AD	earlyAD	4	3	3	-1.25926	2.05738	0.261625	5.09459	2.18406	1.05034	0.83202	1	6.83333	4323	86.026	92.2272	SM_GZQRZ
SM_GZQRZ.GTCAAACTCGCCCAGA-2	10345561	male	Prefrontal_cortex	Endo	AD	earlyAD	4	3	3	-1.25926	2.05738	0.261625	5.09459	2.18406	1.05034	0.83202	1	6.83333	3297	86.026	92.2272	SM_GZQRZ
SM_GZQRZ.TCGTGGGCAAGTGCAG-2	10345561	male	Prefrontal_cortex	Endo	AD	earlyAD	4	3	3	-1.25926	2.05738	0.261625	5.09459	2.18406	1.05034	0.83202	1	6.83333	1954	86.026	92.2272	SM_GZQRZ
SM_GZQRZ.AGAAGTATCAGTCACA-3	8132197	female	Prefrontal_cortex	Endo	nonAD	nonAD	2	3	2	-0.212362	0.137699	0.158475	3.50253	1.24313	0.255765	0.471122	1	4.08333	717	88.5366	92.6105	SM_GZQRZ
SM_GZQRZ.CATCGGGTCCCAACTC-3	8132197	female	Prefrontal_cortex	Endo	nonAD	nonAD	2	3	2	-0.212362	0.137699	0.158475	3.50253	1.24313	0.255765	0.471122	1	4.08333	1828	88.5366	92.6105	SM_GZQRZ
SM_GZQRZ.GCATCTCAGGAAGAAC-3	8132197	female	Prefrontal_cortex	Endo	nonAD	nonAD	2	3	2	-0.212362	0.137699	0.158475	3.50253	1.24313	0.255765	0.471122	1	4.08333	1272	88.5366	92.6105	SM_GZQRZ
SM_GZQRZ.GTTGTGATCTCTGACC-3	8132197	female	Prefrontal_cortex	Endo	nonAD	nonAD	2	3	2	-0.212362	0.137699	0.158475	3.50253	1.24313	0.255765	0.471122	1	4.08333	1397	88.5366	92.6105	SM_GZQRZ
SM_GZQRZ.TCCTGCACAAGAGTAT-3	8132197	female	Prefrontal_cortex	Endo	nonAD	nonAD	2	3	2	-0.212362	0.137699	0.158475	3.50253	1.24313	0.255765	0.471122	1	4.08333	986	88.5366	92.6105	SM_GZQRZ
SM_GZQRZ.AAGATAGTCTACCACC-4	20416210	female	Prefrontal_cortex	Endo	nonAD	nonAD	2	2	4	-0.796972	0	0.062455	0.692848	0	0.0208183	0	1	7.91667	1614	72.063	83.9754	SM_GZQRZ
SM_GZQRZ.ACTACGATCCATGATG-4	20416210	female	Prefrontal_cortex	Endo	nonAD	nonAD	2	2	4	-0.796972	0	0.062455	0.692848	0	0.0208183	0	1	7.91667	782	72.063	83.9754	SM_GZQRZ
SM_GZQRZ.CGCATAAGTGCGAACA-4	20416210	female	Prefrontal_cortex	Endo	nonAD	nonAD	2	2	4	-0.796972	0	0.062455	0.692848	0	0.0208183	0	1	7.91667	2189	72.063	83.9754	SM_GZQRZ
SM_GZQRZ.GACCTTCCAAGCACAG-4	20416210	female	Prefrontal_cortex	Endo	nonAD	nonAD	2	2	4	-0.796972	0	0.062455	0.692848	0	0.0208183	0	1	7.91667	2021	72.063	83.9754	SM_GZQRZ
SM_GZQRZ.TAGACTGAGCTTAAGA-4	20416210	female	Prefrontal_cortex	Endo	nonAD	nonAD	2	2	4	-0.796972	0	0.062455	0.692848	0	0.0208183	0	1	7.91667	1556	72.063	83.9754	SM_GZQRZ
SM_GZQRZ.ACATCGAAGGAACGAA-6	66924745	female	Prefrontal_cortex	Endo	AD	earlyAD	1	4	2	-0.277284	0.849282	0.240277	6.57843	5.18313	0.597857	0.704013	1	8.5	2553	94.7625	96.2683	SM_GZQRZ
SM_GZQRZ.CCACGTTCATTGAAGA-6	66924745	female	Prefrontal_cortex	Endo	AD	earlyAD	1	4	2	-0.277284	0.849282	0.240277	6.57843	5.18313	0.597857	0.704013	1	8.5	2741	94.7625	96.2683	SM_GZQRZ
SM_GZQRZ.GTGATGTGTAGGAGGG-6	66924745	female	Prefrontal_cortex	Endo	AD	earlyAD	1	4	2	-0.277284	0.849282	0.240277	6.57843	5.18313	0.597857	0.704013	1	8.5	2249	94.7625	96.2683	SM_GZQRZ
SM_GZQRZ.AACGAAACAGTTGCGC-8	60747316	female	Prefrontal_cortex	Endo	AD	earlyAD	4	2	1	-2.222	0.293709	0	0.397053	3.95812	0.496296	1.19518	1	13.2	881	80.1506	83.5756	SM_GZQRZ
SM_GZQRZ.ACCACAACAGAGAGGG-9	15495024	male	Prefrontal_cortex	Endo	nonAD	nonAD	6	3	4	-0.61843	0	0.21466	0.7919	0	0.0715535	0	1	6.21667	1254	76.1369	87.332	SM_GZQRZ
SM_GZQRZ.CCGGACAGTGGCATCC-9	15495024	male	Prefrontal_cortex	Endo	nonAD	nonAD	6	3	4	-0.61843	0	0.21466	0.7919	0	0.0715535	0	1	6.21667	2146	76.1369	87.332	SM_GZQRZ
SM_GZQRZ.CTCCTTTCACCGTGGT-9	15495024	male	Prefrontal_cortex	Endo	nonAD	nonAD	6	3	4	-0.61843	0	0.21466	0.7919	0	0.0715535	0	1	6.21667	1065	76.1369	87.332	SM_GZQRZ
SM_GZQRZ.CTCGAGGGTTAATGAG-9	15495024	male	Prefrontal_cortex	Endo	nonAD	nonAD	6	3	4	-0.61843	0	0.21466	0.7919	0	0.0715535	0	1	6.21667	2770	76.1369	87.332	SM_GZQRZ
SM_GZQRZ.GCTTTCGGTGGCAGAT-9	15495024	male	Prefrontal_cortex	Endo	nonAD	nonAD	6	3	4	-0.61843	0	0.21466	0.7919	0	0.0715535	0	1	6.21667	2328	76.1369	87.332	SM_GZQRZ
SM_GZQRZ.TGTAGACGTAGCGTTT-9	15495024	male	Prefrontal_cortex	Endo	nonAD	nonAD	6	3	4	-0.61843	0	0.21466	0.7919	0	0.0715535	0	1	6.21667	2073	76.1369	87.332	SM_GZQRZ
SM_GZQRZ.TGTTTGTCACTCTGCT-9	15495024	male	Prefrontal_cortex	Endo	nonAD	nonAD	6	3	4	-0.61843	0	0.21466	0.7919	0	0.0715535	0	1	6.21667	1365	76.1369	87.332	SM_GZQRZ
SM_GZQRZ.TTCCAATTCTCAACGA-9	15495024	male	Prefrontal_cortex	Endo	nonAD	nonAD	6	3	4	-0.61843	0	0.21466	0.7919	0	0.0715535	0	1	6.21667	7421	76.1369	87.332	SM_GZQRZ
SM_GZQRZ.AAGACAATCTTTGCGC-11	20726273	female	Prefrontal_cortex	Endo	AD	earlyAD	2	5	1	-0.327192	0.726272	0.525065	1.69757	6.89167	1.27211	2.56501	1	4.83333	2947	78.9843	87.9918	SM_GZQRZ
SM_GZQRZ.AGGATCTTCATCGGGC-11	20726273	female	Prefrontal_cortex	Endo	AD	earlyAD	2	5	1	-0.327192	0.726272	0.525065	1.69757	6.89167	1.27211	2.56501	1	4.83333	3037	78.9843	87.9918	SM_GZQRZ
SM_GZQRZ.ATTACTCGTACGTACT-11	20726273	female	Prefrontal_cortex	Endo	AD	earlyAD	2	5	1	-0.327192	0.726272	0.525065	1.69757	6.89167	1.27211	2.56501	1	4.83333	2395	78.9843	87.9918	SM_GZQRZ
SM_GZQRZ.CAATTTCCAAGAAATC-11	20726273	female	Prefrontal_cortex	Endo	AD	earlyAD	2	5	1	-0.327192	0.726272	0.525065	1.69757	6.89167	1.27211	2.56501	1	4.83333	2009	78.9843	87.9918	SM_GZQRZ
SM_GZQRZ.CGCATAAAGAGTCAGC-11	20726273	female	Prefrontal_cortex	Endo	AD	earlyAD	2	5	1	-0.327192	0.726272	0.525065	1.69757	6.89167	1.27211	2.56501	1	4.83333	1353	78.9843	87.9918	SM_GZQRZ
SM_GZQRZ.CGTCCATGTGGGTTGA-11	20726273	female	Prefrontal_cortex	Endo	AD	earlyAD	2	5	1	-0.327192	0.726272	0.525065	1.69757	6.89167	1.27211	2.56501	1	4.83333	2237	78.9843	87.9918	SM_GZQRZ
SM_GZQRZ.GTTGTGAAGTGATAGT-11	20726273	female	Prefrontal_cortex	Endo	AD	earlyAD	2	5	1	-0.327192	0.726272	0.525065	1.69757	6.89167	1.27211	2.56501	1	4.83333	3567	78.9843	87.9918	SM_GZQRZ
SM_GZQRZ.TCGAACAGTGCCTTTC-11	20726273	female	Prefrontal_cortex	Endo	AD	earlyAD	2	5	1	-0.327192	0.726272	0.525065	1.69757	6.89167	1.27211	2.56501	1	4.83333	1706	78.9843	87.9918	SM_GZQRZ
SM_GZQRZ.TGGTAGTCATTGTACG-11	20726273	female	Prefrontal_cortex	Endo	AD	earlyAD	2	5	1	-0.327192	0.726272	0.525065	1.69757	6.89167	1.27211	2.56501	1	4.83333	1698	78.9843	87.9918	SM_GZQRZ
SM_GZQRZ.TGTAACGTCACCACAA-11	20726273	female	Prefrontal_cortex	Endo	AD	earlyAD	2	5	1	-0.327192	0.726272	0.525065	1.69757	6.89167	1.27211	2.56501	1	4.83333	1339	78.9843	87.9918	SM_GZQRZ
SM_GZQRZ.CCGGTAGAGCTCTTCC-12	10300914	male	Prefrontal_cortex	Endo	nonAD	nonAD	1	4	2	0.466922	0.341845	0.632013	0.2459	0.678333	0.432649	0.324089	1	5.91667	2626	65.4374	77.7331	SM_GZQRZ
SM_GZQRZ.TCTCACGCATGAGATA-12	10300914	male	Prefrontal_cortex	Endo	nonAD	nonAD	1	4	2	0.466922	0.341845	0.632013	0.2459	0.678333	0.432649	0.324089	1	5.91667	2652	65.4374	77.7331	SM_GZQRZ
SM_GZQRZ.CAATGACGTTGCAAGG-13	43074402	male	Prefrontal_cortex	Endo	nonAD	nonAD	2	3	3	0.0234822	0.268522	0.204719	0.415631	0	0.168786	0.0331158	1	3.91667	1647	93.1773	97.8809	SM_GZQRZ
SM_GZQRZ.CACTGAAAGATCGCTT-13	43074402	male	Prefrontal_cortex	Endo	nonAD	nonAD	2	3	3	0.0234822	0.268522	0.204719	0.415631	0	0.168786	0.0331158	1	3.91667	2364	93.1773	97.8809	SM_GZQRZ
SM_GZQRZ.CATCCCAGTACAAGTA-13	43074402	male	Prefrontal_cortex	Endo	nonAD	nonAD	2	3	3	0.0234822	0.268522	0.204719	0.415631	0	0.168786	0.0331158	1	3.91667	1743	93.1773	97.8809	SM_GZQRZ
SM_GZQRZ.GTTACCCTCCTCTAAT-13	43074402	male	Prefrontal_cortex	Endo	nonAD	nonAD	2	3	3	0.0234822	0.268522	0.204719	0.415631	0	0.168786	0.0331158	1	3.91667	2267	93.1773	97.8809	SM_GZQRZ
SM_GZQRZ.TCATGGAAGCAAGCCA-13	43074402	male	Prefrontal_cortex	Endo	nonAD	nonAD	2	3	3	0.0234822	0.268522	0.204719	0.415631	0	0.168786	0.0331158	1	3.91667	1597	93.1773	97.8809	SM_GZQRZ
SM_GZQRZ.TGAGGGACATCGGATT-13	43074402	male	Prefrontal_cortex	Endo	nonAD	nonAD	2	3	3	0.0234822	0.268522	0.204719	0.415631	0	0.168786	0.0331158	1	3.91667	1281	93.1773	97.8809	SM_GZQRZ
SM_GZQRZ.TCACACCTCGCCTATC-14	21002524	female	Prefrontal_cortex	Endo	nonAD	nonAD	4	1	4	-1.0095	0.0241261	0	0.033025	0	0.00804204	0	1	10.5833	1853	77.2457	84.4408	SM_GZQRZ
SM_GZQRZ.TTCTAGTGTTCTGAGT-14	21002524	female	Prefrontal_cortex	Endo	nonAD	nonAD	4	1	4	-1.0095	0.0241261	0	0.033025	0	0.00804204	0	1	10.5833	2891	77.2457	84.4408	SM_GZQRZ
SM_GZQRZ.CATCGGGCAGCGGATA-15	24039289	male	Prefrontal_cortex	Endo	nonAD	nonAD	2	2	4	-0.70595	0.223469	0.0725172	1.34603	0	0.0986619	0	1	5.83333	2016	68.4408	72.1478	SM_GZQRZ
SM_GZQRZ.GATTTCTTCAAGATAG-15	24039289	male	Prefrontal_cortex	Endo	nonAD	nonAD	2	2	4	-0.70595	0.223469	0.0725172	1.34603	0	0.0986619	0	1	5.83333	1982	68.4408	72.1478	SM_GZQRZ
SM_GZQRZ.TCGCACTCACTTCAAG-15	24039289	male	Prefrontal_cortex	Endo	nonAD	nonAD	2	2	4	-0.70595	0.223469	0.0725172	1.34603	0	0.0986619	0	1	5.83333	3785	68.4408	72.1478	SM_GZQRZ
SM_GZQRZ.TTCCAATCACGCCAGT-15	24039289	male	Prefrontal_cortex	Endo	nonAD	nonAD	2	2	4	-0.70595	0.223469	0.0725172	1.34603	0	0.0986619	0	1	5.83333	1802	68.4408	72.1478	SM_GZQRZ
SM_GZQRZ.ATGCATGGTGGCAACA-16	20143248	female	Prefrontal_cortex	Endo	nonAD	nonAD	2	4	3	-0.680232	0.0461696	0.484195	4.13502	2.135	0.317882	0.423281	1	3.33333	3657	77.6509	91.05	SM_GZQRZ
SM_GZQRZ.GATGATCAGCCTGGAA-16	20143248	female	Prefrontal_cortex	Endo	nonAD	nonAD	2	4	3	-0.680232	0.0461696	0.484195	4.13502	2.135	0.317882	0.423281	1	3.33333	3471	77.6509	91.05	SM_GZQRZ
SM_GZQRZ.GGAATCTTCATTTCGT-16	20143248	female	Prefrontal_cortex	Endo	nonAD	nonAD	2	4	3	-0.680232	0.0461696	0.484195	4.13502	2.135	0.317882	0.423281	1	3.33333	2056	77.6509	91.05	SM_GZQRZ
SM_GZQRZ.TGGTACAGTCGTCTCT-16	20143248	female	Prefrontal_cortex	Fib	nonAD	nonAD	2	4	3	-0.680232	0.0461696	0.484195	4.13502	2.135	0.317882	0.423281	1	3.33333	6760	77.6509	91.05	SM_GZQRZ
SM_GZQRZ.TGTGTGAGTTGACTGT-16	20143248	female	Prefrontal_cortex	Fib	nonAD	nonAD	2	4	3	-0.680232	0.0461696	0.484195	4.13502	2.135	0.317882	0.423281	1	3.33333	5461	77.6509	91.05	SM_GZQRZ
SM_GZQRZ.TAGAGTCAGATTGAGT-18	50107907	female	Prefrontal_cortex	Endo	nonAD	nonAD	4	4	4	-1.93781	0	0.614357	12.1655	0.1125	0.204786	0	1	4.16667	6418	88.011	97.4976	SM_GZQRZ
SM_GZQRZ.GAATAGATCTCGTCGT-19	65001607	female	Prefrontal_cortex	Endo	nonAD	nonAD	2	4	3	-0.064265	0.784412	0.211731	1.6953	1.76031	0.505779	0.521195	1	6.65	1374	88.3121	92.6242	SM_GZQRZ
SM_GZQRZ.GTCCCATCACGAGGTA-20	84642424	female	Prefrontal_cortex	Endo	AD	lateAD	5	5	1	-2.49017	0.567348	1.13943	9.26071	6.73625	1.50404	2.80535	1	5.58333	2989	86.9651	91.6468	SM_GZQRZ
SM_GZQRZ.TATATCCAGGATTTCC-20	84642424	female	Prefrontal_cortex	Endo	AD	lateAD	5	5	1	-2.49017	0.567348	1.13943	9.26071	6.73625	1.50404	2.80535	1	5.58333	4572	86.9651	91.6468	SM_GZQRZ
SM_GZQRZ.GCATTAGTCGGTAGGA-21	11460357	male	Prefrontal_cortex	Endo	AD	earlyAD	2	4	1	-0.897598	1.83406	1.16977	1.66852	4.53333	1.54086	1.61874	1	1.5	2027	85.4867	91.1595	SM_GZQRZ
SM_GZQRZ.TGGGCTGGTTTCCATT-21	11460357	male	Prefrontal_cortex	Endo	AD	earlyAD	2	4	1	-0.897598	1.83406	1.16977	1.66852	4.53333	1.54086	1.61874	1	1.5	4085	85.4867	91.1595	SM_GZQRZ
SM_GZQRZ.TGTTGGAGTTAGGGAC-21	11460357	male	Prefrontal_cortex	Endo	AD	earlyAD	2	4	1	-0.897598	1.83406	1.16977	1.66852	4.53333	1.54086	1.61874	1	1.5	1709	85.4867	91.1595	SM_GZQRZ
SM_GZQRZ.ATGAGTCTCAGCTTCC-22	11165535	male	Prefrontal_cortex	Endo	nonAD	nonAD	1	3	2	-0.382049	0.456589	0.35715	0.219192	0.976667	0.524698	0.760355	1	10.8333	5538	73.1499	86.2313	SM_GZQRZ
SM_GZQRZ.GAAGCGAGTCGCATCG-22	11165535	male	Prefrontal_cortex	Endo	nonAD	nonAD	1	3	2	-0.382049	0.456589	0.35715	0.219192	0.976667	0.524698	0.760355	1	10.8333	3804	73.1499	86.2313	SM_GZQRZ
SM_GZQRZ.CCACTTGAGCAAATGT-23	20344143	female	Prefrontal_cortex	Endo	AD	earlyAD	4	5	2	-3.37875	1.73793	0.688419	2.09162	1.94917	0.925594	0.350434	1	3.66667	596	80.6242	93.3361	SM_GZQRZ
SM_GZQRZ.ACAGCCGGTTTGTGGT-24	22776575	female	Prefrontal_cortex	Endo	nonAD	nonAD	1	3	3	0.487853	0.131426	0.247364	2.19531	0.615625	0.201454	0.225574	1	5.08333	2908	85.5387	89.1034	SM_GZQRZ
SM_GZQRZ.ACTTTGTCAGTGCGCT-24	22776575	female	Prefrontal_cortex	Endo	nonAD	nonAD	1	3	3	0.487853	0.131426	0.247364	2.19531	0.615625	0.201454	0.225574	1	5.08333	2801	85.5387	89.1034	SM_GZQRZ
SM_GZQRZ.ATCCACCTCCCATAGA-24	22776575	female	Prefrontal_cortex	Endo	nonAD	nonAD	1	3	3	0.487853	0.131426	0.247364	2.19531	0.615625	0.201454	0.225574	1	5.08333	4349	85.5387	89.1034	SM_GZQRZ
SM_GZQRZ.GGGCTACAGGTTCAGG-24	22776575	female	Prefrontal_cortex	Endo	nonAD	nonAD	1	3	3	0.487853	0.131426	0.247364	2.19531	0.615625	0.201454	0.225574	1	5.08333	3335	85.5387	89.1034	SM_GZQRZ
SM_GZQRZ.AAAGTCCTCTACGCGG-25	82684406	female	Prefrontal_cortex	Endo	AD	earlyAD	2	5	1	-0.641195	0.693303	0.641618	11.2754	4.78646	0.712197	0.80167	1	19.6667	13183	89.744	95.5756	SM_GZQRZ
SM_GZQRZ.AACAGGGTCCTAAACG-25	82684406	female	Prefrontal_cortex	Endo	AD	earlyAD	2	5	1	-0.641195	0.693303	0.641618	11.2754	4.78646	0.712197	0.80167	1	19.6667	5078	89.744	95.5756	SM_GZQRZ
SM_GZQRZ.ACCCAAACAACCTAAC-25	82684406	female	Prefrontal_cortex	Endo	AD	earlyAD	2	5	1	-0.641195	0.693303	0.641618	11.2754	4.78646	0.712197	0.80167	1	19.6667	3193	89.744	95.5756	SM_GZQRZ
SM_GZQRZ.ACGCACGAGCGGATCA-25	82684406	female	Prefrontal_cortex	Endo	AD	earlyAD	2	5	1	-0.641195	0.693303	0.641618	11.2754	4.78646	0.712197	0.80167	1	19.6667	3596	89.744	95.5756	SM_GZQRZ
SM_GZQRZ.ATCACTTTCGCCGAAC-25	82684406	female	Prefrontal_cortex	Endo	AD	earlyAD	2	5	1	-0.641195	0.693303	0.641618	11.2754	4.78646	0.712197	0.80167	1	19.6667	2125	89.744	95.5756	SM_GZQRZ
SM_GZQRZ.CATTCTATCGGAGCAA-25	82684406	female	Prefrontal_cortex	Endo	AD	earlyAD	2	5	1	-0.641195	0.693303	0.641618	11.2754	4.78646	0.712197	0.80167	1	19.6667	3486	89.744	95.5756	SM_GZQRZ
SM_GZQRZ.CGGGACTTCATTTACC-25	82684406	female	Prefrontal_cortex	Endo	AD	earlyAD	2	5	1	-0.641195	0.693303	0.641618	11.2754	4.78646	0.712197	0.80167	1	19.6667	5194	89.744	95.5756	SM_GZQRZ
SM_GZQRZ.CTGAGGCTCTTTCCGG-25	82684406	female	Prefrontal_cortex	Endo	AD	earlyAD	2	5	1	-0.641195	0.693303	0.641618	11.2754	4.78646	0.712197	0.80167	1	19.6667	3698	89.744	95.5756	SM_GZQRZ
SM_GZQRZ.CTGTATTGTCGTTCAA-25	82684406	female	Prefrontal_cortex	Endo	AD	earlyAD	2	5	1	-0.641195	0.693303	0.641618	11.2754	4.78646	0.712197	0.80167	1	19.6667	4351	89.744	95.5756	SM_GZQRZ
SM_GZQRZ.CTTAGGATCCCTGGTT-25	82684406	female	Prefrontal_cortex	Endo	AD	earlyAD	2	5	1	-0.641195	0.693303	0.641618	11.2754	4.78646	0.712197	0.80167	1	19.6667	3328	89.744	95.5756	SM_GZQRZ
SM_GZQRZ.GGGTTTAGTACGTGTT-25	82684406	female	Prefrontal_cortex	Endo	AD	earlyAD	2	5	1	-0.641195	0.693303	0.641618	11.2754	4.78646	0.712197	0.80167	1	19.6667	3074	89.744	95.5756	SM_GZQRZ
SM_GZQRZ.GTAGAAAAGGCGTCCT-25	82684406	female	Prefrontal_cortex	Endo	AD	earlyAD	2	5	1	-0.641195	0.693303	0.641618	11.2754	4.78646	0.712197	0.80167	1	19.6667	2578	89.744	95.5756	SM_GZQRZ
SM_GZQRZ.TACCTCGAGCTAATGA-25	82684406	female	Prefrontal_cortex	Endo	AD	earlyAD	2	5	1	-0.641195	0.693303	0.641618	11.2754	4.78646	0.712197	0.80167	1	19.6667	3292	89.744	95.5756	SM_GZQRZ
SM_GZQRZ.TCATCATGTCGGCACT-25	82684406	female	Prefrontal_cortex	Endo	AD	earlyAD	2	5	1	-0.641195	0.693303	0.641618	11.2754	4.78646	0.712197	0.80167	1	19.6667	2973	89.744	95.5756	SM_GZQRZ
SM_GZQRZ.TGCCGAGTCTCATAGG-25	82684406	female	Prefrontal_cortex	Endo	AD	earlyAD	2	5	1	-0.641195	0.693303	0.641618	11.2754	4.78646	0.712197	0.80167	1	19.6667	3104	89.744	95.5756	SM_GZQRZ
SM_GZQRZ.ACTTCCGTCAACACGT-26	20780035	female	Prefrontal_cortex	Endo	AD	lateAD	4	5	1	-3.54643	1.44987	1.39808	16.4426	7.36	1.65022	2.10271	1	5.08333	2622	76.0657	88.1834	SM_GZQRZ
SM_GZQRZ.CGTTGGGGTCCTACGG-26	20780035	female	Prefrontal_cortex	Endo	AD	lateAD	4	5	1	-3.54643	1.44987	1.39808	16.4426	7.36	1.65022	2.10271	1	5.08333	2242	76.0657	88.1834	SM_GZQRZ
SM_GZQRZ.GGTCTGGAGTCTGTAC-26	20780035	female	Prefrontal_cortex	Endo	AD	lateAD	4	5	1	-3.54643	1.44987	1.39808	16.4426	7.36	1.65022	2.10271	1	5.08333	1783	76.0657	88.1834	SM_GZQRZ
SM_GZQRZ.GTGAGCCGTGAGTGAC-26	20780035	female	Prefrontal_cortex	Endo	AD	lateAD	4	5	1	-3.54643	1.44987	1.39808	16.4426	7.36	1.65022	2.10271	1	5.08333	1604	76.0657	88.1834	SM_GZQRZ
SM_GZQRZ.AACCTGATCAACGCTA-27	50100932	female	Prefrontal_cortex	Endo	AD	lateAD	4	5	1	-2.45691	1.51395	1.02138	11.7296	9.91625	1.75812	2.73904	1	11.9833	4274	80.9473	91.1184	SM_GZQRZ
SM_GZQRZ.AACGTCACAATTGAGA-27	50100932	female	Prefrontal_cortex	Endo	AD	lateAD	4	5	1	-2.45691	1.51395	1.02138	11.7296	9.91625	1.75812	2.73904	1	11.9833	4786	80.9473	91.1184	SM_GZQRZ
SM_GZQRZ.AATAGAGCACTCATAG-27	50100932	female	Prefrontal_cortex	Endo	AD	lateAD	4	5	1	-2.45691	1.51395	1.02138	11.7296	9.91625	1.75812	2.73904	1	11.9833	1403	80.9473	91.1184	SM_GZQRZ
SM_GZQRZ.ACACTGAAGAGAATCT-27	50100932	female	Prefrontal_cortex	Endo	AD	lateAD	4	5	1	-2.45691	1.51395	1.02138	11.7296	9.91625	1.75812	2.73904	1	11.9833	1735	80.9473	91.1184	SM_GZQRZ
SM_GZQRZ.AGTCATGCATAACTCG-27	50100932	female	Prefrontal_cortex	Endo	AD	lateAD	4	5	1	-2.45691	1.51395	1.02138	11.7296	9.91625	1.75812	2.73904	1	11.9833	2156	80.9473	91.1184	SM_GZQRZ
SM_GZQRZ.ATGAGGGAGCAGGTCA-27	50100932	female	Prefrontal_cortex	Endo	AD	lateAD	4	5	1	-2.45691	1.51395	1.02138	11.7296	9.91625	1.75812	2.73904	1	11.9833	2429	80.9473	91.1184	SM_GZQRZ
SM_GZQRZ.ATGGAGGAGGCAATGC-27	50100932	female	Prefrontal_cortex	Endo	AD	lateAD	4	5	1	-2.45691	1.51395	1.02138	11.7296	9.91625	1.75812	2.73904	1	11.9833	2674	80.9473	91.1184	SM_GZQRZ
SM_GZQRZ.CACGAATAGGATTCCT-27	50100932	female	Prefrontal_cortex	Endo	AD	lateAD	4	5	1	-2.45691	1.51395	1.02138	11.7296	9.91625	1.75812	2.73904	1	11.9833	3393	80.9473	91.1184	SM_GZQRZ
SM_GZQRZ.CGAAGTTCAACGCCCA-27	50100932	female	Prefrontal_cortex	Endo	AD	lateAD	4	5	1	-2.45691	1.51395	1.02138	11.7296	9.91625	1.75812	2.73904	1	11.9833	1941	80.9473	91.1184	SM_GZQRZ
SM_GZQRZ.CTAGGTATCCTGTACC-27	50100932	female	Prefrontal_cortex	Endo	AD	lateAD	4	5	1	-2.45691	1.51395	1.02138	11.7296	9.91625	1.75812	2.73904	1	11.9833	4035	80.9473	91.1184	SM_GZQRZ
SM_GZQRZ.CTGTCGTAGTCGAATA-27	50100932	female	Prefrontal_cortex	Endo	AD	lateAD	4	5	1	-2.45691	1.51395	1.02138	11.7296	9.91625	1.75812	2.73904	1	11.9833	1038	80.9473	91.1184	SM_GZQRZ
SM_GZQRZ.GTATTGGAGCTGAAGC-27	50100932	female	Prefrontal_cortex	Endo	AD	lateAD	4	5	1	-2.45691	1.51395	1.02138	11.7296	9.91625	1.75812	2.73904	1	11.9833	3609	80.9473	91.1184	SM_GZQRZ
SM_GZQRZ.GTCAGCGCAGAAGCTG-27	50100932	female	Prefrontal_cortex	Endo	AD	lateAD	4	5	1	-2.45691	1.51395	1.02138	11.7296	9.91625	1.75812	2.73904	1	11.9833	1201	80.9473	91.1184	SM_GZQRZ
SM_GZQRZ.GTCTGTCCAACGGGTA-27	50100932	female	Prefrontal_cortex	Endo	AD	lateAD	4	5	1	-2.45691	1.51395	1.02138	11.7296	9.91625	1.75812	2.73904	1	11.9833	2770	80.9473	91.1184	SM_GZQRZ
SM_GZQRZ.TCACACCGTTACACAC-27	50100932	female	Prefrontal_cortex	Endo	AD	lateAD	4	5	1	-2.45691	1.51395	1.02138	11.7296	9.91625	1.75812	2.73904	1	11.9833	7096	80.9473	91.1184	SM_GZQRZ
SM_GZQRZ.TGTGATGCACGGGCTT-27	50100932	female	Prefrontal_cortex	Endo	AD	lateAD	4	5	1	-2.45691	1.51395	1.02138	11.7296	9.91625	1.75812	2.73904	1	11.9833	1416	80.9473	91.1184	SM_GZQRZ
SM_GZQRZ.TGTTCATGTGCACATT-27	50100932	female	Prefrontal_cortex	Endo	AD	lateAD	4	5	1	-2.45691	1.51395	1.02138	11.7296	9.91625	1.75812	2.73904	1	11.9833	5526	80.9473	91.1184	SM_GZQRZ
SM_GZQRZ.ATCGTAGGTGGTTTGT-28	45115248	female	Prefrontal_cortex	Endo	nonAD	nonAD	2	2	4	-0.194864	0	0.0696082	0.812644	0	0.0232027	0	1	4.63333	2206	83.7919	87.1157	SM_GZQRZ
SM_GZQRZ.CGTAAGTTCAGGCGAA-28	45115248	female	Prefrontal_cortex	Endo	nonAD	nonAD	2	2	4	-0.194864	0	0.0696082	0.812644	0	0.0232027	0	1	4.63333	1242	83.7919	87.1157	SM_GZQRZ
SM_GZQRZ.GAGACCCAGAGTCAGC-28	45115248	female	Prefrontal_cortex	Endo	nonAD	nonAD	2	2	4	-0.194864	0	0.0696082	0.812644	0	0.0232027	0	1	4.63333	1432	83.7919	87.1157	SM_GZQRZ
SM_GZQRZ.GCCCGAATCAAGATAG-28	45115248	female	Prefrontal_cortex	Endo	nonAD	nonAD	2	2	4	-0.194864	0	0.0696082	0.812644	0	0.0232027	0	1	4.63333	1741	83.7919	87.1157	SM_GZQRZ
SM_GZQRZ.GTTAGTGTCGAGTTGT-28	45115248	female	Prefrontal_cortex	Endo	nonAD	nonAD	2	2	4	-0.194864	0	0.0696082	0.812644	0	0.0232027	0	1	4.63333	1225	83.7919	87.1157	SM_GZQRZ
SM_GZQRZ.TTTACTGAGCTCCATA-28	45115248	female	Prefrontal_cortex	Endo	nonAD	nonAD	2	2	4	-0.194864	0	0.0696082	0.812644	0	0.0232027	0	1	4.63333	1205	83.7919	87.1157	SM_GZQRZ
SM_GZQRZ.GCTTTCGCACGATTCA-29	50406057	male	Prefrontal_cortex	SMC	nonAD	nonAD	2	3	4	-0.192741	0	0.126633	4.98963	0	0.042211	0	1	6.08333	1802	73.7851	83.1869	SM_GZQRZ
SM_GZQRZ.AACTTCTCACAGCCAC-31	50302554	male	Prefrontal_cortex	Endo	AD	earlyAD	4	3	1	-1.35588	0.556867	0.114668	5.21967	6.34063	0.692686	1.40652	1	7.75	1751	90.7817	100.542	SM_GZQRZ
SM_GZQRZ.AGGCTGCCATGCGGTC-31	50302554	male	Prefrontal_cortex	Endo	AD	earlyAD	4	3	1	-1.35588	0.556867	0.114668	5.21967	6.34063	0.692686	1.40652	1	7.75	3487	90.7817	100.542	SM_GZQRZ
SM_GZQRZ.AGTGACTAGGACAACC-31	50302554	male	Prefrontal_cortex	Endo	AD	earlyAD	4	3	1	-1.35588	0.556867	0.114668	5.21967	6.34063	0.692686	1.40652	1	7.75	3462	90.7817	100.542	SM_GZQRZ
SM_GZQRZ.CCACGTTGTTAGAGTA-31	50302554	male	Prefrontal_cortex	Endo	AD	earlyAD	4	3	1	-1.35588	0.556867	0.114668	5.21967	6.34063	0.692686	1.40652	1	7.75	1820	90.7817	100.542	SM_GZQRZ
SM_GZQRZ.CTCGAGGGTGACTATC-31	50302554	male	Prefrontal_cortex	Endo	AD	earlyAD	4	3	1	-1.35588	0.556867	0.114668	5.21967	6.34063	0.692686	1.40652	1	7.75	2849	90.7817	100.542	SM_GZQRZ
SM_GZQRZ.CTCTCGATCGCATTAG-31	50302554	male	Prefrontal_cortex	Endo	AD	earlyAD	4	3	1	-1.35588	0.556867	0.114668	5.21967	6.34063	0.692686	1.40652	1	7.75	2943	90.7817	100.542	SM_GZQRZ
SM_GZQRZ.GACGCTGGTCCTACAA-31	50302554	male	Prefrontal_cortex	Endo	AD	earlyAD	4	3	1	-1.35588	0.556867	0.114668	5.21967	6.34063	0.692686	1.40652	1	7.75	3110	90.7817	100.542	SM_GZQRZ
SM_GZQRZ.GAGGCAATCAGCTGTA-31	50302554	male	Prefrontal_cortex	Endo	AD	earlyAD	4	3	1	-1.35588	0.556867	0.114668	5.21967	6.34063	0.692686	1.40652	1	7.75	2519	90.7817	100.542	SM_GZQRZ
SM_GZQRZ.GAGTGTTCACTCTAGA-31	50302554	male	Prefrontal_cortex	Endo	AD	earlyAD	4	3	1	-1.35588	0.556867	0.114668	5.21967	6.34063	0.692686	1.40652	1	7.75	1145	90.7817	100.542	SM_GZQRZ
SM_GZQRZ.GCCATGGTCGGTGTTA-31	50302554	male	Prefrontal_cortex	Endo	AD	earlyAD	4	3	1	-1.35588	0.556867	0.114668	5.21967	6.34063	0.692686	1.40652	1	7.75	1945	90.7817	100.542	SM_GZQRZ
SM_GZQRZ.GGATCTAGTTAAGTCC-31	50302554	male	Prefrontal_cortex	Endo	AD	earlyAD	4	3	1	-1.35588	0.556867	0.114668	5.21967	6.34063	0.692686	1.40652	1	7.75	3811	90.7817	100.542	SM_GZQRZ
SM_GZQRZ.TCTCAGCTCATGGCCG-31	50302554	male	Prefrontal_cortex	Endo	AD	earlyAD	4	3	1	-1.35588	0.556867	0.114668	5.21967	6.34063	0.692686	1.40652	1	7.75	7726	90.7817	100.542	SM_GZQRZ
SM_GZQRZ.TTACGCCTCACTTTGT-31	50302554	male	Prefrontal_cortex	Endo	AD	earlyAD	4	3	1	-1.35588	0.556867	0.114668	5.21967	6.34063	0.692686	1.40652	1	7.75	11844	90.7817	100.542	SM_GZQRZ
SM_GZQRZ.TTTCCTCGTAATCAGA-31	50302554	male	Prefrontal_cortex	Endo	AD	earlyAD	4	3	1	-1.35588	0.556867	0.114668	5.21967	6.34063	0.692686	1.40652	1	7.75	1220	90.7817	100.542	SM_GZQRZ
SM_GZQRZ.ACCCAAAGTGTAGTGG-32	20254876	female	Prefrontal_cortex	Endo	AD	lateAD	4	5	1	-2.57389	1.14188	2.87745	19.066	14.8731	1.82649	1.46015	1	8.08333	1629	83.6331	88.4271	SM_GZQRZ
SM_GZQRZ.AGATAGAGTCTCTCAC-32	20254876	female	Prefrontal_cortex	Endo	AD	lateAD	4	5	1	-2.57389	1.14188	2.87745	19.066	14.8731	1.82649	1.46015	1	8.08333	1432	83.6331	88.4271	SM_GZQRZ
SM_GZQRZ.CCACACTAGTTAGTGA-32	20254876	female	Prefrontal_cortex	Endo	AD	lateAD	4	5	1	-2.57389	1.14188	2.87745	19.066	14.8731	1.82649	1.46015	1	8.08333	1959	83.6331	88.4271	SM_GZQRZ
SM_GZQRZ.TCTACATGTCTTGTCC-32	20254876	female	Prefrontal_cortex	Endo	AD	lateAD	4	5	1	-2.57389	1.14188	2.87745	19.066	14.8731	1.82649	1.46015	1	8.08333	4027	83.6331	88.4271	SM_GZQRZ
SM_GZQRZ.TCTCTGGAGGCGAAGG-32	20254876	female	Prefrontal_cortex	Endo	AD	lateAD	4	5	1	-2.57389	1.14188	2.87745	19.066	14.8731	1.82649	1.46015	1	8.08333	1500	83.6331	88.4271	SM_GZQRZ
SM_GZQRZ.TTTCATGAGCGCTGAA-32	20254876	female	Prefrontal_cortex	Endo	AD	lateAD	4	5	1	-2.57389	1.14188	2.87745	19.066	14.8731	1.82649	1.46015	1	8.08333	1324	83.6331	88.4271	SM_GZQRZ
SM_GZQRZ.ACACGCGCAACTGATC-1	43485807	male	Prefrontal_cortex	Fib	nonAD	nonAD	4	3	1	-0.558572	0.237615	0.225971	3.44254	1.48438	0.352751	0.594667	1	4.08333	1094	82.757	84.7009	SM_GZQRZ
SM_GZQRZ.AGTACTGCAAATAAGC-1	43485807	male	Prefrontal_cortex	Per	nonAD	nonAD	4	3	1	-0.558572	0.237615	0.225971	3.44254	1.48438	0.352751	0.594667	1	4.08333	1710	82.757	84.7009	SM_GZQRZ
SM_GZQRZ.CAGATACCAGTCACGC-1	43485807	male	Prefrontal_cortex	Per	nonAD	nonAD	4	3	1	-0.558572	0.237615	0.225971	3.44254	1.48438	0.352751	0.594667	1	4.08333	1650	82.757	84.7009	SM_GZQRZ
SM_GZQRZ.CATAAGCTCTAGATCG-1	43485807	male	Prefrontal_cortex	Fib	nonAD	nonAD	4	3	1	-0.558572	0.237615	0.225971	3.44254	1.48438	0.352751	0.594667	1	4.08333	4915	82.757	84.7009	SM_GZQRZ
SM_GZQRZ.GAGGCCTCAGTGACCC-1	43485807	male	Prefrontal_cortex	Per	nonAD	nonAD	4	3	1	-0.558572	0.237615	0.225971	3.44254	1.48438	0.352751	0.594667	1	4.08333	3881	82.757	84.7009	SM_GZQRZ
SM_GZQRZ.GCGTGCATCTAAGAAG-1	43485807	male	Prefrontal_cortex	Per	nonAD	nonAD	4	3	1	-0.558572	0.237615	0.225971	3.44254	1.48438	0.352751	0.594667	1	4.08333	2053	82.757	84.7009	SM_GZQRZ
SM_GZQRZ.TTCGGTCCAATGACCT-1	43485807	male	Prefrontal_cortex	Per	nonAD	nonAD	4	3	1	-0.558572	0.237615	0.225971	3.44254	1.48438	0.352751	0.594667	1	4.08333	3933	82.757	84.7009	SM_GZQRZ
SM_GZQRZ.AGTGCCGAGAGCAAGA-2	10345561	male	Prefrontal_cortex	Per	AD	earlyAD	4	3	3	-1.25926	2.05738	0.261625	5.09459	2.18406	1.05034	0.83202	1	6.83333	3108	86.026	92.2272	SM_GZQRZ
SM_GZQRZ.CGTGAATTCCCTCAAC-2	10345561	male	Prefrontal_cortex	Fib	AD	earlyAD	4	3	3	-1.25926	2.05738	0.261625	5.09459	2.18406	1.05034	0.83202	1	6.83333	4171	86.026	92.2272	SM_GZQRZ
SM_GZQRZ.CTGGACGTCTGAATGC-2	10345561	male	Prefrontal_cortex	Fib	AD	earlyAD	4	3	3	-1.25926	2.05738	0.261625	5.09459	2.18406	1.05034	0.83202	1	6.83333	739	86.026	92.2272	SM_GZQRZ
SM_GZQRZ.GCTGAATTCACCATCC-2	10345561	male	Prefrontal_cortex	Per	AD	earlyAD	4	3	3	-1.25926	2.05738	0.261625	5.09459	2.18406	1.05034	0.83202	1	6.83333	4539	86.026	92.2272	SM_GZQRZ
SM_GZQRZ.ACTTATCTCACGATCA-3	8132197	female	Prefrontal_cortex	Per	nonAD	nonAD	2	3	2	-0.212362	0.137699	0.158475	3.50253	1.24313	0.255765	0.471122	1	4.08333	5527	88.5366	92.6105	SM_GZQRZ
SM_GZQRZ.GGATCTACACCGTACG-3	8132197	female	Prefrontal_cortex	Per	nonAD	nonAD	2	3	2	-0.212362	0.137699	0.158475	3.50253	1.24313	0.255765	0.471122	1	4.08333	914	88.5366	92.6105	SM_GZQRZ
SM_GZQRZ.GTACAACTCCCTCGTA-3	8132197	female	Prefrontal_cortex	Per	nonAD	nonAD	2	3	2	-0.212362	0.137699	0.158475	3.50253	1.24313	0.255765	0.471122	1	4.08333	2159	88.5366	92.6105	SM_GZQRZ
SM_GZQRZ.GTGGGAAGTTCCATTT-3	8132197	female	Prefrontal_cortex	Per	nonAD	nonAD	2	3	2	-0.212362	0.137699	0.158475	3.50253	1.24313	0.255765	0.471122	1	4.08333	3489	88.5366	92.6105	SM_GZQRZ
SM_GZQRZ.TCAGGGCTCCACTAGA-3	8132197	female	Prefrontal_cortex	Per	nonAD	nonAD	2	3	2	-0.212362	0.137699	0.158475	3.50253	1.24313	0.255765	0.471122	1	4.08333	5092	88.5366	92.6105	SM_GZQRZ
SM_GZQRZ.AACCATGTCAGTGTCA-4	20416210	female	Prefrontal_cortex	Per	nonAD	nonAD	2	2	4	-0.796972	0	0.062455	0.692848	0	0.0208183	0	1	7.91667	2106	72.063	83.9754	SM_GZQRZ
SM_GZQRZ.AAGACTCAGGCAGCTA-4	20416210	female	Prefrontal_cortex	SMC	nonAD	nonAD	2	2	4	-0.796972	0	0.062455	0.692848	0	0.0208183	0	1	7.91667	2248	72.063	83.9754	SM_GZQRZ
SM_GZQRZ.AAGTACCTCCCAACTC-4	20416210	female	Prefrontal_cortex	Per	nonAD	nonAD	2	2	4	-0.796972	0	0.062455	0.692848	0	0.0208183	0	1	7.91667	1928	72.063	83.9754	SM_GZQRZ
SM_GZQRZ.ACCAAACTCGTTCAGA-4	20416210	female	Prefrontal_cortex	Per	nonAD	nonAD	2	2	4	-0.796972	0	0.062455	0.692848	0	0.0208183	0	1	7.91667	2566	72.063	83.9754	SM_GZQRZ
SM_GZQRZ.ACCCAAACACTGTCCT-4	20416210	female	Prefrontal_cortex	Per	nonAD	nonAD	2	2	4	-0.796972	0	0.062455	0.692848	0	0.0208183	0	1	7.91667	1919	72.063	83.9754	SM_GZQRZ
SM_GZQRZ.ACTTATCCAACGGTAG-4	20416210	female	Prefrontal_cortex	Fib	nonAD	nonAD	2	2	4	-0.796972	0	0.062455	0.692848	0	0.0208183	0	1	7.91667	3009	72.063	83.9754	SM_GZQRZ
SM_GZQRZ.ATGCCTCTCATGAGGG-4	20416210	female	Prefrontal_cortex	Per	nonAD	nonAD	2	2	4	-0.796972	0	0.062455	0.692848	0	0.0208183	0	1	7.91667	771	72.063	83.9754	SM_GZQRZ
SM_GZQRZ.ATGTCTTAGGCACTAG-4	20416210	female	Prefrontal_cortex	Fib	nonAD	nonAD	2	2	4	-0.796972	0	0.062455	0.692848	0	0.0208183	0	1	7.91667	4033	72.063	83.9754	SM_GZQRZ
SM_GZQRZ.ATTCCCGGTGGACTGA-4	20416210	female	Prefrontal_cortex	Per	nonAD	nonAD	2	2	4	-0.796972	0	0.062455	0.692848	0	0.0208183	0	1	7.91667	1507	72.063	83.9754	SM_GZQRZ
SM_GZQRZ.CAGCACGCACCCAAGC-4	20416210	female	Prefrontal_cortex	Per	nonAD	nonAD	2	2	4	-0.796972	0	0.062455	0.692848	0	0.0208183	0	1	7.91667	1440	72.063	83.9754	SM_GZQRZ
SM_GZQRZ.CCTCAGTAGATCACCT-4	20416210	female	Prefrontal_cortex	Fib	nonAD	nonAD	2	2	4	-0.796972	0	0.062455	0.692848	0	0.0208183	0	1	7.91667	739	72.063	83.9754	SM_GZQRZ
SM_GZQRZ.CTACCCACATAGGTAA-4	20416210	female	Prefrontal_cortex	Per	nonAD	nonAD	2	2	4	-0.796972	0	0.062455	0.692848	0	0.0208183	0	1	7.91667	1400	72.063	83.9754	SM_GZQRZ
SM_GZQRZ.CTTACCGAGTTACGAA-4	20416210	female	Prefrontal_cortex	Fib	nonAD	nonAD	2	2	4	-0.796972	0	0.062455	0.692848	0	0.0208183	0	1	7.91667	2320	72.063	83.9754	SM_GZQRZ
SM_GZQRZ.GAACTGTGTATGCTAC-4	20416210	female	Prefrontal_cortex	Per	nonAD	nonAD	2	2	4	-0.796972	0	0.062455	0.692848	0	0.0208183	0	1	7.91667	2753	72.063	83.9754	SM_GZQRZ
SM_GZQRZ.GAGTCATGTTGAAGTA-4	20416210	female	Prefrontal_cortex	Per	nonAD	nonAD	2	2	4	-0.796972	0	0.062455	0.692848	0	0.0208183	0	1	7.91667	1394	72.063	83.9754	SM_GZQRZ
SM_GZQRZ.GCACGTGGTTCTCACC-4	20416210	female	Prefrontal_cortex	Per	nonAD	nonAD	2	2	4	-0.796972	0	0.062455	0.692848	0	0.0208183	0	1	7.91667	1524	72.063	83.9754	SM_GZQRZ
SM_GZQRZ.GCCCAGAGTTCAATCG-4	20416210	female	Prefrontal_cortex	Per	nonAD	nonAD	2	2	4	-0.796972	0	0.062455	0.692848	0	0.0208183	0	1	7.91667	2658	72.063	83.9754	SM_GZQRZ
SM_GZQRZ.GTATTGGAGCATAGGC-4	20416210	female	Prefrontal_cortex	Fib	nonAD	nonAD	2	2	4	-0.796972	0	0.062455	0.692848	0	0.0208183	0	1	7.91667	2742	72.063	83.9754	SM_GZQRZ
SM_GZQRZ.GTCTAGAGTGTCATGT-4	20416210	female	Prefrontal_cortex	Fib	nonAD	nonAD	2	2	4	-0.796972	0	0.062455	0.692848	0	0.0208183	0	1	7.91667	976	72.063	83.9754	SM_GZQRZ
SM_GZQRZ.GTTAGACGTCAGCGTC-4	20416210	female	Prefrontal_cortex	Fib	nonAD	nonAD	2	2	4	-0.796972	0	0.062455	0.692848	0	0.0208183	0	1	7.91667	3243	72.063	83.9754	SM_GZQRZ
SM_GZQRZ.TCGGTCTGTCGCTTGG-4	20416210	female	Prefrontal_cortex	Per	nonAD	nonAD	2	2	4	-0.796972	0	0.062455	0.692848	0	0.0208183	0	1	7.91667	2489	72.063	83.9754	SM_GZQRZ
SM_GZQRZ.TCTATACCAACGTTAC-4	20416210	female	Prefrontal_cortex	Per	nonAD	nonAD	2	2	4	-0.796972	0	0.062455	0.692848	0	0.0208183	0	1	7.91667	1654	72.063	83.9754	SM_GZQRZ
SM_GZQRZ.TCTGGCTCAGGTGTTT-4	20416210	female	Prefrontal_cortex	Per	nonAD	nonAD	2	2	4	-0.796972	0	0.062455	0.692848	0	0.0208183	0	1	7.91667	2654	72.063	83.9754	SM_GZQRZ
SM_GZQRZ.TGACTCCTCGTCCTCA-4	20416210	female	Prefrontal_cortex	Fib	nonAD	nonAD	2	2	4	-0.796972	0	0.062455	0.692848	0	0.0208183	0	1	7.91667	2986	72.063	83.9754	SM_GZQRZ
SM_GZQRZ.TGGGATTGTGATTGGG-4	20416210	female	Prefrontal_cortex	Per	nonAD	nonAD	2	2	4	-0.796972	0	0.062455	0.692848	0	0.0208183	0	1	7.91667	1728	72.063	83.9754	SM_GZQRZ
SM_GZQRZ.AATGGCTGTTGCATGT-5	62483327	male	Prefrontal_cortex	Fib	AD	earlyAD	4	2	2	-3.72927	0.790391	0.0511445	0.931571	5.87771	0.436446	0.467804	1	4.96667	656	77.2402	79.3073	SM_GZQRZ
SM_GZQRZ.TCAGTCCAGACCAAAT-5	62483327	male	Prefrontal_cortex	Fib	AD	earlyAD	4	2	2	-3.72927	0.790391	0.0511445	0.931571	5.87771	0.436446	0.467804	1	4.96667	3466	77.2402	79.3073	SM_GZQRZ
SM_GZQRZ.TGATCAGGTAATTAGG-5	62483327	male	Prefrontal_cortex	Per	AD	earlyAD	4	2	2	-3.72927	0.790391	0.0511445	0.931571	5.87771	0.436446	0.467804	1	4.96667	2774	77.2402	79.3073	SM_GZQRZ
SM_GZQRZ.TGGATGTCAGACCATT-5	62483327	male	Prefrontal_cortex	Per	AD	earlyAD	4	2	2	-3.72927	0.790391	0.0511445	0.931571	5.87771	0.436446	0.467804	1	4.96667	1690	77.2402	79.3073	SM_GZQRZ
SM_GZQRZ.TGTTACTAGAATACAC-5	62483327	male	Prefrontal_cortex	Per	AD	earlyAD	4	2	2	-3.72927	0.790391	0.0511445	0.931571	5.87771	0.436446	0.467804	1	4.96667	2348	77.2402	79.3073	SM_GZQRZ
SM_GZQRZ.TTTAGTCTCCGAACGC-5	62483327	male	Prefrontal_cortex	Fib	AD	earlyAD	4	2	2	-3.72927	0.790391	0.0511445	0.931571	5.87771	0.436446	0.467804	1	4.96667	3542	77.2402	79.3073	SM_GZQRZ
SM_GZQRZ.AAAGGGCTCGCTTACC-6	66924745	female	Prefrontal_cortex	Per	AD	earlyAD	1	4	2	-0.277284	0.849282	0.240277	6.57843	5.18313	0.597857	0.704013	1	8.5	2748	94.7625	96.2683	SM_GZQRZ
SM_GZQRZ.AACAAGACAAATGCGG-6	66924745	female	Prefrontal_cortex	Per	AD	earlyAD	1	4	2	-0.277284	0.849282	0.240277	6.57843	5.18313	0.597857	0.704013	1	8.5	2320	94.7625	96.2683	SM_GZQRZ
SM_GZQRZ.ACCGTTCAGCGAGGAG-6	66924745	female	Prefrontal_cortex	Per	AD	earlyAD	1	4	2	-0.277284	0.849282	0.240277	6.57843	5.18313	0.597857	0.704013	1	8.5	2831	94.7625	96.2683	SM_GZQRZ
SM_GZQRZ.ATCGTCCTCGGCTATA-6	66924745	female	Prefrontal_cortex	Per	AD	earlyAD	1	4	2	-0.277284	0.849282	0.240277	6.57843	5.18313	0.597857	0.704013	1	8.5	620	94.7625	96.2683	SM_GZQRZ
SM_GZQRZ.CGAGTTATCTTCGCTG-6	66924745	female	Prefrontal_cortex	Per	AD	earlyAD	1	4	2	-0.277284	0.849282	0.240277	6.57843	5.18313	0.597857	0.704013	1	8.5	1837	94.7625	96.2683	SM_GZQRZ
SM_GZQRZ.CTCATGCCAGCTACAT-6	66924745	female	Prefrontal_cortex	Per	AD	earlyAD	1	4	2	-0.277284	0.849282	0.240277	6.57843	5.18313	0.597857	0.704013	1	8.5	2771	94.7625	96.2683	SM_GZQRZ
SM_GZQRZ.GCACATAAGCCTGGAA-6	66924745	female	Prefrontal_cortex	Per	AD	earlyAD	1	4	2	-0.277284	0.849282	0.240277	6.57843	5.18313	0.597857	0.704013	1	8.5	4019	94.7625	96.2683	SM_GZQRZ
SM_GZQRZ.GCATCTCGTCGCGTTG-6	66924745	female	Prefrontal_cortex	Per	AD	earlyAD	1	4	2	-0.277284	0.849282	0.240277	6.57843	5.18313	0.597857	0.704013	1	8.5	1935	94.7625	96.2683	SM_GZQRZ
SM_GZQRZ.GTAGATCCAATTGCCA-6	66924745	female	Prefrontal_cortex	Per	AD	earlyAD	1	4	2	-0.277284	0.849282	0.240277	6.57843	5.18313	0.597857	0.704013	1	8.5	3638	94.7625	96.2683	SM_GZQRZ
SM_GZQRZ.GTGAGGATCACAGTGT-6	66924745	female	Prefrontal_cortex	Fib	AD	earlyAD	1	4	2	-0.277284	0.849282	0.240277	6.57843	5.18313	0.597857	0.704013	1	8.5	2690	94.7625	96.2683	SM_GZQRZ
SM_GZQRZ.TCATTTGCACTAACGT-6	66924745	female	Prefrontal_cortex	Fib	AD	earlyAD	1	4	2	-0.277284	0.849282	0.240277	6.57843	5.18313	0.597857	0.704013	1	8.5	2821	94.7625	96.2683	SM_GZQRZ
SM_GZQRZ.TCGTAGACACGCTATA-6	66924745	female	Prefrontal_cortex	Per	AD	earlyAD	1	4	2	-0.277284	0.849282	0.240277	6.57843	5.18313	0.597857	0.704013	1	8.5	1244	94.7625	96.2683	SM_GZQRZ
SM_GZQRZ.TGTGATGAGCCTCATA-6	66924745	female	Prefrontal_cortex	Fib	AD	earlyAD	1	4	2	-0.277284	0.849282	0.240277	6.57843	5.18313	0.597857	0.704013	1	8.5	1555	94.7625	96.2683	SM_GZQRZ
SM_GZQRZ.TGTTACTTCGTTGTAG-6	66924745	female	Prefrontal_cortex	Per	AD	earlyAD	1	4	2	-0.277284	0.849282	0.240277	6.57843	5.18313	0.597857	0.704013	1	8.5	1220	94.7625	96.2683	SM_GZQRZ
SM_GZQRZ.AGCTCAACACCGTGGT-7	36830117	male	Prefrontal_cortex	Fib	AD	earlyAD	2	3	2	-0.927245	0.635907	0.086799	1.32218	8.56638	0.439611	0.596127	1	6.75	4191	86.976	90.5325	SM_GZQRZ
SM_GZQRZ.CCTACGTCAACCCTCT-7	36830117	male	Prefrontal_cortex	Fib	AD	earlyAD	2	3	2	-0.927245	0.635907	0.086799	1.32218	8.56638	0.439611	0.596127	1	6.75	2064	86.976	90.5325	SM_GZQRZ
SM_GZQRZ.CCTCAACCATAGGTTC-7	36830117	male	Prefrontal_cortex	Fib	AD	earlyAD	2	3	2	-0.927245	0.635907	0.086799	1.32218	8.56638	0.439611	0.596127	1	6.75	4998	86.976	90.5325	SM_GZQRZ
SM_GZQRZ.GAATCGTTCTGGGAGA-7	36830117	male	Prefrontal_cortex	Fib	AD	earlyAD	2	3	2	-0.927245	0.635907	0.086799	1.32218	8.56638	0.439611	0.596127	1	6.75	2634	86.976	90.5325	SM_GZQRZ
SM_GZQRZ.GACCAATGTTCTTGCC-7	36830117	male	Prefrontal_cortex	Fib	AD	earlyAD	2	3	2	-0.927245	0.635907	0.086799	1.32218	8.56638	0.439611	0.596127	1	6.75	2603	86.976	90.5325	SM_GZQRZ
SM_GZQRZ.GAGCCTGTCTGACAGT-7	36830117	male	Prefrontal_cortex	Fib	AD	earlyAD	2	3	2	-0.927245	0.635907	0.086799	1.32218	8.56638	0.439611	0.596127	1	6.75	3458	86.976	90.5325	SM_GZQRZ
SM_GZQRZ.TAAGCGTGTATCGAGG-7	36830117	male	Prefrontal_cortex	Per	AD	earlyAD	2	3	2	-0.927245	0.635907	0.086799	1.32218	8.56638	0.439611	0.596127	1	6.75	2712	86.976	90.5325	SM_GZQRZ
SM_GZQRZ.TTCGGTCTCATGGCCG-7	36830117	male	Prefrontal_cortex	Fib	AD	earlyAD	2	3	2	-0.927245	0.635907	0.086799	1.32218	8.56638	0.439611	0.596127	1	6.75	3469	86.976	90.5325	SM_GZQRZ
SM_GZQRZ.TTGAACGCAGAATGTA-7	36830117	male	Prefrontal_cortex	SMC	AD	earlyAD	2	3	2	-0.927245	0.635907	0.086799	1.32218	8.56638	0.439611	0.596127	1	6.75	3208	86.976	90.5325	SM_GZQRZ
SM_GZQRZ.AGGGCTCGTGCGGTAA-8	60747316	female	Prefrontal_cortex	Fib	AD	earlyAD	4	2	1	-2.222	0.293709	0	0.397053	3.95812	0.496296	1.19518	1	13.2	3284	80.1506	83.5756	SM_GZQRZ
SM_GZQRZ.TTCCTAAGTTGGGACA-8	60747316	female	Prefrontal_cortex	Fib	AD	earlyAD	4	2	1	-2.222	0.293709	0	0.397053	3.95812	0.496296	1.19518	1	13.2	2216	80.1506	83.5756	SM_GZQRZ
SM_GZQRZ.ACTATCTGTTTCCAAG-9	15495024	male	Prefrontal_cortex	Fib	nonAD	nonAD	6	3	4	-0.61843	0	0.21466	0.7919	0	0.0715535	0	1	6.21667	2344	76.1369	87.332	SM_GZQRZ
SM_GZQRZ.CAACGGCTCCAACCGG-9	15495024	male	Prefrontal_cortex	Fib	nonAD	nonAD	6	3	4	-0.61843	0	0.21466	0.7919	0	0.0715535	0	1	6.21667	2502	76.1369	87.332	SM_GZQRZ
SM_GZQRZ.CATGCGGGTAGACAGC-9	15495024	male	Prefrontal_cortex	Per	nonAD	nonAD	6	3	4	-0.61843	0	0.21466	0.7919	0	0.0715535	0	1	6.21667	2994	76.1369	87.332	SM_GZQRZ
SM_GZQRZ.CGTAAGTCAGACAAGC-9	15495024	male	Prefrontal_cortex	Fib	nonAD	nonAD	6	3	4	-0.61843	0	0.21466	0.7919	0	0.0715535	0	1	6.21667	1362	76.1369	87.332	SM_GZQRZ
SM_GZQRZ.CTCATCGGTAACATAG-9	15495024	male	Prefrontal_cortex	Fib	nonAD	nonAD	6	3	4	-0.61843	0	0.21466	0.7919	0	0.0715535	0	1	6.21667	2063	76.1369	87.332	SM_GZQRZ
SM_GZQRZ.CTTCTAAGTCCAATCA-9	15495024	male	Prefrontal_cortex	Per	nonAD	nonAD	6	3	4	-0.61843	0	0.21466	0.7919	0	0.0715535	0	1	6.21667	5502	76.1369	87.332	SM_GZQRZ
SM_GZQRZ.TAATTCCCAGGCGAAT-9	15495024	male	Prefrontal_cortex	Fib	nonAD	nonAD	6	3	4	-0.61843	0	0.21466	0.7919	0	0.0715535	0	1	6.21667	934	76.1369	87.332	SM_GZQRZ
SM_GZQRZ.TAGACCAGTGTAGTGG-9	15495024	male	Prefrontal_cortex	Per	nonAD	nonAD	6	3	4	-0.61843	0	0.21466	0.7919	0	0.0715535	0	1	6.21667	2668	76.1369	87.332	SM_GZQRZ
SM_GZQRZ.TCTCTGGTCCCATAGA-9	15495024	male	Prefrontal_cortex	Fib	nonAD	nonAD	6	3	4	-0.61843	0	0.21466	0.7919	0	0.0715535	0	1	6.21667	1977	76.1369	87.332	SM_GZQRZ
SM_GZQRZ.CAGCAATGTCGATTTG-10	68015667	male	Prefrontal_cortex	Fib	nonAD	nonAD	6	3	2	-1.38923	0.0606301	0.254	0.499657	1.2825	0.216865	0.335965	1	6	1118	81.796	85.8973	SM_GZQRZ
SM_GZQRZ.CCCTTAGAGGTCGTAG-10	68015667	male	Prefrontal_cortex	Fib	nonAD	nonAD	6	3	2	-1.38923	0.0606301	0.254	0.499657	1.2825	0.216865	0.335965	1	6	1275	81.796	85.8973	SM_GZQRZ
SM_GZQRZ.CGTCCATAGTACCCTA-10	68015667	male	Prefrontal_cortex	Per	nonAD	nonAD	6	3	2	-1.38923	0.0606301	0.254	0.499657	1.2825	0.216865	0.335965	1	6	2909	81.796	85.8973	SM_GZQRZ
SM_GZQRZ.GTTATGGTCAGCTGAT-10	68015667	male	Prefrontal_cortex	Per	nonAD	nonAD	6	3	2	-1.38923	0.0606301	0.254	0.499657	1.2825	0.216865	0.335965	1	6	1032	81.796	85.8973	SM_GZQRZ
SM_GZQRZ.TCTTTGACAAAGGGCT-10	68015667	male	Prefrontal_cortex	Fib	nonAD	nonAD	6	3	2	-1.38923	0.0606301	0.254	0.499657	1.2825	0.216865	0.335965	1	6	2145	81.796	85.8973	SM_GZQRZ
SM_GZQRZ.AACCAACGTCTTGAGT-11	20726273	female	Prefrontal_cortex	Per	AD	earlyAD	2	5	1	-0.327192	0.726272	0.525065	1.69757	6.89167	1.27211	2.56501	1	4.83333	2106	78.9843	87.9918	SM_GZQRZ
SM_GZQRZ.AACGGGACATGTGTCA-11	20726273	female	Prefrontal_cortex	Per	AD	earlyAD	2	5	1	-0.327192	0.726272	0.525065	1.69757	6.89167	1.27211	2.56501	1	4.83333	2050	78.9843	87.9918	SM_GZQRZ
SM_GZQRZ.AGAAATGTCTTGGATG-11	20726273	female	Prefrontal_cortex	Per	AD	earlyAD	2	5	1	-0.327192	0.726272	0.525065	1.69757	6.89167	1.27211	2.56501	1	4.83333	2846	78.9843	87.9918	SM_GZQRZ
SM_GZQRZ.AGTAGTCCAAACCACT-11	20726273	female	Prefrontal_cortex	Fib	AD	earlyAD	2	5	1	-0.327192	0.726272	0.525065	1.69757	6.89167	1.27211	2.56501	1	4.83333	4182	78.9843	87.9918	SM_GZQRZ
SM_GZQRZ.CACTGAACAGTGAGCA-11	20726273	female	Prefrontal_cortex	Fib	AD	earlyAD	2	5	1	-0.327192	0.726272	0.525065	1.69757	6.89167	1.27211	2.56501	1	4.83333	2862	78.9843	87.9918	SM_GZQRZ
SM_GZQRZ.CATGAGTAGAGCATTA-11	20726273	female	Prefrontal_cortex	Fib	AD	earlyAD	2	5	1	-0.327192	0.726272	0.525065	1.69757	6.89167	1.27211	2.56501	1	4.83333	1622	78.9843	87.9918	SM_GZQRZ
SM_GZQRZ.CGATGCGTCACTGGGC-11	20726273	female	Prefrontal_cortex	SMC	AD	earlyAD	2	5	1	-0.327192	0.726272	0.525065	1.69757	6.89167	1.27211	2.56501	1	4.83333	1638	78.9843	87.9918	SM_GZQRZ
SM_GZQRZ.CGTAATGTCGTTCCCA-11	20726273	female	Prefrontal_cortex	Per	AD	earlyAD	2	5	1	-0.327192	0.726272	0.525065	1.69757	6.89167	1.27211	2.56501	1	4.83333	2503	78.9843	87.9918	SM_GZQRZ
SM_GZQRZ.GATTTCTCATCCTAAG-11	20726273	female	Prefrontal_cortex	SMC	AD	earlyAD	2	5	1	-0.327192	0.726272	0.525065	1.69757	6.89167	1.27211	2.56501	1	4.83333	3824	78.9843	87.9918	SM_GZQRZ
SM_GZQRZ.GCAACCGGTGCTGCAC-11	20726273	female	Prefrontal_cortex	Fib	AD	earlyAD	2	5	1	-0.327192	0.726272	0.525065	1.69757	6.89167	1.27211	2.56501	1	4.83333	2299	78.9843	87.9918	SM_GZQRZ
SM_GZQRZ.GCCAGGTCAATCACGT-11	20726273	female	Prefrontal_cortex	SMC	AD	earlyAD	2	5	1	-0.327192	0.726272	0.525065	1.69757	6.89167	1.27211	2.56501	1	4.83333	3147	78.9843	87.9918	SM_GZQRZ
SM_GZQRZ.GTCTCACAGCGACATG-11	20726273	female	Prefrontal_cortex	Per	AD	earlyAD	2	5	1	-0.327192	0.726272	0.525065	1.69757	6.89167	1.27211	2.56501	1	4.83333	3099	78.9843	87.9918	SM_GZQRZ
SM_GZQRZ.TGACCCTTCTCCACTG-11	20726273	female	Prefrontal_cortex	Fib	AD	earlyAD	2	5	1	-0.327192	0.726272	0.525065	1.69757	6.89167	1.27211	2.56501	1	4.83333	643	78.9843	87.9918	SM_GZQRZ
SM_GZQRZ.TGTAGACGTCTACGTA-11	20726273	female	Prefrontal_cortex	Per	AD	earlyAD	2	5	1	-0.327192	0.726272	0.525065	1.69757	6.89167	1.27211	2.56501	1	4.83333	2232	78.9843	87.9918	SM_GZQRZ
SM_GZQRZ.TGTCCTGAGGACATCG-11	20726273	female	Prefrontal_cortex	Fib	AD	earlyAD	2	5	1	-0.327192	0.726272	0.525065	1.69757	6.89167	1.27211	2.56501	1	4.83333	1252	78.9843	87.9918	SM_GZQRZ
SM_GZQRZ.TTAGGCAGTGCCGTAC-11	20726273	female	Prefrontal_cortex	Per	AD	earlyAD	2	5	1	-0.327192	0.726272	0.525065	1.69757	6.89167	1.27211	2.56501	1	4.83333	2669	78.9843	87.9918	SM_GZQRZ
SM_GZQRZ.TTGCATTTCCGTGTCT-11	20726273	female	Prefrontal_cortex	Per	AD	earlyAD	2	5	1	-0.327192	0.726272	0.525065	1.69757	6.89167	1.27211	2.56501	1	4.83333	2854	78.9843	87.9918	SM_GZQRZ
SM_GZQRZ.AAGTTCGGTCAACCAT-12	10300914	male	Prefrontal_cortex	Fib	nonAD	nonAD	1	4	2	0.466922	0.341845	0.632013	0.2459	0.678333	0.432649	0.324089	1	5.91667	6026	65.4374	77.7331	SM_GZQRZ
SM_GZQRZ.ATGGGAGGTATCGCGC-12	10300914	male	Prefrontal_cortex	Fib	nonAD	nonAD	1	4	2	0.466922	0.341845	0.632013	0.2459	0.678333	0.432649	0.324089	1	5.91667	4397	65.4374	77.7331	SM_GZQRZ
SM_GZQRZ.GGTAACTCATAATCGC-12	10300914	male	Prefrontal_cortex	Per	nonAD	nonAD	1	4	2	0.466922	0.341845	0.632013	0.2459	0.678333	0.432649	0.324089	1	5.91667	4036	65.4374	77.7331	SM_GZQRZ
SM_GZQRZ.GTGGTTAGTGTCCGTG-12	10300914	male	Prefrontal_cortex	Per	nonAD	nonAD	1	4	2	0.466922	0.341845	0.632013	0.2459	0.678333	0.432649	0.324089	1	5.91667	2238	65.4374	77.7331	SM_GZQRZ
SM_GZQRZ.TGTGATGAGTATGTAG-12	10300914	male	Prefrontal_cortex	Per	nonAD	nonAD	1	4	2	0.466922	0.341845	0.632013	0.2459	0.678333	0.432649	0.324089	1	5.91667	4226	65.4374	77.7331	SM_GZQRZ
SM_GZQRZ.TTTGTTGTCCACAAGT-12	10300914	male	Prefrontal_cortex	Fib	nonAD	nonAD	1	4	2	0.466922	0.341845	0.632013	0.2459	0.678333	0.432649	0.324089	1	5.91667	3132	65.4374	77.7331	SM_GZQRZ
SM_GZQRZ.AACAAAGTCGTAACAC-13	43074402	male	Prefrontal_cortex	Fib	nonAD	nonAD	2	3	3	0.0234822	0.268522	0.204719	0.415631	0	0.168786	0.0331158	1	3.91667	2440	93.1773	97.8809	SM_GZQRZ
SM_GZQRZ.AATCGTGGTATACCTG-13	43074402	male	Prefrontal_cortex	Per	nonAD	nonAD	2	3	3	0.0234822	0.268522	0.204719	0.415631	0	0.168786	0.0331158	1	3.91667	2068	93.1773	97.8809	SM_GZQRZ
SM_GZQRZ.ACGTAGTGTTGGTAGG-13	43074402	male	Prefrontal_cortex	SMC	nonAD	nonAD	2	3	3	0.0234822	0.268522	0.204719	0.415631	0	0.168786	0.0331158	1	3.91667	1060	93.1773	97.8809	SM_GZQRZ
SM_GZQRZ.AGATGAACAGAGTCAG-13	43074402	male	Prefrontal_cortex	Per	nonAD	nonAD	2	3	3	0.0234822	0.268522	0.204719	0.415631	0	0.168786	0.0331158	1	3.91667	2021	93.1773	97.8809	SM_GZQRZ
SM_GZQRZ.ATCACTTCATACTTTC-13	43074402	male	Prefrontal_cortex	Per	nonAD	nonAD	2	3	3	0.0234822	0.268522	0.204719	0.415631	0	0.168786	0.0331158	1	3.91667	3055	93.1773	97.8809	SM_GZQRZ
SM_GZQRZ.CAACAGTTCCACTTCG-13	43074402	male	Prefrontal_cortex	Per	nonAD	nonAD	2	3	3	0.0234822	0.268522	0.204719	0.415631	0	0.168786	0.0331158	1	3.91667	2702	93.1773	97.8809	SM_GZQRZ
SM_GZQRZ.CCACTTGGTTACCCAA-13	43074402	male	Prefrontal_cortex	Fib	nonAD	nonAD	2	3	3	0.0234822	0.268522	0.204719	0.415631	0	0.168786	0.0331158	1	3.91667	4795	93.1773	97.8809	SM_GZQRZ
SM_GZQRZ.CCCTAACTCTACCAGA-13	43074402	male	Prefrontal_cortex	Fib	nonAD	nonAD	2	3	3	0.0234822	0.268522	0.204719	0.415631	0	0.168786	0.0331158	1	3.91667	2120	93.1773	97.8809	SM_GZQRZ
SM_GZQRZ.CCGCAAGTCGCTAAAC-13	43074402	male	Prefrontal_cortex	Fib	nonAD	nonAD	2	3	3	0.0234822	0.268522	0.204719	0.415631	0	0.168786	0.0331158	1	3.91667	1895	93.1773	97.8809	SM_GZQRZ
SM_GZQRZ.CTCACTGTCTCACGAA-13	43074402	male	Prefrontal_cortex	Per	nonAD	nonAD	2	3	3	0.0234822	0.268522	0.204719	0.415631	0	0.168786	0.0331158	1	3.91667	3467	93.1773	97.8809	SM_GZQRZ
SM_GZQRZ.CTGAGCGTCAGCCTCT-13	43074402	male	Prefrontal_cortex	Per	nonAD	nonAD	2	3	3	0.0234822	0.268522	0.204719	0.415631	0	0.168786	0.0331158	1	3.91667	1856	93.1773	97.8809	SM_GZQRZ
SM_GZQRZ.CTTCCTTAGCACCCAC-13	43074402	male	Prefrontal_cortex	Fib	nonAD	nonAD	2	3	3	0.0234822	0.268522	0.204719	0.415631	0	0.168786	0.0331158	1	3.91667	3368	93.1773	97.8809	SM_GZQRZ
SM_GZQRZ.CTTGATTGTAGACAGC-13	43074402	male	Prefrontal_cortex	Per	nonAD	nonAD	2	3	3	0.0234822	0.268522	0.204719	0.415631	0	0.168786	0.0331158	1	3.91667	1802	93.1773	97.8809	SM_GZQRZ
SM_GZQRZ.GAAGCCCGTTGCTCCT-13	43074402	male	Prefrontal_cortex	Fib	nonAD	nonAD	2	3	3	0.0234822	0.268522	0.204719	0.415631	0	0.168786	0.0331158	1	3.91667	1904	93.1773	97.8809	SM_GZQRZ
SM_GZQRZ.GACGCTGGTGAACTAA-13	43074402	male	Prefrontal_cortex	Fib	nonAD	nonAD	2	3	3	0.0234822	0.268522	0.204719	0.415631	0	0.168786	0.0331158	1	3.91667	2198	93.1773	97.8809	SM_GZQRZ
SM_GZQRZ.GAGGCAACAATGGCAG-13	43074402	male	Prefrontal_cortex	Fib	nonAD	nonAD	2	3	3	0.0234822	0.268522	0.204719	0.415631	0	0.168786	0.0331158	1	3.91667	1003	93.1773	97.8809	SM_GZQRZ
SM_GZQRZ.GATAGCTGTCATCAGT-13	43074402	male	Prefrontal_cortex	Fib	nonAD	nonAD	2	3	3	0.0234822	0.268522	0.204719	0.415631	0	0.168786	0.0331158	1	3.91667	2289	93.1773	97.8809	SM_GZQRZ
SM_GZQRZ.GATGAGGCAAAGCACG-13	43074402	male	Prefrontal_cortex	Per	nonAD	nonAD	2	3	3	0.0234822	0.268522	0.204719	0.415631	0	0.168786	0.0331158	1	3.91667	1341	93.1773	97.8809	SM_GZQRZ
SM_GZQRZ.GATGGAGCAAAGAACT-13	43074402	male	Prefrontal_cortex	Fib	nonAD	nonAD	2	3	3	0.0234822	0.268522	0.204719	0.415631	0	0.168786	0.0331158	1	3.91667	2443	93.1773	97.8809	SM_GZQRZ
SM_GZQRZ.GTAAGTCAGGGTTAGC-13	43074402	male	Prefrontal_cortex	Fib	nonAD	nonAD	2	3	3	0.0234822	0.268522	0.204719	0.415631	0	0.168786	0.0331158	1	3.91667	1392	93.1773	97.8809	SM_GZQRZ
SM_GZQRZ.GTAATGCCAACGTATC-13	43074402	male	Prefrontal_cortex	Fib	nonAD	nonAD	2	3	3	0.0234822	0.268522	0.204719	0.415631	0	0.168786	0.0331158	1	3.91667	2280	93.1773	97.8809	SM_GZQRZ
SM_GZQRZ.GTGACGCGTGTGAATA-13	43074402	male	Prefrontal_cortex	Fib	nonAD	nonAD	2	3	3	0.0234822	0.268522	0.204719	0.415631	0	0.168786	0.0331158	1	3.91667	2521	93.1773	97.8809	SM_GZQRZ
SM_GZQRZ.GTGCGTGCAGAGCGTA-13	43074402	male	Prefrontal_cortex	Fib	nonAD	nonAD	2	3	3	0.0234822	0.268522	0.204719	0.415631	0	0.168786	0.0331158	1	3.91667	935	93.1773	97.8809	SM_GZQRZ
SM_GZQRZ.TATTTCGAGCCATATC-13	43074402	male	Prefrontal_cortex	Fib	nonAD	nonAD	2	3	3	0.0234822	0.268522	0.204719	0.415631	0	0.168786	0.0331158	1	3.91667	1321	93.1773	97.8809	SM_GZQRZ
SM_GZQRZ.TCCATCGAGCGTTACT-13	43074402	male	Prefrontal_cortex	Fib	nonAD	nonAD	2	3	3	0.0234822	0.268522	0.204719	0.415631	0	0.168786	0.0331158	1	3.91667	1109	93.1773	97.8809	SM_GZQRZ
SM_GZQRZ.TCCTTCTAGTAGACAT-13	43074402	male	Prefrontal_cortex	Per	nonAD	nonAD	2	3	3	0.0234822	0.268522	0.204719	0.415631	0	0.168786	0.0331158	1	3.91667	3098	93.1773	97.8809	SM_GZQRZ
SM_GZQRZ.TGTCCCAGTGCTTATG-13	43074402	male	Prefrontal_cortex	Per	nonAD	nonAD	2	3	3	0.0234822	0.268522	0.204719	0.415631	0	0.168786	0.0331158	1	3.91667	1092	93.1773	97.8809	SM_GZQRZ
SM_GZQRZ.TGTTCATGTCACGTGC-13	43074402	male	Prefrontal_cortex	Fib	nonAD	nonAD	2	3	3	0.0234822	0.268522	0.204719	0.415631	0	0.168786	0.0331158	1	3.91667	2232	93.1773	97.8809	SM_GZQRZ
SM_GZQRZ.ACTCTCGTCCGCACTT-14	21002524	female	Prefrontal_cortex	Per	nonAD	nonAD	4	1	4	-1.0095	0.0241261	0	0.033025	0	0.00804204	0	1	10.5833	3240	77.2457	84.4408	SM_GZQRZ
SM_GZQRZ.AGAGAATTCCGTAATG-14	21002524	female	Prefrontal_cortex	Fib	nonAD	nonAD	4	1	4	-1.0095	0.0241261	0	0.033025	0	0.00804204	0	1	10.5833	1786	77.2457	84.4408	SM_GZQRZ
SM_GZQRZ.CATGGATTCAAATAGG-14	21002524	female	Prefrontal_cortex	Per	nonAD	nonAD	4	1	4	-1.0095	0.0241261	0	0.033025	0	0.00804204	0	1	10.5833	4101	77.2457	84.4408	SM_GZQRZ
SM_GZQRZ.CTCTCAGGTACTCGAT-14	21002524	female	Prefrontal_cortex	Per	nonAD	nonAD	4	1	4	-1.0095	0.0241261	0	0.033025	0	0.00804204	0	1	10.5833	3015	77.2457	84.4408	SM_GZQRZ
SM_GZQRZ.CTTTCGGCAAATAAGC-14	21002524	female	Prefrontal_cortex	Fib	nonAD	nonAD	4	1	4	-1.0095	0.0241261	0	0.033025	0	0.00804204	0	1	10.5833	1878	77.2457	84.4408	SM_GZQRZ
SM_GZQRZ.TACCCGTGTTCAGGTT-14	21002524	female	Prefrontal_cortex	Fib	nonAD	nonAD	4	1	4	-1.0095	0.0241261	0	0.033025	0	0.00804204	0	1	10.5833	4100	77.2457	84.4408	SM_GZQRZ
SM_GZQRZ.ACCATTTAGTCACAGG-15	24039289	male	Prefrontal_cortex	Per	nonAD	nonAD	2	2	4	-0.70595	0.223469	0.0725172	1.34603	0	0.0986619	0	1	5.83333	3864	68.4408	72.1478	SM_GZQRZ
SM_GZQRZ.ATTCATCGTATTCTCT-15	24039289	male	Prefrontal_cortex	Fib	nonAD	nonAD	2	2	4	-0.70595	0.223469	0.0725172	1.34603	0	0.0986619	0	1	5.83333	3194	68.4408	72.1478	SM_GZQRZ
SM_GZQRZ.CACTGAAAGGAATTAC-15	24039289	male	Prefrontal_cortex	Fib	nonAD	nonAD	2	2	4	-0.70595	0.223469	0.0725172	1.34603	0	0.0986619	0	1	5.83333	2504	68.4408	72.1478	SM_GZQRZ
SM_GZQRZ.CTGGCAGTCGCAGTGC-15	24039289	male	Prefrontal_cortex	Fib	nonAD	nonAD	2	2	4	-0.70595	0.223469	0.0725172	1.34603	0	0.0986619	0	1	5.83333	2519	68.4408	72.1478	SM_GZQRZ
SM_GZQRZ.GAGTCTATCATCTATC-15	24039289	male	Prefrontal_cortex	Fib	nonAD	nonAD	2	2	4	-0.70595	0.223469	0.0725172	1.34603	0	0.0986619	0	1	5.83333	2328	68.4408	72.1478	SM_GZQRZ
SM_GZQRZ.GGCTTGGCAAATACAG-15	24039289	male	Prefrontal_cortex	Fib	nonAD	nonAD	2	2	4	-0.70595	0.223469	0.0725172	1.34603	0	0.0986619	0	1	5.83333	1333	68.4408	72.1478	SM_GZQRZ
SM_GZQRZ.GGGTCACCAGGCTACC-15	24039289	male	Prefrontal_cortex	Fib	nonAD	nonAD	2	2	4	-0.70595	0.223469	0.0725172	1.34603	0	0.0986619	0	1	5.83333	3095	68.4408	72.1478	SM_GZQRZ
SM_GZQRZ.TCAATTCTCCGACAGC-15	24039289	male	Prefrontal_cortex	Fib	nonAD	nonAD	2	2	4	-0.70595	0.223469	0.0725172	1.34603	0	0.0986619	0	1	5.83333	3017	68.4408	72.1478	SM_GZQRZ
SM_GZQRZ.TCATCCGGTACGATCT-15	24039289	male	Prefrontal_cortex	Fib	nonAD	nonAD	2	2	4	-0.70595	0.223469	0.0725172	1.34603	0	0.0986619	0	1	5.83333	3529	68.4408	72.1478	SM_GZQRZ
SM_GZQRZ.TTGATGGGTGTAGGAC-15	24039289	male	Prefrontal_cortex	Fib	nonAD	nonAD	2	2	4	-0.70595	0.223469	0.0725172	1.34603	0	0.0986619	0	1	5.83333	759	68.4408	72.1478	SM_GZQRZ
SM_GZQRZ.TTTACTGTCCCGTTGT-15	24039289	male	Prefrontal_cortex	Fib	nonAD	nonAD	2	2	4	-0.70595	0.223469	0.0725172	1.34603	0	0.0986619	0	1	5.83333	2358	68.4408	72.1478	SM_GZQRZ
SM_GZQRZ.ACACAGTGTGATCATC-16	20143248	female	Prefrontal_cortex	Fib	nonAD	nonAD	2	4	3	-0.680232	0.0461696	0.484195	4.13502	2.135	0.317882	0.423281	1	3.33333	5015	77.6509	91.05	SM_GZQRZ
SM_GZQRZ.ACGTACAGTCCGACGT-16	20143248	female	Prefrontal_cortex	Fib	nonAD	nonAD	2	4	3	-0.680232	0.0461696	0.484195	4.13502	2.135	0.317882	0.423281	1	3.33333	1330	77.6509	91.05	SM_GZQRZ
SM_GZQRZ.ACTACGATCCACTTCG-16	20143248	female	Prefrontal_cortex	Fib	nonAD	nonAD	2	4	3	-0.680232	0.0461696	0.484195	4.13502	2.135	0.317882	0.423281	1	3.33333	7048	77.6509	91.05	SM_GZQRZ
SM_GZQRZ.ACTTTCAGTGAATGTA-16	20143248	female	Prefrontal_cortex	Per	nonAD	nonAD	2	4	3	-0.680232	0.0461696	0.484195	4.13502	2.135	0.317882	0.423281	1	3.33333	3749	77.6509	91.05	SM_GZQRZ
SM_GZQRZ.AGACCCGCAGACACCC-16	20143248	female	Prefrontal_cortex	Fib	nonAD	nonAD	2	4	3	-0.680232	0.0461696	0.484195	4.13502	2.135	0.317882	0.423281	1	3.33333	6652	77.6509	91.05	SM_GZQRZ
SM_GZQRZ.AGAGAGCCACCCTAGG-16	20143248	female	Prefrontal_cortex	Per	nonAD	nonAD	2	4	3	-0.680232	0.0461696	0.484195	4.13502	2.135	0.317882	0.423281	1	3.33333	2815	77.6509	91.05	SM_GZQRZ
SM_GZQRZ.AGATCCATCAAGGCTT-16	20143248	female	Prefrontal_cortex	Per	nonAD	nonAD	2	4	3	-0.680232	0.0461696	0.484195	4.13502	2.135	0.317882	0.423281	1	3.33333	4379	77.6509	91.05	SM_GZQRZ
SM_GZQRZ.AGCGATTCACTTCAGA-16	20143248	female	Prefrontal_cortex	Fib	nonAD	nonAD	2	4	3	-0.680232	0.0461696	0.484195	4.13502	2.135	0.317882	0.423281	1	3.33333	1843	77.6509	91.05	SM_GZQRZ
SM_GZQRZ.AGGAAATTCCATTCGC-16	20143248	female	Prefrontal_cortex	Fib	nonAD	nonAD	2	4	3	-0.680232	0.0461696	0.484195	4.13502	2.135	0.317882	0.423281	1	3.33333	9003	77.6509	91.05	SM_GZQRZ
SM_GZQRZ.AGGGCCTCACTCATAG-16	20143248	female	Prefrontal_cortex	Fib	nonAD	nonAD	2	4	3	-0.680232	0.0461696	0.484195	4.13502	2.135	0.317882	0.423281	1	3.33333	4277	77.6509	91.05	SM_GZQRZ
SM_GZQRZ.ATCCGTCCATGAGGGT-16	20143248	female	Prefrontal_cortex	Fib	nonAD	nonAD	2	4	3	-0.680232	0.0461696	0.484195	4.13502	2.135	0.317882	0.423281	1	3.33333	5670	77.6509	91.05	SM_GZQRZ
SM_GZQRZ.ATTCAGGTCATCGCCT-16	20143248	female	Prefrontal_cortex	Fib	nonAD	nonAD	2	4	3	-0.680232	0.0461696	0.484195	4.13502	2.135	0.317882	0.423281	1	3.33333	8324	77.6509	91.05	SM_GZQRZ
SM_GZQRZ.ATTGTTCAGACGGTTG-16	20143248	female	Prefrontal_cortex	Fib	nonAD	nonAD	2	4	3	-0.680232	0.0461696	0.484195	4.13502	2.135	0.317882	0.423281	1	3.33333	2279	77.6509	91.05	SM_GZQRZ
SM_GZQRZ.CACGTTCGTAGCGCTC-16	20143248	female	Prefrontal_cortex	Per	nonAD	nonAD	2	4	3	-0.680232	0.0461696	0.484195	4.13502	2.135	0.317882	0.423281	1	3.33333	2808	77.6509	91.05	SM_GZQRZ
SM_GZQRZ.CATAAGCCACTACCGG-16	20143248	female	Prefrontal_cortex	Fib	nonAD	nonAD	2	4	3	-0.680232	0.0461696	0.484195	4.13502	2.135	0.317882	0.423281	1	3.33333	9497	77.6509	91.05	SM_GZQRZ
SM_GZQRZ.CATTTCATCGCCGAAC-16	20143248	female	Prefrontal_cortex	SMC	nonAD	nonAD	2	4	3	-0.680232	0.0461696	0.484195	4.13502	2.135	0.317882	0.423281	1	3.33333	4182	77.6509	91.05	SM_GZQRZ
SM_GZQRZ.CCAATTTTCGGTATGT-16	20143248	female	Prefrontal_cortex	Fib	nonAD	nonAD	2	4	3	-0.680232	0.0461696	0.484195	4.13502	2.135	0.317882	0.423281	1	3.33333	3801	77.6509	91.05	SM_GZQRZ
SM_GZQRZ.CCACAAAAGCGACATG-16	20143248	female	Prefrontal_cortex	Fib	nonAD	nonAD	2	4	3	-0.680232	0.0461696	0.484195	4.13502	2.135	0.317882	0.423281	1	3.33333	1769	77.6509	91.05	SM_GZQRZ
SM_GZQRZ.CCCTGATCAGTAGATA-16	20143248	female	Prefrontal_cortex	Fib	nonAD	nonAD	2	4	3	-0.680232	0.0461696	0.484195	4.13502	2.135	0.317882	0.423281	1	3.33333	4354	77.6509	91.05	SM_GZQRZ
SM_GZQRZ.CCGGACAGTGTGAGCA-16	20143248	female	Prefrontal_cortex	Fib	nonAD	nonAD	2	4	3	-0.680232	0.0461696	0.484195	4.13502	2.135	0.317882	0.423281	1	3.33333	7152	77.6509	91.05	SM_GZQRZ
SM_GZQRZ.CCGTGAGCACTTCAAG-16	20143248	female	Prefrontal_cortex	Fib	nonAD	nonAD	2	4	3	-0.680232	0.0461696	0.484195	4.13502	2.135	0.317882	0.423281	1	3.33333	1734	77.6509	91.05	SM_GZQRZ
SM_GZQRZ.CGCCAGACATGATGCT-16	20143248	female	Prefrontal_cortex	Fib	nonAD	nonAD	2	4	3	-0.680232	0.0461696	0.484195	4.13502	2.135	0.317882	0.423281	1	3.33333	5162	77.6509	91.05	SM_GZQRZ
SM_GZQRZ.CTCCAACAGCTTTCTT-16	20143248	female	Prefrontal_cortex	Fib	nonAD	nonAD	2	4	3	-0.680232	0.0461696	0.484195	4.13502	2.135	0.317882	0.423281	1	3.33333	5740	77.6509	91.05	SM_GZQRZ
SM_GZQRZ.CTCGAGGCACTTCCTG-16	20143248	female	Prefrontal_cortex	Fib	nonAD	nonAD	2	4	3	-0.680232	0.0461696	0.484195	4.13502	2.135	0.317882	0.423281	1	3.33333	3380	77.6509	91.05	SM_GZQRZ
SM_GZQRZ.CTGCGAGCAATCTCGA-16	20143248	female	Prefrontal_cortex	Fib	nonAD	nonAD	2	4	3	-0.680232	0.0461696	0.484195	4.13502	2.135	0.317882	0.423281	1	3.33333	4268	77.6509	91.05	SM_GZQRZ
SM_GZQRZ.CTGGACGAGGATGCGT-16	20143248	female	Prefrontal_cortex	Fib	nonAD	nonAD	2	4	3	-0.680232	0.0461696	0.484195	4.13502	2.135	0.317882	0.423281	1	3.33333	1730	77.6509	91.05	SM_GZQRZ
SM_GZQRZ.GAAGCGACACCTGTCT-16	20143248	female	Prefrontal_cortex	Fib	nonAD	nonAD	2	4	3	-0.680232	0.0461696	0.484195	4.13502	2.135	0.317882	0.423281	1	3.33333	5175	77.6509	91.05	SM_GZQRZ
SM_GZQRZ.GCCAGGTAGACTCTTG-16	20143248	female	Prefrontal_cortex	Fib	nonAD	nonAD	2	4	3	-0.680232	0.0461696	0.484195	4.13502	2.135	0.317882	0.423281	1	3.33333	5231	77.6509	91.05	SM_GZQRZ
SM_GZQRZ.GTAGTACGTCCTCATC-16	20143248	female	Prefrontal_cortex	Per	nonAD	nonAD	2	4	3	-0.680232	0.0461696	0.484195	4.13502	2.135	0.317882	0.423281	1	3.33333	4951	77.6509	91.05	SM_GZQRZ
SM_GZQRZ.GTGCAGCCACATGGTT-16	20143248	female	Prefrontal_cortex	Fib	nonAD	nonAD	2	4	3	-0.680232	0.0461696	0.484195	4.13502	2.135	0.317882	0.423281	1	3.33333	3586	77.6509	91.05	SM_GZQRZ
SM_GZQRZ.GTTCGCTAGATAACGT-16	20143248	female	Prefrontal_cortex	Per	nonAD	nonAD	2	4	3	-0.680232	0.0461696	0.484195	4.13502	2.135	0.317882	0.423281	1	3.33333	3623	77.6509	91.05	SM_GZQRZ
SM_GZQRZ.GTTGCGGTCTGGTTGA-16	20143248	female	Prefrontal_cortex	Fib	nonAD	nonAD	2	4	3	-0.680232	0.0461696	0.484195	4.13502	2.135	0.317882	0.423281	1	3.33333	1124	77.6509	91.05	SM_GZQRZ
SM_GZQRZ.TCCTAATTCAGTGTGT-16	20143248	female	Prefrontal_cortex	Fib	nonAD	nonAD	2	4	3	-0.680232	0.0461696	0.484195	4.13502	2.135	0.317882	0.423281	1	3.33333	5887	77.6509	91.05	SM_GZQRZ
SM_GZQRZ.TCGCACTGTAAGACCG-16	20143248	female	Prefrontal_cortex	Fib	nonAD	nonAD	2	4	3	-0.680232	0.0461696	0.484195	4.13502	2.135	0.317882	0.423281	1	3.33333	1915	77.6509	91.05	SM_GZQRZ
SM_GZQRZ.TCGGGACAGGAACGAA-16	20143248	female	Prefrontal_cortex	Fib	nonAD	nonAD	2	4	3	-0.680232	0.0461696	0.484195	4.13502	2.135	0.317882	0.423281	1	3.33333	825	77.6509	91.05	SM_GZQRZ
SM_GZQRZ.TGATTCTCACCCTGTT-16	20143248	female	Prefrontal_cortex	Fib	nonAD	nonAD	2	4	3	-0.680232	0.0461696	0.484195	4.13502	2.135	0.317882	0.423281	1	3.33333	696	77.6509	91.05	SM_GZQRZ
SM_GZQRZ.TGCTCCAAGGTCCCTG-16	20143248	female	Prefrontal_cortex	Fib	nonAD	nonAD	2	4	3	-0.680232	0.0461696	0.484195	4.13502	2.135	0.317882	0.423281	1	3.33333	5599	77.6509	91.05	SM_GZQRZ
SM_GZQRZ.TTCGATTCATGACTAC-16	20143248	female	Prefrontal_cortex	Per	nonAD	nonAD	2	4	3	-0.680232	0.0461696	0.484195	4.13502	2.135	0.317882	0.423281	1	3.33333	3894	77.6509	91.05	SM_GZQRZ
SM_GZQRZ.TTTATGCCACCAGCCA-16	20143248	female	Prefrontal_cortex	Fib	nonAD	nonAD	2	4	3	-0.680232	0.0461696	0.484195	4.13502	2.135	0.317882	0.423281	1	3.33333	5500	77.6509	91.05	SM_GZQRZ
SM_GZQRZ.TTTCATGCATGGTACT-16	20143248	female	Prefrontal_cortex	Fib	nonAD	nonAD	2	4	3	-0.680232	0.0461696	0.484195	4.13502	2.135	0.317882	0.423281	1	3.33333	3317	77.6509	91.05	SM_GZQRZ
SM_GZQRZ.CCAATGATCGTTCCCA-17	50101523	male	Prefrontal_cortex	Fib	nonAD	nonAD	1	3	3	0.424462	0.0699	0.21296	3.89778	0	0.105325	0.0331158	1	4	3575	87.1294	96.7146	SM_GZQRZ
SM_GZQRZ.ATGACCAGTCCTGGGT-18	50107907	female	Prefrontal_cortex	Per	nonAD	nonAD	4	4	4	-1.93781	0	0.614357	12.1655	0.1125	0.204786	0	1	4.16667	5449	88.011	97.4976	SM_GZQRZ
SM_GZQRZ.ATTCCCGCAATACGCT-18	50107907	female	Prefrontal_cortex	Per	nonAD	nonAD	4	4	4	-1.93781	0	0.614357	12.1655	0.1125	0.204786	0	1	4.16667	1797	88.011	97.4976	SM_GZQRZ
SM_GZQRZ.CAAGCTATCCCGAACG-18	50107907	female	Prefrontal_cortex	Fib	nonAD	nonAD	4	4	4	-1.93781	0	0.614357	12.1655	0.1125	0.204786	0	1	4.16667	2351	88.011	97.4976	SM_GZQRZ
SM_GZQRZ.CATTGAGTCTCCGAAA-18	50107907	female	Prefrontal_cortex	Per	nonAD	nonAD	4	4	4	-1.93781	0	0.614357	12.1655	0.1125	0.204786	0	1	4.16667	1396	88.011	97.4976	SM_GZQRZ
SM_GZQRZ.CGTCCATGTCCGAAGA-18	50107907	female	Prefrontal_cortex	Fib	nonAD	nonAD	4	4	4	-1.93781	0	0.614357	12.1655	0.1125	0.204786	0	1	4.16667	3099	88.011	97.4976	SM_GZQRZ
SM_GZQRZ.GCCTGTTGTCTGCCTT-18	50107907	female	Prefrontal_cortex	Per	nonAD	nonAD	4	4	4	-1.93781	0	0.614357	12.1655	0.1125	0.204786	0	1	4.16667	1789	88.011	97.4976	SM_GZQRZ
SM_GZQRZ.TTCCTTCCATAGACTC-18	50107907	female	Prefrontal_cortex	Fib	nonAD	nonAD	4	4	4	-1.93781	0	0.614357	12.1655	0.1125	0.204786	0	1	4.16667	2461	88.011	97.4976	SM_GZQRZ
SM_GZQRZ.CAAAGAAAGAATTGCA-19	65001607	female	Prefrontal_cortex	Fib	nonAD	nonAD	2	4	3	-0.064265	0.784412	0.211731	1.6953	1.76031	0.505779	0.521195	1	6.65	5347	88.3121	92.6242	SM_GZQRZ
SM_GZQRZ.CAGGCCACATGTTCAG-19	65001607	female	Prefrontal_cortex	Fib	nonAD	nonAD	2	4	3	-0.064265	0.784412	0.211731	1.6953	1.76031	0.505779	0.521195	1	6.65	4360	88.3121	92.6242	SM_GZQRZ
SM_GZQRZ.CGAAGGACATGACTGT-19	65001607	female	Prefrontal_cortex	Fib	nonAD	nonAD	2	4	3	-0.064265	0.784412	0.211731	1.6953	1.76031	0.505779	0.521195	1	6.65	4781	88.3121	92.6242	SM_GZQRZ
SM_GZQRZ.CGGGCATAGGAAACGA-19	65001607	female	Prefrontal_cortex	Fib	nonAD	nonAD	2	4	3	-0.064265	0.784412	0.211731	1.6953	1.76031	0.505779	0.521195	1	6.65	3333	88.3121	92.6242	SM_GZQRZ
SM_GZQRZ.CGTGTCTCAAGCGCAA-19	65001607	female	Prefrontal_cortex	Per	nonAD	nonAD	2	4	3	-0.064265	0.784412	0.211731	1.6953	1.76031	0.505779	0.521195	1	6.65	1555	88.3121	92.6242	SM_GZQRZ
SM_GZQRZ.GCCGATGTCATGCCGG-19	65001607	female	Prefrontal_cortex	SMC	nonAD	nonAD	2	4	3	-0.064265	0.784412	0.211731	1.6953	1.76031	0.505779	0.521195	1	6.65	1964	88.3121	92.6242	SM_GZQRZ
SM_GZQRZ.GTGGGAAAGTGGTTCT-19	65001607	female	Prefrontal_cortex	Fib	nonAD	nonAD	2	4	3	-0.064265	0.784412	0.211731	1.6953	1.76031	0.505779	0.521195	1	6.65	2547	88.3121	92.6242	SM_GZQRZ
SM_GZQRZ.TGTAAGCCACCAGTAT-19	65001607	female	Prefrontal_cortex	SMC	nonAD	nonAD	2	4	3	-0.064265	0.784412	0.211731	1.6953	1.76031	0.505779	0.521195	1	6.65	2868	88.3121	92.6242	SM_GZQRZ
SM_GZQRZ.CATTCCGCAGGTTCGC-20	84642424	female	Prefrontal_cortex	Fib	AD	lateAD	5	5	1	-2.49017	0.567348	1.13943	9.26071	6.73625	1.50404	2.80535	1	5.58333	6806	86.9651	91.6468	SM_GZQRZ
SM_GZQRZ.CTTCAATTCCAGCACG-20	84642424	female	Prefrontal_cortex	Fib	AD	lateAD	5	5	1	-2.49017	0.567348	1.13943	9.26071	6.73625	1.50404	2.80535	1	5.58333	2337	86.9651	91.6468	SM_GZQRZ
SM_GZQRZ.GCTGAATAGCGACATG-20	84642424	female	Prefrontal_cortex	Fib	AD	lateAD	5	5	1	-2.49017	0.567348	1.13943	9.26071	6.73625	1.50404	2.80535	1	5.58333	7458	86.9651	91.6468	SM_GZQRZ
SM_GZQRZ.GTGTTCCAGCGTATAA-20	84642424	female	Prefrontal_cortex	Per	AD	lateAD	5	5	1	-2.49017	0.567348	1.13943	9.26071	6.73625	1.50404	2.80535	1	5.58333	2960	86.9651	91.6468	SM_GZQRZ
SM_GZQRZ.TCGATTTCACACGGAA-20	84642424	female	Prefrontal_cortex	Fib	AD	lateAD	5	5	1	-2.49017	0.567348	1.13943	9.26071	6.73625	1.50404	2.80535	1	5.58333	3081	86.9651	91.6468	SM_GZQRZ
SM_GZQRZ.TGAATGCAGGTTGCCC-20	84642424	female	Prefrontal_cortex	Per	AD	lateAD	5	5	1	-2.49017	0.567348	1.13943	9.26071	6.73625	1.50404	2.80535	1	5.58333	4130	86.9651	91.6468	SM_GZQRZ
SM_GZQRZ.TGTTACTTCCGGTTCT-20	84642424	female	Prefrontal_cortex	Per	AD	lateAD	5	5	1	-2.49017	0.567348	1.13943	9.26071	6.73625	1.50404	2.80535	1	5.58333	2607	86.9651	91.6468	SM_GZQRZ
SM_GZQRZ.ACACTGAGTCGGTACC-21	11460357	male	Prefrontal_cortex	Fib	AD	earlyAD	2	4	1	-0.897598	1.83406	1.16977	1.66852	4.53333	1.54086	1.61874	1	1.5	4068	85.4867	91.1595	SM_GZQRZ
SM_GZQRZ.ACGGGTCCACAAGCCC-21	11460357	male	Prefrontal_cortex	Fib	AD	earlyAD	2	4	1	-0.897598	1.83406	1.16977	1.66852	4.53333	1.54086	1.61874	1	1.5	3218	85.4867	91.1595	SM_GZQRZ
SM_GZQRZ.ACGTTCCAGGTCGCCT-21	11460357	male	Prefrontal_cortex	Per	AD	earlyAD	2	4	1	-0.897598	1.83406	1.16977	1.66852	4.53333	1.54086	1.61874	1	1.5	2167	85.4867	91.1595	SM_GZQRZ
SM_GZQRZ.ACTTAGGAGCCGTAAG-21	11460357	male	Prefrontal_cortex	Fib	AD	earlyAD	2	4	1	-0.897598	1.83406	1.16977	1.66852	4.53333	1.54086	1.61874	1	1.5	3865	85.4867	91.1595	SM_GZQRZ
SM_GZQRZ.CCGTAGGTCGCTAGCG-21	11460357	male	Prefrontal_cortex	Fib	AD	earlyAD	2	4	1	-0.897598	1.83406	1.16977	1.66852	4.53333	1.54086	1.61874	1	1.5	3551	85.4867	91.1595	SM_GZQRZ
SM_GZQRZ.CGAGGCTCAAATGAAC-21	11460357	male	Prefrontal_cortex	Fib	AD	earlyAD	2	4	1	-0.897598	1.83406	1.16977	1.66852	4.53333	1.54086	1.61874	1	1.5	3660	85.4867	91.1595	SM_GZQRZ
SM_GZQRZ.CGTGCTTAGTGCTCAT-21	11460357	male	Prefrontal_cortex	Per	AD	earlyAD	2	4	1	-0.897598	1.83406	1.16977	1.66852	4.53333	1.54086	1.61874	1	1.5	1559	85.4867	91.1595	SM_GZQRZ
SM_GZQRZ.GATTTCTGTCGTCATA-21	11460357	male	Prefrontal_cortex	Per	AD	earlyAD	2	4	1	-0.897598	1.83406	1.16977	1.66852	4.53333	1.54086	1.61874	1	1.5	2191	85.4867	91.1595	SM_GZQRZ
SM_GZQRZ.GCGTGCACAGCGTATT-21	11460357	male	Prefrontal_cortex	Per	AD	earlyAD	2	4	1	-0.897598	1.83406	1.16977	1.66852	4.53333	1.54086	1.61874	1	1.5	2322	85.4867	91.1595	SM_GZQRZ
SM_GZQRZ.GTCTTTAGTCTTCCGT-21	11460357	male	Prefrontal_cortex	Fib	AD	earlyAD	2	4	1	-0.897598	1.83406	1.16977	1.66852	4.53333	1.54086	1.61874	1	1.5	2377	85.4867	91.1595	SM_GZQRZ
SM_GZQRZ.TACCGAATCTAGAACC-21	11460357	male	Prefrontal_cortex	Per	AD	earlyAD	2	4	1	-0.897598	1.83406	1.16977	1.66852	4.53333	1.54086	1.61874	1	1.5	3697	85.4867	91.1595	SM_GZQRZ
SM_GZQRZ.TACCTGCAGGTTACCT-21	11460357	male	Prefrontal_cortex	Per	AD	earlyAD	2	4	1	-0.897598	1.83406	1.16977	1.66852	4.53333	1.54086	1.61874	1	1.5	2777	85.4867	91.1595	SM_GZQRZ
SM_GZQRZ.TCCATGCAGGTAGTAT-21	11460357	male	Prefrontal_cortex	Fib	AD	earlyAD	2	4	1	-0.897598	1.83406	1.16977	1.66852	4.53333	1.54086	1.61874	1	1.5	3785	85.4867	91.1595	SM_GZQRZ
SM_GZQRZ.TCTATCATCGCTGTTC-21	11460357	male	Prefrontal_cortex	Per	AD	earlyAD	2	4	1	-0.897598	1.83406	1.16977	1.66852	4.53333	1.54086	1.61874	1	1.5	2565	85.4867	91.1595	SM_GZQRZ
SM_GZQRZ.TCTTAGTCAGTCCGTG-21	11460357	male	Prefrontal_cortex	Per	AD	earlyAD	2	4	1	-0.897598	1.83406	1.16977	1.66852	4.53333	1.54086	1.61874	1	1.5	2153	85.4867	91.1595	SM_GZQRZ
SM_GZQRZ.TTACGTTCAAGAATAC-21	11460357	male	Prefrontal_cortex	Per	AD	earlyAD	2	4	1	-0.897598	1.83406	1.16977	1.66852	4.53333	1.54086	1.61874	1	1.5	2290	85.4867	91.1595	SM_GZQRZ
SM_GZQRZ.AACCATGTCCCTGTTG-22	11165535	male	Prefrontal_cortex	Fib	nonAD	nonAD	1	3	2	-0.382049	0.456589	0.35715	0.219192	0.976667	0.524698	0.760355	1	10.8333	5623	73.1499	86.2313	SM_GZQRZ
SM_GZQRZ.ATTCCATTCTCCCAAC-22	11165535	male	Prefrontal_cortex	Per	nonAD	nonAD	1	3	2	-0.382049	0.456589	0.35715	0.219192	0.976667	0.524698	0.760355	1	10.8333	919	73.1499	86.2313	SM_GZQRZ
SM_GZQRZ.CCTCCTCAGTGAGGTC-22	11165535	male	Prefrontal_cortex	Per	nonAD	nonAD	1	3	2	-0.382049	0.456589	0.35715	0.219192	0.976667	0.524698	0.760355	1	10.8333	3523	73.1499	86.2313	SM_GZQRZ
SM_GZQRZ.CTAACTTGTGGCGTAA-22	11165535	male	Prefrontal_cortex	Per	nonAD	nonAD	1	3	2	-0.382049	0.456589	0.35715	0.219192	0.976667	0.524698	0.760355	1	10.8333	4089	73.1499	86.2313	SM_GZQRZ
SM_GZQRZ.GTGGAGAGTAGACAGC-22	11165535	male	Prefrontal_cortex	Fib	nonAD	nonAD	1	3	2	-0.382049	0.456589	0.35715	0.219192	0.976667	0.524698	0.760355	1	10.8333	4763	73.1499	86.2313	SM_GZQRZ
SM_GZQRZ.TCGAAGTCAACACAGG-22	11165535	male	Prefrontal_cortex	Per	nonAD	nonAD	1	3	2	-0.382049	0.456589	0.35715	0.219192	0.976667	0.524698	0.760355	1	10.8333	6411	73.1499	86.2313	SM_GZQRZ
SM_GZQRZ.TGCACGGTCCTACTGC-22	11165535	male	Prefrontal_cortex	Fib	nonAD	nonAD	1	3	2	-0.382049	0.456589	0.35715	0.219192	0.976667	0.524698	0.760355	1	10.8333	7122	73.1499	86.2313	SM_GZQRZ
SM_GZQRZ.ATCACAGCACAAAGTA-23	20344143	female	Prefrontal_cortex	Fib	AD	earlyAD	4	5	2	-3.37875	1.73793	0.688419	2.09162	1.94917	0.925594	0.350434	1	3.66667	5758	80.6242	93.3361	SM_GZQRZ
SM_GZQRZ.TAGATCGGTTCGAGCC-23	20344143	female	Prefrontal_cortex	Per	AD	earlyAD	4	5	2	-3.37875	1.73793	0.688419	2.09162	1.94917	0.925594	0.350434	1	3.66667	3024	80.6242	93.3361	SM_GZQRZ
SM_GZQRZ.AGGGAGTCATCGATGT-24	22776575	female	Prefrontal_cortex	Fib	nonAD	nonAD	1	3	3	0.487853	0.131426	0.247364	2.19531	0.615625	0.201454	0.225574	1	5.08333	3511	85.5387	89.1034	SM_GZQRZ
SM_GZQRZ.ATTCTTGCAAGAAATC-24	22776575	female	Prefrontal_cortex	Fib	nonAD	nonAD	1	3	3	0.487853	0.131426	0.247364	2.19531	0.615625	0.201454	0.225574	1	5.08333	5868	85.5387	89.1034	SM_GZQRZ
SM_GZQRZ.CCGGACACAACCACAT-24	22776575	female	Prefrontal_cortex	Per	nonAD	nonAD	1	3	3	0.487853	0.131426	0.247364	2.19531	0.615625	0.201454	0.225574	1	5.08333	4757	85.5387	89.1034	SM_GZQRZ
SM_GZQRZ.CTGAGCGCATCACAGT-24	22776575	female	Prefrontal_cortex	Fib	nonAD	nonAD	1	3	3	0.487853	0.131426	0.247364	2.19531	0.615625	0.201454	0.225574	1	5.08333	2105	85.5387	89.1034	SM_GZQRZ
SM_GZQRZ.CTTCTAAGTTCTAACG-24	22776575	female	Prefrontal_cortex	Per	nonAD	nonAD	1	3	3	0.487853	0.131426	0.247364	2.19531	0.615625	0.201454	0.225574	1	5.08333	1942	85.5387	89.1034	SM_GZQRZ
SM_GZQRZ.GAGGCAAAGAGGTCAC-24	22776575	female	Prefrontal_cortex	Per	nonAD	nonAD	1	3	3	0.487853	0.131426	0.247364	2.19531	0.615625	0.201454	0.225574	1	5.08333	1988	85.5387	89.1034	SM_GZQRZ
SM_GZQRZ.GAGTTTGTCAGGAAAT-24	22776575	female	Prefrontal_cortex	Fib	nonAD	nonAD	1	3	3	0.487853	0.131426	0.247364	2.19531	0.615625	0.201454	0.225574	1	5.08333	2843	85.5387	89.1034	SM_GZQRZ
SM_GZQRZ.GGGACCTAGCATCTTG-24	22776575	female	Prefrontal_cortex	Per	nonAD	nonAD	1	3	3	0.487853	0.131426	0.247364	2.19531	0.615625	0.201454	0.225574	1	5.08333	2827	85.5387	89.1034	SM_GZQRZ
SM_GZQRZ.TCACAAGGTGCCGAAA-24	22776575	female	Prefrontal_cortex	Fib	nonAD	nonAD	1	3	3	0.487853	0.131426	0.247364	2.19531	0.615625	0.201454	0.225574	1	5.08333	2856	85.5387	89.1034	SM_GZQRZ
SM_GZQRZ.TCCTTCTGTCACTTAG-24	22776575	female	Prefrontal_cortex	Fib	nonAD	nonAD	1	3	3	0.487853	0.131426	0.247364	2.19531	0.615625	0.201454	0.225574	1	5.08333	2309	85.5387	89.1034	SM_GZQRZ
SM_GZQRZ.TCGAAGTTCCCGTGTT-24	22776575	female	Prefrontal_cortex	Per	nonAD	nonAD	1	3	3	0.487853	0.131426	0.247364	2.19531	0.615625	0.201454	0.225574	1	5.08333	2873	85.5387	89.1034	SM_GZQRZ
SM_GZQRZ.TCGCTTGAGTTCACTG-24	22776575	female	Prefrontal_cortex	Per	nonAD	nonAD	1	3	3	0.487853	0.131426	0.247364	2.19531	0.615625	0.201454	0.225574	1	5.08333	2269	85.5387	89.1034	SM_GZQRZ
SM_GZQRZ.TCGTGGGGTTGGGAAC-24	22776575	female	Prefrontal_cortex	Fib	nonAD	nonAD	1	3	3	0.487853	0.131426	0.247364	2.19531	0.615625	0.201454	0.225574	1	5.08333	2671	85.5387	89.1034	SM_GZQRZ
SM_GZQRZ.TGATGCACAGCAGGAT-24	22776575	female	Prefrontal_cortex	Fib	nonAD	nonAD	1	3	3	0.487853	0.131426	0.247364	2.19531	0.615625	0.201454	0.225574	1	5.08333	2203	85.5387	89.1034	SM_GZQRZ
SM_GZQRZ.TGCATCCGTCCAATCA-24	22776575	female	Prefrontal_cortex	Per	nonAD	nonAD	1	3	3	0.487853	0.131426	0.247364	2.19531	0.615625	0.201454	0.225574	1	5.08333	2947	85.5387	89.1034	SM_GZQRZ
SM_GZQRZ.TGTTCATCATGGATCT-24	22776575	female	Prefrontal_cortex	Per	nonAD	nonAD	1	3	3	0.487853	0.131426	0.247364	2.19531	0.615625	0.201454	0.225574	1	5.08333	649	85.5387	89.1034	SM_GZQRZ
SM_GZQRZ.AAAGGTAGTTCGGTTA-25	82684406	female	Prefrontal_cortex	Per	AD	earlyAD	2	5	1	-0.641195	0.693303	0.641618	11.2754	4.78646	0.712197	0.80167	1	19.6667	3826	89.744	95.5756	SM_GZQRZ
SM_GZQRZ.AATGAAGCAACCAACT-25	82684406	female	Prefrontal_cortex	Per	AD	earlyAD	2	5	1	-0.641195	0.693303	0.641618	11.2754	4.78646	0.712197	0.80167	1	19.6667	4747	89.744	95.5756	SM_GZQRZ
SM_GZQRZ.ACACCAACAAATTGGA-25	82684406	female	Prefrontal_cortex	Fib	AD	earlyAD	2	5	1	-0.641195	0.693303	0.641618	11.2754	4.78646	0.712197	0.80167	1	19.6667	2608	89.744	95.5756	SM_GZQRZ
SM_GZQRZ.ACAGGGACATGTTCGA-25	82684406	female	Prefrontal_cortex	Per	AD	earlyAD	2	5	1	-0.641195	0.693303	0.641618	11.2754	4.78646	0.712197	0.80167	1	19.6667	2490	89.744	95.5756	SM_GZQRZ
SM_GZQRZ.ACGGAAGGTCACCGAC-25	82684406	female	Prefrontal_cortex	Per	AD	earlyAD	2	5	1	-0.641195	0.693303	0.641618	11.2754	4.78646	0.712197	0.80167	1	19.6667	3031	89.744	95.5756	SM_GZQRZ
SM_GZQRZ.ACGTAACGTGAATAAC-25	82684406	female	Prefrontal_cortex	Fib	AD	earlyAD	2	5	1	-0.641195	0.693303	0.641618	11.2754	4.78646	0.712197	0.80167	1	19.6667	5100	89.744	95.5756	SM_GZQRZ
SM_GZQRZ.AGTCAACGTGTTAACC-25	82684406	female	Prefrontal_cortex	Per	AD	earlyAD	2	5	1	-0.641195	0.693303	0.641618	11.2754	4.78646	0.712197	0.80167	1	19.6667	3676	89.744	95.5756	SM_GZQRZ
SM_GZQRZ.AGTCTCCTCGCCGAGT-25	82684406	female	Prefrontal_cortex	Per	AD	earlyAD	2	5	1	-0.641195	0.693303	0.641618	11.2754	4.78646	0.712197	0.80167	1	19.6667	3908	89.744	95.5756	SM_GZQRZ
SM_GZQRZ.ATCCTATCACGACTAT-25	82684406	female	Prefrontal_cortex	Fib	AD	earlyAD	2	5	1	-0.641195	0.693303	0.641618	11.2754	4.78646	0.712197	0.80167	1	19.6667	3228	89.744	95.5756	SM_GZQRZ
SM_GZQRZ.ATGACCAGTCAGTCCG-25	82684406	female	Prefrontal_cortex	Fib	AD	earlyAD	2	5	1	-0.641195	0.693303	0.641618	11.2754	4.78646	0.712197	0.80167	1	19.6667	840	89.744	95.5756	SM_GZQRZ
SM_GZQRZ.CAATGACGTCACGTGC-25	82684406	female	Prefrontal_cortex	Fib	AD	earlyAD	2	5	1	-0.641195	0.693303	0.641618	11.2754	4.78646	0.712197	0.80167	1	19.6667	1308	89.744	95.5756	SM_GZQRZ
SM_GZQRZ.CACTGGGAGGGCAAGG-25	82684406	female	Prefrontal_cortex	Per	AD	earlyAD	2	5	1	-0.641195	0.693303	0.641618	11.2754	4.78646	0.712197	0.80167	1	19.6667	2500	89.744	95.5756	SM_GZQRZ
SM_GZQRZ.CACTGTCTCGTTCTCG-25	82684406	female	Prefrontal_cortex	Per	AD	earlyAD	2	5	1	-0.641195	0.693303	0.641618	11.2754	4.78646	0.712197	0.80167	1	19.6667	4431	89.744	95.5756	SM_GZQRZ
SM_GZQRZ.CAGCCAGCACGACTAT-25	82684406	female	Prefrontal_cortex	Fib	AD	earlyAD	2	5	1	-0.641195	0.693303	0.641618	11.2754	4.78646	0.712197	0.80167	1	19.6667	6029	89.744	95.5756	SM_GZQRZ
SM_GZQRZ.CATAAGCCACATTCTT-25	82684406	female	Prefrontal_cortex	Per	AD	earlyAD	2	5	1	-0.641195	0.693303	0.641618	11.2754	4.78646	0.712197	0.80167	1	19.6667	3075	89.744	95.5756	SM_GZQRZ
SM_GZQRZ.CATACAGCAACTGCCG-25	82684406	female	Prefrontal_cortex	Per	AD	earlyAD	2	5	1	-0.641195	0.693303	0.641618	11.2754	4.78646	0.712197	0.80167	1	19.6667	1576	89.744	95.5756	SM_GZQRZ
SM_GZQRZ.CATGGATTCCGCGGAT-25	82684406	female	Prefrontal_cortex	Fib	AD	earlyAD	2	5	1	-0.641195	0.693303	0.641618	11.2754	4.78646	0.712197	0.80167	1	19.6667	3841	89.744	95.5756	SM_GZQRZ
SM_GZQRZ.CCCTCTCGTTAAGGAT-25	82684406	female	Prefrontal_cortex	Per	AD	earlyAD	2	5	1	-0.641195	0.693303	0.641618	11.2754	4.78646	0.712197	0.80167	1	19.6667	3966	89.744	95.5756	SM_GZQRZ
SM_GZQRZ.CCGCAAGAGGGCTAAC-25	82684406	female	Prefrontal_cortex	Per	AD	earlyAD	2	5	1	-0.641195	0.693303	0.641618	11.2754	4.78646	0.712197	0.80167	1	19.6667	3067	89.744	95.5756	SM_GZQRZ
SM_GZQRZ.CGCCATTGTCATCGCG-25	82684406	female	Prefrontal_cortex	Per	AD	earlyAD	2	5	1	-0.641195	0.693303	0.641618	11.2754	4.78646	0.712197	0.80167	1	19.6667	1307	89.744	95.5756	SM_GZQRZ
SM_GZQRZ.CTCCCAAAGAAGAACG-25	82684406	female	Prefrontal_cortex	Per	AD	earlyAD	2	5	1	-0.641195	0.693303	0.641618	11.2754	4.78646	0.712197	0.80167	1	19.6667	2117	89.744	95.5756	SM_GZQRZ
SM_GZQRZ.CTGATCCGTTCTCACC-25	82684406	female	Prefrontal_cortex	Per	AD	earlyAD	2	5	1	-0.641195	0.693303	0.641618	11.2754	4.78646	0.712197	0.80167	1	19.6667	4776	89.744	95.5756	SM_GZQRZ
SM_GZQRZ.CTTTCGGTCATTACTC-25	82684406	female	Prefrontal_cortex	Per	AD	earlyAD	2	5	1	-0.641195	0.693303	0.641618	11.2754	4.78646	0.712197	0.80167	1	19.6667	4118	89.744	95.5756	SM_GZQRZ
SM_GZQRZ.GAGACTTTCAGGTAAA-25	82684406	female	Prefrontal_cortex	Per	AD	earlyAD	2	5	1	-0.641195	0.693303	0.641618	11.2754	4.78646	0.712197	0.80167	1	19.6667	4807	89.744	95.5756	SM_GZQRZ
SM_GZQRZ.GATGCTACACTGGATT-25	82684406	female	Prefrontal_cortex	Per	AD	earlyAD	2	5	1	-0.641195	0.693303	0.641618	11.2754	4.78646	0.712197	0.80167	1	19.6667	4732	89.744	95.5756	SM_GZQRZ
SM_GZQRZ.GCAACCGAGTCATACC-25	82684406	female	Prefrontal_cortex	Per	AD	earlyAD	2	5	1	-0.641195	0.693303	0.641618	11.2754	4.78646	0.712197	0.80167	1	19.6667	4348	89.744	95.5756	SM_GZQRZ
SM_GZQRZ.GGAATGGAGTTCCGTA-25	82684406	female	Prefrontal_cortex	Per	AD	earlyAD	2	5	1	-0.641195	0.693303	0.641618	11.2754	4.78646	0.712197	0.80167	1	19.6667	2711	89.744	95.5756	SM_GZQRZ
SM_GZQRZ.GGGACTCCAATGACCT-25	82684406	female	Prefrontal_cortex	Fib	AD	earlyAD	2	5	1	-0.641195	0.693303	0.641618	11.2754	4.78646	0.712197	0.80167	1	19.6667	666	89.744	95.5756	SM_GZQRZ
SM_GZQRZ.GGTTAACAGTGACACG-25	82684406	female	Prefrontal_cortex	Fib	AD	earlyAD	2	5	1	-0.641195	0.693303	0.641618	11.2754	4.78646	0.712197	0.80167	1	19.6667	3736	89.744	95.5756	SM_GZQRZ
SM_GZQRZ.GTCGTAAAGTAAGCAT-25	82684406	female	Prefrontal_cortex	Fib	AD	earlyAD	2	5	1	-0.641195	0.693303	0.641618	11.2754	4.78646	0.712197	0.80167	1	19.6667	1163	89.744	95.5756	SM_GZQRZ
SM_GZQRZ.GTGATGTTCTGGCTGG-25	82684406	female	Prefrontal_cortex	SMC	AD	earlyAD	2	5	1	-0.641195	0.693303	0.641618	11.2754	4.78646	0.712197	0.80167	1	19.6667	3016	89.744	95.5756	SM_GZQRZ
SM_GZQRZ.GTTCGCTAGGATACAT-25	82684406	female	Prefrontal_cortex	Per	AD	earlyAD	2	5	1	-0.641195	0.693303	0.641618	11.2754	4.78646	0.712197	0.80167	1	19.6667	3104	89.744	95.5756	SM_GZQRZ
SM_GZQRZ.TACATTCGTCCGGATC-25	82684406	female	Prefrontal_cortex	Per	AD	earlyAD	2	5	1	-0.641195	0.693303	0.641618	11.2754	4.78646	0.712197	0.80167	1	19.6667	2781	89.744	95.5756	SM_GZQRZ
SM_GZQRZ.TCAGGTAAGTTATGGA-25	82684406	female	Prefrontal_cortex	Fib	AD	earlyAD	2	5	1	-0.641195	0.693303	0.641618	11.2754	4.78646	0.712197	0.80167	1	19.6667	3793	89.744	95.5756	SM_GZQRZ
SM_GZQRZ.TCCAGAATCGTGGTAT-25	82684406	female	Prefrontal_cortex	Fib	AD	earlyAD	2	5	1	-0.641195	0.693303	0.641618	11.2754	4.78646	0.712197	0.80167	1	19.6667	1152	89.744	95.5756	SM_GZQRZ
SM_GZQRZ.TCTCAGCAGCTGGCCT-25	82684406	female	Prefrontal_cortex	Per	AD	earlyAD	2	5	1	-0.641195	0.693303	0.641618	11.2754	4.78646	0.712197	0.80167	1	19.6667	4896	89.744	95.5756	SM_GZQRZ
SM_GZQRZ.TGAACGTCAACAGCCC-25	82684406	female	Prefrontal_cortex	Per	AD	earlyAD	2	5	1	-0.641195	0.693303	0.641618	11.2754	4.78646	0.712197	0.80167	1	19.6667	2854	89.744	95.5756	SM_GZQRZ
SM_GZQRZ.TGTGCGGGTTGAGTCT-25	82684406	female	Prefrontal_cortex	Per	AD	earlyAD	2	5	1	-0.641195	0.693303	0.641618	11.2754	4.78646	0.712197	0.80167	1	19.6667	1256	89.744	95.5756	SM_GZQRZ
SM_GZQRZ.TGTGGCGGTGGATTTC-25	82684406	female	Prefrontal_cortex	Per	AD	earlyAD	2	5	1	-0.641195	0.693303	0.641618	11.2754	4.78646	0.712197	0.80167	1	19.6667	2945	89.744	95.5756	SM_GZQRZ
SM_GZQRZ.TTCATGTCAGGTGTTT-25	82684406	female	Prefrontal_cortex	Fib	AD	earlyAD	2	5	1	-0.641195	0.693303	0.641618	11.2754	4.78646	0.712197	0.80167	1	19.6667	3991	89.744	95.5756	SM_GZQRZ
SM_GZQRZ.TTGGATGAGTGAGGCT-25	82684406	female	Prefrontal_cortex	Per	AD	earlyAD	2	5	1	-0.641195	0.693303	0.641618	11.2754	4.78646	0.712197	0.80167	1	19.6667	3581	89.744	95.5756	SM_GZQRZ
SM_GZQRZ.AACAAAGGTGTTTGCA-26	20780035	female	Prefrontal_cortex	Fib	AD	lateAD	4	5	1	-3.54643	1.44987	1.39808	16.4426	7.36	1.65022	2.10271	1	5.08333	747	76.0657	88.1834	SM_GZQRZ
SM_GZQRZ.AACCATGAGCTCTTCC-26	20780035	female	Prefrontal_cortex	Per	AD	lateAD	4	5	1	-3.54643	1.44987	1.39808	16.4426	7.36	1.65022	2.10271	1	5.08333	1692	76.0657	88.1834	SM_GZQRZ
SM_GZQRZ.AGCGCTGTCATCACAG-26	20780035	female	Prefrontal_cortex	Per	AD	lateAD	4	5	1	-3.54643	1.44987	1.39808	16.4426	7.36	1.65022	2.10271	1	5.08333	2429	76.0657	88.1834	SM_GZQRZ
SM_GZQRZ.ATTTCACTCATTCTTG-26	20780035	female	Prefrontal_cortex	Per	AD	lateAD	4	5	1	-3.54643	1.44987	1.39808	16.4426	7.36	1.65022	2.10271	1	5.08333	2423	76.0657	88.1834	SM_GZQRZ
SM_GZQRZ.CGAAGTTTCTACCCAC-26	20780035	female	Prefrontal_cortex	Per	AD	lateAD	4	5	1	-3.54643	1.44987	1.39808	16.4426	7.36	1.65022	2.10271	1	5.08333	2514	76.0657	88.1834	SM_GZQRZ
SM_GZQRZ.CTGGACGTCCATTTGT-26	20780035	female	Prefrontal_cortex	Fib	AD	lateAD	4	5	1	-3.54643	1.44987	1.39808	16.4426	7.36	1.65022	2.10271	1	5.08333	3274	76.0657	88.1834	SM_GZQRZ
SM_GZQRZ.GACACGCGTTTGGGAG-26	20780035	female	Prefrontal_cortex	Per	AD	lateAD	4	5	1	-3.54643	1.44987	1.39808	16.4426	7.36	1.65022	2.10271	1	5.08333	2322	76.0657	88.1834	SM_GZQRZ
SM_GZQRZ.GACTCAAAGCTAAACA-26	20780035	female	Prefrontal_cortex	Fib	AD	lateAD	4	5	1	-3.54643	1.44987	1.39808	16.4426	7.36	1.65022	2.10271	1	5.08333	2546	76.0657	88.1834	SM_GZQRZ
SM_GZQRZ.GATCCCTCACGTCGTG-26	20780035	female	Prefrontal_cortex	Fib	AD	lateAD	4	5	1	-3.54643	1.44987	1.39808	16.4426	7.36	1.65022	2.10271	1	5.08333	1219	76.0657	88.1834	SM_GZQRZ
SM_GZQRZ.GATGGAGTCGCCCAGA-26	20780035	female	Prefrontal_cortex	Per	AD	lateAD	4	5	1	-3.54643	1.44987	1.39808	16.4426	7.36	1.65022	2.10271	1	5.08333	2209	76.0657	88.1834	SM_GZQRZ
SM_GZQRZ.GGCTGTGAGGGAACAA-26	20780035	female	Prefrontal_cortex	Per	AD	lateAD	4	5	1	-3.54643	1.44987	1.39808	16.4426	7.36	1.65022	2.10271	1	5.08333	2241	76.0657	88.1834	SM_GZQRZ
SM_GZQRZ.TACAACGAGAGTTGCG-26	20780035	female	Prefrontal_cortex	Fib	AD	lateAD	4	5	1	-3.54643	1.44987	1.39808	16.4426	7.36	1.65022	2.10271	1	5.08333	916	76.0657	88.1834	SM_GZQRZ
SM_GZQRZ.TATCAGGCAATGAAAC-26	20780035	female	Prefrontal_cortex	Fib	AD	lateAD	4	5	1	-3.54643	1.44987	1.39808	16.4426	7.36	1.65022	2.10271	1	5.08333	3763	76.0657	88.1834	SM_GZQRZ
SM_GZQRZ.TCACGCTGTGTAAATG-26	20780035	female	Prefrontal_cortex	Per	AD	lateAD	4	5	1	-3.54643	1.44987	1.39808	16.4426	7.36	1.65022	2.10271	1	5.08333	2040	76.0657	88.1834	SM_GZQRZ
SM_GZQRZ.TTACGCCAGCGACTTT-26	20780035	female	Prefrontal_cortex	Per	AD	lateAD	4	5	1	-3.54643	1.44987	1.39808	16.4426	7.36	1.65022	2.10271	1	5.08333	2874	76.0657	88.1834	SM_GZQRZ
SM_GZQRZ.TTGATGGCACGTGAGA-26	20780035	female	Prefrontal_cortex	SMC	AD	lateAD	4	5	1	-3.54643	1.44987	1.39808	16.4426	7.36	1.65022	2.10271	1	5.08333	776	76.0657	88.1834	SM_GZQRZ
SM_GZQRZ.AACCACACAGATTAAG-27	50100932	female	Prefrontal_cortex	Per	AD	lateAD	4	5	1	-2.45691	1.51395	1.02138	11.7296	9.91625	1.75812	2.73904	1	11.9833	2105	80.9473	91.1184	SM_GZQRZ
SM_GZQRZ.ACACCAAAGGACTAAT-27	50100932	female	Prefrontal_cortex	Fib	AD	lateAD	4	5	1	-2.45691	1.51395	1.02138	11.7296	9.91625	1.75812	2.73904	1	11.9833	7326	80.9473	91.1184	SM_GZQRZ
SM_GZQRZ.ACACCAAGTACTCGAT-27	50100932	female	Prefrontal_cortex	Per	AD	lateAD	4	5	1	-2.45691	1.51395	1.02138	11.7296	9.91625	1.75812	2.73904	1	11.9833	4122	80.9473	91.1184	SM_GZQRZ
SM_GZQRZ.ACTTAGGCACTAACCA-27	50100932	female	Prefrontal_cortex	Per	AD	lateAD	4	5	1	-2.45691	1.51395	1.02138	11.7296	9.91625	1.75812	2.73904	1	11.9833	1084	80.9473	91.1184	SM_GZQRZ
SM_GZQRZ.AGTTCGAAGTTCAACC-27	50100932	female	Prefrontal_cortex	Per	AD	lateAD	4	5	1	-2.45691	1.51395	1.02138	11.7296	9.91625	1.75812	2.73904	1	11.9833	3985	80.9473	91.1184	SM_GZQRZ
SM_GZQRZ.ATCGCCTCAACAGCCC-27	50100932	female	Prefrontal_cortex	Fib	AD	lateAD	4	5	1	-2.45691	1.51395	1.02138	11.7296	9.91625	1.75812	2.73904	1	11.9833	2922	80.9473	91.1184	SM_GZQRZ
SM_GZQRZ.ATTTCTGTCAAATGAG-27	50100932	female	Prefrontal_cortex	SMC	AD	lateAD	4	5	1	-2.45691	1.51395	1.02138	11.7296	9.91625	1.75812	2.73904	1	11.9833	2754	80.9473	91.1184	SM_GZQRZ
SM_GZQRZ.CCAAGCGAGAACTCCT-27	50100932	female	Prefrontal_cortex	Fib	AD	lateAD	4	5	1	-2.45691	1.51395	1.02138	11.7296	9.91625	1.75812	2.73904	1	11.9833	5273	80.9473	91.1184	SM_GZQRZ
SM_GZQRZ.CCAATGATCTTGAACG-27	50100932	female	Prefrontal_cortex	Fib	AD	lateAD	4	5	1	-2.45691	1.51395	1.02138	11.7296	9.91625	1.75812	2.73904	1	11.9833	7110	80.9473	91.1184	SM_GZQRZ
SM_GZQRZ.CCCTAACTCAGCGCAC-27	50100932	female	Prefrontal_cortex	Fib	AD	lateAD	4	5	1	-2.45691	1.51395	1.02138	11.7296	9.91625	1.75812	2.73904	1	11.9833	4017	80.9473	91.1184	SM_GZQRZ
SM_GZQRZ.CTCATTAGTAGGACCA-27	50100932	female	Prefrontal_cortex	Per	AD	lateAD	4	5	1	-2.45691	1.51395	1.02138	11.7296	9.91625	1.75812	2.73904	1	11.9833	5034	80.9473	91.1184	SM_GZQRZ
SM_GZQRZ.CTGCAGGTCTAGATCG-27	50100932	female	Prefrontal_cortex	Fib	AD	lateAD	4	5	1	-2.45691	1.51395	1.02138	11.7296	9.91625	1.75812	2.73904	1	11.9833	1487	80.9473	91.1184	SM_GZQRZ
SM_GZQRZ.CTTAGGAGTACTGCCG-27	50100932	female	Prefrontal_cortex	Per	AD	lateAD	4	5	1	-2.45691	1.51395	1.02138	11.7296	9.91625	1.75812	2.73904	1	11.9833	5362	80.9473	91.1184	SM_GZQRZ
SM_GZQRZ.GATGATCTCGGAGTAG-27	50100932	female	Prefrontal_cortex	Per	AD	lateAD	4	5	1	-2.45691	1.51395	1.02138	11.7296	9.91625	1.75812	2.73904	1	11.9833	3483	80.9473	91.1184	SM_GZQRZ
SM_GZQRZ.GGGACCTGTACCGTGC-27	50100932	female	Prefrontal_cortex	Per	AD	lateAD	4	5	1	-2.45691	1.51395	1.02138	11.7296	9.91625	1.75812	2.73904	1	11.9833	3453	80.9473	91.1184	SM_GZQRZ
SM_GZQRZ.TAGTGCACAAGGTCTT-27	50100932	female	Prefrontal_cortex	Fib	AD	lateAD	4	5	1	-2.45691	1.51395	1.02138	11.7296	9.91625	1.75812	2.73904	1	11.9833	6940	80.9473	91.1184	SM_GZQRZ
SM_GZQRZ.TATCTGTCATGGAACG-27	50100932	female	Prefrontal_cortex	Per	AD	lateAD	4	5	1	-2.45691	1.51395	1.02138	11.7296	9.91625	1.75812	2.73904	1	11.9833	1616	80.9473	91.1184	SM_GZQRZ
SM_GZQRZ.TCAAGACGTCCCAAAT-27	50100932	female	Prefrontal_cortex	Fib	AD	lateAD	4	5	1	-2.45691	1.51395	1.02138	11.7296	9.91625	1.75812	2.73904	1	11.9833	4627	80.9473	91.1184	SM_GZQRZ
SM_GZQRZ.TCGTGCTAGCTACAAA-27	50100932	female	Prefrontal_cortex	Per	AD	lateAD	4	5	1	-2.45691	1.51395	1.02138	11.7296	9.91625	1.75812	2.73904	1	11.9833	826	80.9473	91.1184	SM_GZQRZ
SM_GZQRZ.TGATCTTTCGTCGCTT-27	50100932	female	Prefrontal_cortex	Fib	AD	lateAD	4	5	1	-2.45691	1.51395	1.02138	11.7296	9.91625	1.75812	2.73904	1	11.9833	1513	80.9473	91.1184	SM_GZQRZ
SM_GZQRZ.TGTAGACAGAGTTGTA-27	50100932	female	Prefrontal_cortex	Per	AD	lateAD	4	5	1	-2.45691	1.51395	1.02138	11.7296	9.91625	1.75812	2.73904	1	11.9833	632	80.9473	91.1184	SM_GZQRZ
SM_GZQRZ.TTACCATTCTTCCCAG-27	50100932	female	Prefrontal_cortex	Per	AD	lateAD	4	5	1	-2.45691	1.51395	1.02138	11.7296	9.91625	1.75812	2.73904	1	11.9833	3956	80.9473	91.1184	SM_GZQRZ
SM_GZQRZ.TTCTGTATCTGGAGAG-27	50100932	female	Prefrontal_cortex	Fib	AD	lateAD	4	5	1	-2.45691	1.51395	1.02138	11.7296	9.91625	1.75812	2.73904	1	11.9833	2053	80.9473	91.1184	SM_GZQRZ
SM_GZQRZ.TTTCGATTCCAGCCTT-27	50100932	female	Prefrontal_cortex	Per	AD	lateAD	4	5	1	-2.45691	1.51395	1.02138	11.7296	9.91625	1.75812	2.73904	1	11.9833	1154	80.9473	91.1184	SM_GZQRZ
SM_GZQRZ.AACCCAATCCCAACTC-28	45115248	female	Prefrontal_cortex	Fib	nonAD	nonAD	2	2	4	-0.194864	0	0.0696082	0.812644	0	0.0232027	0	1	4.63333	3539	83.7919	87.1157	SM_GZQRZ
SM_GZQRZ.AACGTCAGTTATAGAG-28	45115248	female	Prefrontal_cortex	Per	nonAD	nonAD	2	2	4	-0.194864	0	0.0696082	0.812644	0	0.0232027	0	1	4.63333	3649	83.7919	87.1157	SM_GZQRZ
SM_GZQRZ.AAGACTCAGTGGCCTC-28	45115248	female	Prefrontal_cortex	Per	nonAD	nonAD	2	2	4	-0.194864	0	0.0696082	0.812644	0	0.0232027	0	1	4.63333	1294	83.7919	87.1157	SM_GZQRZ
SM_GZQRZ.AAGACTCCATCGGAAG-28	45115248	female	Prefrontal_cortex	Per	nonAD	nonAD	2	2	4	-0.194864	0	0.0696082	0.812644	0	0.0232027	0	1	4.63333	1169	83.7919	87.1157	SM_GZQRZ
SM_GZQRZ.ACATTTCCAAAGACTA-28	45115248	female	Prefrontal_cortex	Per	nonAD	nonAD	2	2	4	-0.194864	0	0.0696082	0.812644	0	0.0232027	0	1	4.63333	2124	83.7919	87.1157	SM_GZQRZ
SM_GZQRZ.ACCAACAGTAATCAGA-28	45115248	female	Prefrontal_cortex	Per	nonAD	nonAD	2	2	4	-0.194864	0	0.0696082	0.812644	0	0.0232027	0	1	4.63333	1645	83.7919	87.1157	SM_GZQRZ
SM_GZQRZ.ACGGGTCAGACTCTTG-28	45115248	female	Prefrontal_cortex	Fib	nonAD	nonAD	2	2	4	-0.194864	0	0.0696082	0.812644	0	0.0232027	0	1	4.63333	1601	83.7919	87.1157	SM_GZQRZ
SM_GZQRZ.ACGTACACAGGCACAA-28	45115248	female	Prefrontal_cortex	Fib	nonAD	nonAD	2	2	4	-0.194864	0	0.0696082	0.812644	0	0.0232027	0	1	4.63333	2203	83.7919	87.1157	SM_GZQRZ
SM_GZQRZ.ACTTATCCAGACAAAT-28	45115248	female	Prefrontal_cortex	Per	nonAD	nonAD	2	2	4	-0.194864	0	0.0696082	0.812644	0	0.0232027	0	1	4.63333	2024	83.7919	87.1157	SM_GZQRZ
SM_GZQRZ.AGACCATAGGAACATT-28	45115248	female	Prefrontal_cortex	SMC	nonAD	nonAD	2	2	4	-0.194864	0	0.0696082	0.812644	0	0.0232027	0	1	4.63333	2672	83.7919	87.1157	SM_GZQRZ
SM_GZQRZ.AGCGCTGCAATTCTTC-28	45115248	female	Prefrontal_cortex	Fib	nonAD	nonAD	2	2	4	-0.194864	0	0.0696082	0.812644	0	0.0232027	0	1	4.63333	2856	83.7919	87.1157	SM_GZQRZ
SM_GZQRZ.AGCTACAAGAAGCTCG-28	45115248	female	Prefrontal_cortex	Fib	nonAD	nonAD	2	2	4	-0.194864	0	0.0696082	0.812644	0	0.0232027	0	1	4.63333	890	83.7919	87.1157	SM_GZQRZ
SM_GZQRZ.AGGACGAAGCAGGGAG-28	45115248	female	Prefrontal_cortex	Fib	nonAD	nonAD	2	2	4	-0.194864	0	0.0696082	0.812644	0	0.0232027	0	1	4.63333	1738	83.7919	87.1157	SM_GZQRZ
SM_GZQRZ.ATCGATGCAACAACAA-28	45115248	female	Prefrontal_cortex	Per	nonAD	nonAD	2	2	4	-0.194864	0	0.0696082	0.812644	0	0.0232027	0	1	4.63333	2310	83.7919	87.1157	SM_GZQRZ
SM_GZQRZ.ATGAAAGTCCGGTTCT-28	45115248	female	Prefrontal_cortex	Per	nonAD	nonAD	2	2	4	-0.194864	0	0.0696082	0.812644	0	0.0232027	0	1	4.63333	2457	83.7919	87.1157	SM_GZQRZ
SM_GZQRZ.CAATACGTCCTTGACC-28	45115248	female	Prefrontal_cortex	Per	nonAD	nonAD	2	2	4	-0.194864	0	0.0696082	0.812644	0	0.0232027	0	1	4.63333	2103	83.7919	87.1157	SM_GZQRZ
SM_GZQRZ.CAATCGACAACCAGAG-28	45115248	female	Prefrontal_cortex	Fib	nonAD	nonAD	2	2	4	-0.194864	0	0.0696082	0.812644	0	0.0232027	0	1	4.63333	1564	83.7919	87.1157	SM_GZQRZ
SM_GZQRZ.CACAGATGTTGAGAGC-28	45115248	female	Prefrontal_cortex	Fib	nonAD	nonAD	2	2	4	-0.194864	0	0.0696082	0.812644	0	0.0232027	0	1	4.63333	1075	83.7919	87.1157	SM_GZQRZ
SM_GZQRZ.CATACTTCATGCCGGT-28	45115248	female	Prefrontal_cortex	Fib	nonAD	nonAD	2	2	4	-0.194864	0	0.0696082	0.812644	0	0.0232027	0	1	4.63333	2619	83.7919	87.1157	SM_GZQRZ
SM_GZQRZ.CATTCTAAGTAGACAT-28	45115248	female	Prefrontal_cortex	Per	nonAD	nonAD	2	2	4	-0.194864	0	0.0696082	0.812644	0	0.0232027	0	1	4.63333	1990	83.7919	87.1157	SM_GZQRZ
SM_GZQRZ.CCTCTCCTCACCCTGT-28	45115248	female	Prefrontal_cortex	Fib	nonAD	nonAD	2	2	4	-0.194864	0	0.0696082	0.812644	0	0.0232027	0	1	4.63333	1668	83.7919	87.1157	SM_GZQRZ
SM_GZQRZ.CGAGGCTAGGATGGCT-28	45115248	female	Prefrontal_cortex	Fib	nonAD	nonAD	2	2	4	-0.194864	0	0.0696082	0.812644	0	0.0232027	0	1	4.63333	2992	83.7919	87.1157	SM_GZQRZ
SM_GZQRZ.CGATGGCTCCCGAGTG-28	45115248	female	Prefrontal_cortex	Per	nonAD	nonAD	2	2	4	-0.194864	0	0.0696082	0.812644	0	0.0232027	0	1	4.63333	1374	83.7919	87.1157	SM_GZQRZ
SM_GZQRZ.CGCCATTCATGGCTGC-28	45115248	female	Prefrontal_cortex	Fib	nonAD	nonAD	2	2	4	-0.194864	0	0.0696082	0.812644	0	0.0232027	0	1	4.63333	1723	83.7919	87.1157	SM_GZQRZ
SM_GZQRZ.CTCTCAGGTGCATGTT-28	45115248	female	Prefrontal_cortex	Per	nonAD	nonAD	2	2	4	-0.194864	0	0.0696082	0.812644	0	0.0232027	0	1	4.63333	2052	83.7919	87.1157	SM_GZQRZ
SM_GZQRZ.CTCTGGTGTTGCGGCT-28	45115248	female	Prefrontal_cortex	SMC	nonAD	nonAD	2	2	4	-0.194864	0	0.0696082	0.812644	0	0.0232027	0	1	4.63333	1454	83.7919	87.1157	SM_GZQRZ
SM_GZQRZ.CTGATCCTCCACGTCT-28	45115248	female	Prefrontal_cortex	Fib	nonAD	nonAD	2	2	4	-0.194864	0	0.0696082	0.812644	0	0.0232027	0	1	4.63333	2008	83.7919	87.1157	SM_GZQRZ
SM_GZQRZ.CTGTGAAAGCAGCACA-28	45115248	female	Prefrontal_cortex	Fib	nonAD	nonAD	2	2	4	-0.194864	0	0.0696082	0.812644	0	0.0232027	0	1	4.63333	1720	83.7919	87.1157	SM_GZQRZ
SM_GZQRZ.CTTCTCTCACAAGTTC-28	45115248	female	Prefrontal_cortex	Per	nonAD	nonAD	2	2	4	-0.194864	0	0.0696082	0.812644	0	0.0232027	0	1	4.63333	2240	83.7919	87.1157	SM_GZQRZ
SM_GZQRZ.GACTATGGTTTCCCAC-28	45115248	female	Prefrontal_cortex	Fib	nonAD	nonAD	2	2	4	-0.194864	0	0.0696082	0.812644	0	0.0232027	0	1	4.63333	3355	83.7919	87.1157	SM_GZQRZ
SM_GZQRZ.GAGACTTCAATCTCTT-28	45115248	female	Prefrontal_cortex	SMC	nonAD	nonAD	2	2	4	-0.194864	0	0.0696082	0.812644	0	0.0232027	0	1	4.63333	2174	83.7919	87.1157	SM_GZQRZ
SM_GZQRZ.GAGACTTTCTGATGGT-28	45115248	female	Prefrontal_cortex	Fib	nonAD	nonAD	2	2	4	-0.194864	0	0.0696082	0.812644	0	0.0232027	0	1	4.63333	1879	83.7919	87.1157	SM_GZQRZ
SM_GZQRZ.GAGGCAACACTAGAGG-28	45115248	female	Prefrontal_cortex	Fib	nonAD	nonAD	2	2	4	-0.194864	0	0.0696082	0.812644	0	0.0232027	0	1	4.63333	1635	83.7919	87.1157	SM_GZQRZ
SM_GZQRZ.GATAGAAAGGTTGAGC-28	45115248	female	Prefrontal_cortex	Fib	nonAD	nonAD	2	2	4	-0.194864	0	0.0696082	0.812644	0	0.0232027	0	1	4.63333	2152	83.7919	87.1157	SM_GZQRZ
SM_GZQRZ.GCGATCGTCTGAATCG-28	45115248	female	Prefrontal_cortex	Fib	nonAD	nonAD	2	2	4	-0.194864	0	0.0696082	0.812644	0	0.0232027	0	1	4.63333	1015	83.7919	87.1157	SM_GZQRZ
SM_GZQRZ.GCTTTCGGTTGATGTC-28	45115248	female	Prefrontal_cortex	Per	nonAD	nonAD	2	2	4	-0.194864	0	0.0696082	0.812644	0	0.0232027	0	1	4.63333	1524	83.7919	87.1157	SM_GZQRZ
SM_GZQRZ.GGATGTTAGGAAAGTG-28	45115248	female	Prefrontal_cortex	Per	nonAD	nonAD	2	2	4	-0.194864	0	0.0696082	0.812644	0	0.0232027	0	1	4.63333	1231	83.7919	87.1157	SM_GZQRZ
SM_GZQRZ.GGTGAAGGTAGTCGGA-28	45115248	female	Prefrontal_cortex	Per	nonAD	nonAD	2	2	4	-0.194864	0	0.0696082	0.812644	0	0.0232027	0	1	4.63333	1330	83.7919	87.1157	SM_GZQRZ
SM_GZQRZ.GGTTAACCAGAAGCTG-28	45115248	female	Prefrontal_cortex	Fib	nonAD	nonAD	2	2	4	-0.194864	0	0.0696082	0.812644	0	0.0232027	0	1	4.63333	3123	83.7919	87.1157	SM_GZQRZ
SM_GZQRZ.GTAAGTCTCCACAGCG-28	45115248	female	Prefrontal_cortex	Fib	nonAD	nonAD	2	2	4	-0.194864	0	0.0696082	0.812644	0	0.0232027	0	1	4.63333	1372	83.7919	87.1157	SM_GZQRZ
SM_GZQRZ.GTAGCTACAAGCAATA-28	45115248	female	Prefrontal_cortex	Fib	nonAD	nonAD	2	2	4	-0.194864	0	0.0696082	0.812644	0	0.0232027	0	1	4.63333	1909	83.7919	87.1157	SM_GZQRZ
SM_GZQRZ.GTCCACTCAGAAGTGC-28	45115248	female	Prefrontal_cortex	Fib	nonAD	nonAD	2	2	4	-0.194864	0	0.0696082	0.812644	0	0.0232027	0	1	4.63333	2649	83.7919	87.1157	SM_GZQRZ
SM_GZQRZ.GTGTCCTTCAAGAAAC-28	45115248	female	Prefrontal_cortex	Fib	nonAD	nonAD	2	2	4	-0.194864	0	0.0696082	0.812644	0	0.0232027	0	1	4.63333	1732	83.7919	87.1157	SM_GZQRZ
SM_GZQRZ.TAAGCGTAGATTGGGC-28	45115248	female	Prefrontal_cortex	SMC	nonAD	nonAD	2	2	4	-0.194864	0	0.0696082	0.812644	0	0.0232027	0	1	4.63333	951	83.7919	87.1157	SM_GZQRZ
SM_GZQRZ.TACAACGGTAGGGAGG-28	45115248	female	Prefrontal_cortex	Fib	nonAD	nonAD	2	2	4	-0.194864	0	0.0696082	0.812644	0	0.0232027	0	1	4.63333	2016	83.7919	87.1157	SM_GZQRZ
SM_GZQRZ.TACCCACAGCAGGCAT-28	45115248	female	Prefrontal_cortex	Fib	nonAD	nonAD	2	2	4	-0.194864	0	0.0696082	0.812644	0	0.0232027	0	1	4.63333	2830	83.7919	87.1157	SM_GZQRZ
SM_GZQRZ.TAGTGCAGTCTCTCTG-28	45115248	female	Prefrontal_cortex	SMC	nonAD	nonAD	2	2	4	-0.194864	0	0.0696082	0.812644	0	0.0232027	0	1	4.63333	1246	83.7919	87.1157	SM_GZQRZ
SM_GZQRZ.TATCTGTTCAGAGTTC-28	45115248	female	Prefrontal_cortex	Fib	nonAD	nonAD	2	2	4	-0.194864	0	0.0696082	0.812644	0	0.0232027	0	1	4.63333	2694	83.7919	87.1157	SM_GZQRZ
SM_GZQRZ.TCATATCCACTGAATC-28	45115248	female	Prefrontal_cortex	Fib	nonAD	nonAD	2	2	4	-0.194864	0	0.0696082	0.812644	0	0.0232027	0	1	4.63333	3570	83.7919	87.1157	SM_GZQRZ
SM_GZQRZ.TCATGTTGTTCCGCGA-28	45115248	female	Prefrontal_cortex	Fib	nonAD	nonAD	2	2	4	-0.194864	0	0.0696082	0.812644	0	0.0232027	0	1	4.63333	885	83.7919	87.1157	SM_GZQRZ
SM_GZQRZ.TCCAGAAAGGTACTGG-28	45115248	female	Prefrontal_cortex	Per	nonAD	nonAD	2	2	4	-0.194864	0	0.0696082	0.812644	0	0.0232027	0	1	4.63333	1471	83.7919	87.1157	SM_GZQRZ
SM_GZQRZ.TCCCATGGTTTCCATT-28	45115248	female	Prefrontal_cortex	Fib	nonAD	nonAD	2	2	4	-0.194864	0	0.0696082	0.812644	0	0.0232027	0	1	4.63333	1533	83.7919	87.1157	SM_GZQRZ
SM_GZQRZ.TCGACCTCAAAGCACG-28	45115248	female	Prefrontal_cortex	Per	nonAD	nonAD	2	2	4	-0.194864	0	0.0696082	0.812644	0	0.0232027	0	1	4.63333	1326	83.7919	87.1157	SM_GZQRZ
SM_GZQRZ.TCGCACTTCAACCCGG-28	45115248	female	Prefrontal_cortex	Per	nonAD	nonAD	2	2	4	-0.194864	0	0.0696082	0.812644	0	0.0232027	0	1	4.63333	1360	83.7919	87.1157	SM_GZQRZ
SM_GZQRZ.TCGGGCAAGTATGCAA-28	45115248	female	Prefrontal_cortex	Fib	nonAD	nonAD	2	2	4	-0.194864	0	0.0696082	0.812644	0	0.0232027	0	1	4.63333	1023	83.7919	87.1157	SM_GZQRZ
SM_GZQRZ.TCGTCCAAGTTGGCGA-28	45115248	female	Prefrontal_cortex	Per	nonAD	nonAD	2	2	4	-0.194864	0	0.0696082	0.812644	0	0.0232027	0	1	4.63333	1272	83.7919	87.1157	SM_GZQRZ
SM_GZQRZ.TCGTCCATCGAGTACT-28	45115248	female	Prefrontal_cortex	Fib	nonAD	nonAD	2	2	4	-0.194864	0	0.0696082	0.812644	0	0.0232027	0	1	4.63333	2261	83.7919	87.1157	SM_GZQRZ
SM_GZQRZ.TGACTCCAGGTAAGAG-28	45115248	female	Prefrontal_cortex	Fib	nonAD	nonAD	2	2	4	-0.194864	0	0.0696082	0.812644	0	0.0232027	0	1	4.63333	1296	83.7919	87.1157	SM_GZQRZ
SM_GZQRZ.TGTTGAGAGACGACTG-28	45115248	female	Prefrontal_cortex	Fib	nonAD	nonAD	2	2	4	-0.194864	0	0.0696082	0.812644	0	0.0232027	0	1	4.63333	813	83.7919	87.1157	SM_GZQRZ
SM_GZQRZ.TTCACCGGTGCCTACG-28	45115248	female	Prefrontal_cortex	Fib	nonAD	nonAD	2	2	4	-0.194864	0	0.0696082	0.812644	0	0.0232027	0	1	4.63333	1920	83.7919	87.1157	SM_GZQRZ
SM_GZQRZ.TTCTAACTCATTGCCC-28	45115248	female	Prefrontal_cortex	Per	nonAD	nonAD	2	2	4	-0.194864	0	0.0696082	0.812644	0	0.0232027	0	1	4.63333	2667	83.7919	87.1157	SM_GZQRZ
SM_GZQRZ.TTTAGTCCATACACCA-28	45115248	female	Prefrontal_cortex	Fib	nonAD	nonAD	2	2	4	-0.194864	0	0.0696082	0.812644	0	0.0232027	0	1	4.63333	2714	83.7919	87.1157	SM_GZQRZ
SM_GZQRZ.ACCAAACGTTCGGCGT-29	50406057	male	Prefrontal_cortex	Per	nonAD	nonAD	2	3	4	-0.192741	0	0.126633	4.98963	0	0.042211	0	1	6.08333	6020	73.7851	83.1869	SM_GZQRZ
SM_GZQRZ.ACCCTTGGTAGCGAGT-29	50406057	male	Prefrontal_cortex	Fib	nonAD	nonAD	2	3	4	-0.192741	0	0.126633	4.98963	0	0.042211	0	1	6.08333	7562	73.7851	83.1869	SM_GZQRZ
SM_GZQRZ.ACGTTCCCAAACGTGG-29	50406057	male	Prefrontal_cortex	Per	nonAD	nonAD	2	3	4	-0.192741	0	0.126633	4.98963	0	0.042211	0	1	6.08333	3295	73.7851	83.1869	SM_GZQRZ
SM_GZQRZ.CAATTTCCATAGGCGA-29	50406057	male	Prefrontal_cortex	Fib	nonAD	nonAD	2	3	4	-0.192741	0	0.126633	4.98963	0	0.042211	0	1	6.08333	9582	73.7851	83.1869	SM_GZQRZ
SM_GZQRZ.CCACCATCACGCGTGT-29	50406057	male	Prefrontal_cortex	Per	nonAD	nonAD	2	3	4	-0.192741	0	0.126633	4.98963	0	0.042211	0	1	6.08333	4851	73.7851	83.1869	SM_GZQRZ
SM_GZQRZ.CTCAGGGGTCGCGTTG-29	50406057	male	Prefrontal_cortex	Fib	nonAD	nonAD	2	3	4	-0.192741	0	0.126633	4.98963	0	0.042211	0	1	6.08333	1019	73.7851	83.1869	SM_GZQRZ
SM_GZQRZ.GCGAGAAGTACGACAG-29	50406057	male	Prefrontal_cortex	Per	nonAD	nonAD	2	3	4	-0.192741	0	0.126633	4.98963	0	0.042211	0	1	6.08333	7135	73.7851	83.1869	SM_GZQRZ
SM_GZQRZ.TCAATCTAGTAACGTA-29	50406057	male	Prefrontal_cortex	Per	nonAD	nonAD	2	3	4	-0.192741	0	0.126633	4.98963	0	0.042211	0	1	6.08333	6609	73.7851	83.1869	SM_GZQRZ
SM_GZQRZ.TCATATCTCTCCAAGA-29	50406057	male	Prefrontal_cortex	Per	nonAD	nonAD	2	3	4	-0.192741	0	0.126633	4.98963	0	0.042211	0	1	6.08333	4082	73.7851	83.1869	SM_GZQRZ
SM_GZQRZ.TCGGGACCAGAGGACT-29	50406057	male	Prefrontal_cortex	Per	nonAD	nonAD	2	3	4	-0.192741	0	0.126633	4.98963	0	0.042211	0	1	6.08333	5307	73.7851	83.1869	SM_GZQRZ
SM_GZQRZ.TGCTGAATCTCGTCAC-29	50406057	male	Prefrontal_cortex	Per	nonAD	nonAD	2	3	4	-0.192741	0	0.126633	4.98963	0	0.042211	0	1	6.08333	4558	73.7851	83.1869	SM_GZQRZ
SM_GZQRZ.ACCAAACAGACCCTTA-31	50302554	male	Prefrontal_cortex	Per	AD	earlyAD	4	3	1	-1.35588	0.556867	0.114668	5.21967	6.34063	0.692686	1.40652	1	7.75	3468	90.7817	100.542	SM_GZQRZ
SM_GZQRZ.AGTTCCCAGCTAAACA-31	50302554	male	Prefrontal_cortex	Fib	AD	earlyAD	4	3	1	-1.35588	0.556867	0.114668	5.21967	6.34063	0.692686	1.40652	1	7.75	5994	90.7817	100.542	SM_GZQRZ
SM_GZQRZ.CACAACAAGCGTGTTT-31	50302554	male	Prefrontal_cortex	Fib	AD	earlyAD	4	3	1	-1.35588	0.556867	0.114668	5.21967	6.34063	0.692686	1.40652	1	7.75	3365	90.7817	100.542	SM_GZQRZ
SM_GZQRZ.CATGGATGTCTACACA-31	50302554	male	Prefrontal_cortex	Per	AD	earlyAD	4	3	1	-1.35588	0.556867	0.114668	5.21967	6.34063	0.692686	1.40652	1	7.75	7199	90.7817	100.542	SM_GZQRZ
SM_GZQRZ.CCCATTGTCATCCTGC-31	50302554	male	Prefrontal_cortex	Per	AD	earlyAD	4	3	1	-1.35588	0.556867	0.114668	5.21967	6.34063	0.692686	1.40652	1	7.75	4888	90.7817	100.542	SM_GZQRZ
SM_GZQRZ.CTGGTCTGTTAAGTCC-31	50302554	male	Prefrontal_cortex	Per	AD	earlyAD	4	3	1	-1.35588	0.556867	0.114668	5.21967	6.34063	0.692686	1.40652	1	7.75	4492	90.7817	100.542	SM_GZQRZ
SM_GZQRZ.GGACGTCCATACTTTC-31	50302554	male	Prefrontal_cortex	Per	AD	earlyAD	4	3	1	-1.35588	0.556867	0.114668	5.21967	6.34063	0.692686	1.40652	1	7.75	1274	90.7817	100.542	SM_GZQRZ
SM_GZQRZ.GTGAGGAGTTCGCGTG-31	50302554	male	Prefrontal_cortex	SMC	AD	earlyAD	4	3	1	-1.35588	0.556867	0.114668	5.21967	6.34063	0.692686	1.40652	1	7.75	2622	90.7817	100.542	SM_GZQRZ
SM_GZQRZ.GTGTCCTGTGAGAACC-31	50302554	male	Prefrontal_cortex	Per	AD	earlyAD	4	3	1	-1.35588	0.556867	0.114668	5.21967	6.34063	0.692686	1.40652	1	7.75	2833	90.7817	100.542	SM_GZQRZ
SM_GZQRZ.TCATCATAGGCGAACT-31	50302554	male	Prefrontal_cortex	Per	AD	earlyAD	4	3	1	-1.35588	0.556867	0.114668	5.21967	6.34063	0.692686	1.40652	1	7.75	4294	90.7817	100.542	SM_GZQRZ
SM_GZQRZ.TTGCTGCTCCTCTAGC-31	50302554	male	Prefrontal_cortex	Fib	AD	earlyAD	4	3	1	-1.35588	0.556867	0.114668	5.21967	6.34063	0.692686	1.40652	1	7.75	6684	90.7817	100.542	SM_GZQRZ
SM_GZQRZ.TTTACTGTCAGAATAG-31	50302554	male	Prefrontal_cortex	Per	AD	earlyAD	4	3	1	-1.35588	0.556867	0.114668	5.21967	6.34063	0.692686	1.40652	1	7.75	989	90.7817	100.542	SM_GZQRZ
SM_GZQRZ.TTTGATCGTTGCTCCT-31	50302554	male	Prefrontal_cortex	Fib	AD	earlyAD	4	3	1	-1.35588	0.556867	0.114668	5.21967	6.34063	0.692686	1.40652	1	7.75	9609	90.7817	100.542	SM_GZQRZ
SM_GZQRZ.AAACCCAGTACAAGTA-32	20254876	female	Prefrontal_cortex	SMC	AD	lateAD	4	5	1	-2.57389	1.14188	2.87745	19.066	14.8731	1.82649	1.46015	1	8.08333	3755	83.6331	88.4271	SM_GZQRZ
SM_GZQRZ.AAACGAACAGCATCTA-32	20254876	female	Prefrontal_cortex	Fib	AD	lateAD	4	5	1	-2.57389	1.14188	2.87745	19.066	14.8731	1.82649	1.46015	1	8.08333	1263	83.6331	88.4271	SM_GZQRZ
SM_GZQRZ.AGGTCATAGATAGTGT-32	20254876	female	Prefrontal_cortex	SMC	AD	lateAD	4	5	1	-2.57389	1.14188	2.87745	19.066	14.8731	1.82649	1.46015	1	8.08333	6627	83.6331	88.4271	SM_GZQRZ
SM_GZQRZ.AGGTGTTGTACCCGAC-32	20254876	female	Prefrontal_cortex	Fib	AD	lateAD	4	5	1	-2.57389	1.14188	2.87745	19.066	14.8731	1.82649	1.46015	1	8.08333	1819	83.6331	88.4271	SM_GZQRZ
SM_GZQRZ.AGTGTTGCAGCCTATA-32	20254876	female	Prefrontal_cortex	Fib	AD	lateAD	4	5	1	-2.57389	1.14188	2.87745	19.066	14.8731	1.82649	1.46015	1	8.08333	2856	83.6331	88.4271	SM_GZQRZ
SM_GZQRZ.ATCTTCATCACCTTAT-32	20254876	female	Prefrontal_cortex	Per	AD	lateAD	4	5	1	-2.57389	1.14188	2.87745	19.066	14.8731	1.82649	1.46015	1	8.08333	827	83.6331	88.4271	SM_GZQRZ
SM_GZQRZ.CCACACTAGAGGCTGT-32	20254876	female	Prefrontal_cortex	Fib	AD	lateAD	4	5	1	-2.57389	1.14188	2.87745	19.066	14.8731	1.82649	1.46015	1	8.08333	1206	83.6331	88.4271	SM_GZQRZ
SM_GZQRZ.CCGGTAGCATGGCGCT-32	20254876	female	Prefrontal_cortex	Per	AD	lateAD	4	5	1	-2.57389	1.14188	2.87745	19.066	14.8731	1.82649	1.46015	1	8.08333	2501	83.6331	88.4271	SM_GZQRZ
SM_GZQRZ.CTAACTTGTTTGCCGG-32	20254876	female	Prefrontal_cortex	SMC	AD	lateAD	4	5	1	-2.57389	1.14188	2.87745	19.066	14.8731	1.82649	1.46015	1	8.08333	713	83.6331	88.4271	SM_GZQRZ
SM_GZQRZ.CTCAACCTCGGTAGGA-32	20254876	female	Prefrontal_cortex	Fib	AD	lateAD	4	5	1	-2.57389	1.14188	2.87745	19.066	14.8731	1.82649	1.46015	1	8.08333	2698	83.6331	88.4271	SM_GZQRZ
SM_GZQRZ.CTTCCGATCCTCACTG-32	20254876	female	Prefrontal_cortex	Per	AD	lateAD	4	5	1	-2.57389	1.14188	2.87745	19.066	14.8731	1.82649	1.46015	1	8.08333	2849	83.6331	88.4271	SM_GZQRZ
SM_GZQRZ.GAATCACTCTAGTTCT-32	20254876	female	Prefrontal_cortex	SMC	AD	lateAD	4	5	1	-2.57389	1.14188	2.87745	19.066	14.8731	1.82649	1.46015	1	8.08333	4112	83.6331	88.4271	SM_GZQRZ
SM_GZQRZ.GACCCAGGTACACGTT-32	20254876	female	Prefrontal_cortex	Fib	AD	lateAD	4	5	1	-2.57389	1.14188	2.87745	19.066	14.8731	1.82649	1.46015	1	8.08333	3003	83.6331	88.4271	SM_GZQRZ
SM_GZQRZ.GACGTTATCAGTCAGT-32	20254876	female	Prefrontal_cortex	Fib	AD	lateAD	4	5	1	-2.57389	1.14188	2.87745	19.066	14.8731	1.82649	1.46015	1	8.08333	2311	83.6331	88.4271	SM_GZQRZ
SM_GZQRZ.GCCCAGAAGGTATAGT-32	20254876	female	Prefrontal_cortex	SMC	AD	lateAD	4	5	1	-2.57389	1.14188	2.87745	19.066	14.8731	1.82649	1.46015	1	8.08333	1656	83.6331	88.4271	SM_GZQRZ
SM_GZQRZ.GTACAACGTATTTCGG-32	20254876	female	Prefrontal_cortex	Per	AD	lateAD	4	5	1	-2.57389	1.14188	2.87745	19.066	14.8731	1.82649	1.46015	1	8.08333	2505	83.6331	88.4271	SM_GZQRZ
SM_GZQRZ.GTCACGGAGCTTCGTA-32	20254876	female	Prefrontal_cortex	Fib	AD	lateAD	4	5	1	-2.57389	1.14188	2.87745	19.066	14.8731	1.82649	1.46015	1	8.08333	2811	83.6331	88.4271	SM_GZQRZ
SM_GZQRZ.GTCAGCGGTATCATGC-32	20254876	female	Prefrontal_cortex	Per	AD	lateAD	4	5	1	-2.57389	1.14188	2.87745	19.066	14.8731	1.82649	1.46015	1	8.08333	2977	83.6331	88.4271	SM_GZQRZ
SM_GZQRZ.TACTTCAGTATGAGGC-32	20254876	female	Prefrontal_cortex	Per	AD	lateAD	4	5	1	-2.57389	1.14188	2.87745	19.066	14.8731	1.82649	1.46015	1	8.08333	2228	83.6331	88.4271	SM_GZQRZ
SM_GZQRZ.TAGTGCATCTGGCCTT-32	20254876	female	Prefrontal_cortex	Fib	AD	lateAD	4	5	1	-2.57389	1.14188	2.87745	19.066	14.8731	1.82649	1.46015	1	8.08333	718	83.6331	88.4271	SM_GZQRZ
SM_GZQRZ.TATCGCCCAACTCGAT-32	20254876	female	Prefrontal_cortex	Per	AD	lateAD	4	5	1	-2.57389	1.14188	2.87745	19.066	14.8731	1.82649	1.46015	1	8.08333	3394	83.6331	88.4271	SM_GZQRZ
SM_GZQRZ.TATCTTGGTTCCAGGC-32	20254876	female	Prefrontal_cortex	Per	AD	lateAD	4	5	1	-2.57389	1.14188	2.87745	19.066	14.8731	1.82649	1.46015	1	8.08333	3777	83.6331	88.4271	SM_GZQRZ
SM_GZQRZ.TCAAGTGAGTGGATAT-32	20254876	female	Prefrontal_cortex	Per	AD	lateAD	4	5	1	-2.57389	1.14188	2.87745	19.066	14.8731	1.82649	1.46015	1	8.08333	2003	83.6331	88.4271	SM_GZQRZ
SM_GZQRZ.TGCTCGTAGGTAAAGG-32	20254876	female	Prefrontal_cortex	Fib	AD	lateAD	4	5	1	-2.57389	1.14188	2.87745	19.066	14.8731	1.82649	1.46015	1	8.08333	1251	83.6331	88.4271	SM_GZQRZ
SM_GZQRZ.TGCTGAAAGAGTCTTC-32	20254876	female	Prefrontal_cortex	Per	AD	lateAD	4	5	1	-2.57389	1.14188	2.87745	19.066	14.8731	1.82649	1.46015	1	8.08333	2731	83.6331	88.4271	SM_GZQRZ
SM_GZQRZ.TTCGCTGTCTGTCCCA-32	20254876	female	Prefrontal_cortex	Fib	AD	lateAD	4	5	1	-2.57389	1.14188	2.87745	19.066	14.8731	1.82649	1.46015	1	8.08333	1159	83.6331	88.4271	SM_GZQRZ
SM_GZQRZ.TTGCGTCCAAGAATGT-32	20254876	female	Prefrontal_cortex	SMC	AD	lateAD	4	5	1	-2.57389	1.14188	2.87745	19.066	14.8731	1.82649	1.46015	1	8.08333	2870	83.6331	88.4271	SM_GZQRZ
SM_GZQRZ.TTGTTCAGTGATATAG-32	20254876	female	Prefrontal_cortex	Fib	AD	lateAD	4	5	1	-2.57389	1.14188	2.87745	19.066	14.8731	1.82649	1.46015	1	8.08333	3620	83.6331	88.4271	SM_GZQRZ
SM_GZQS1.AAGACAACATATGAAG-1	50106730	male	Prefrontal_cortex	Endo	AD	earlyAD	4	4	1	-0.576038	2.16245	0.48594	3.68969	5.79437	1.26765	1.15457	1	4	3083	86.204	91.9014	SM_GZQS1
SM_GZQS1.GACCCAGTCTGACCCT-1	50106730	male	Prefrontal_cortex	SMC	AD	earlyAD	4	4	1	-0.576038	2.16245	0.48594	3.68969	5.79437	1.26765	1.15457	1	4	1077	86.204	91.9014	SM_GZQS1
SM_GZQS1.GGCAGTCAGCACTGGA-1	50106730	male	Prefrontal_cortex	Endo	AD	earlyAD	4	4	1	-0.576038	2.16245	0.48594	3.68969	5.79437	1.26765	1.15457	1	4	2665	86.204	91.9014	SM_GZQS1
SM_GZQS1.GTAGCTACATCCGGCA-1	50106730	male	Prefrontal_cortex	Endo	AD	earlyAD	4	4	1	-0.576038	2.16245	0.48594	3.68969	5.79437	1.26765	1.15457	1	4	1289	86.204	91.9014	SM_GZQS1
SM_GZQS1.CACGAATAGACTACGG-2	50404299	female	Prefrontal_cortex	Endo	nonAD	nonAD	4	3	2	-1.79941	0.0702957	0.294456	0.120134	1.3925	0.24643	0.374537	1	3.5	3220	85.7522	90.9213	SM_GZQS1
SM_GZQS1.CGCCAGAGTACTAACC-2	50404299	female	Prefrontal_cortex	Endo	nonAD	nonAD	4	3	2	-1.79941	0.0702957	0.294456	0.120134	1.3925	0.24643	0.374537	1	3.5	3593	85.7522	90.9213	SM_GZQS1
SM_GZQS1.AACAGGGGTACTCAAC-4	10929637	male	Prefrontal_cortex	SMC	nonAD	nonAD	2	4	4	-0.295615	0	0.45332	4.40356	0.138375	0.151107	0	1	8.63333	1618	71.6961	81.3005	SM_GZQS1
SM_GZQS1.AGTACCAAGAATTGTG-4	10929637	male	Prefrontal_cortex	Endo	nonAD	nonAD	2	4	4	-0.295615	0	0.45332	4.40356	0.138375	0.151107	0	1	8.63333	2106	71.6961	81.3005	SM_GZQS1
SM_GZQS1.GAACACTTCACGTCCT-4	10929637	male	Prefrontal_cortex	SMC	nonAD	nonAD	2	4	4	-0.295615	0	0.45332	4.40356	0.138375	0.151107	0	1	8.63333	5890	71.6961	81.3005	SM_GZQS1
SM_GZQS1.GTAGAAAGTTAGAGAT-4	10929637	male	Prefrontal_cortex	SMC	nonAD	nonAD	2	4	4	-0.295615	0	0.45332	4.40356	0.138375	0.151107	0	1	8.63333	660	71.6961	81.3005	SM_GZQS1
SM_GZQS1.GTGTTAGAGGAATGTT-4	10929637	male	Prefrontal_cortex	Endo	nonAD	nonAD	2	4	4	-0.295615	0	0.45332	4.40356	0.138375	0.151107	0	1	8.63333	4388	71.6961	81.3005	SM_GZQS1
SM_GZQS1.GTTACCCAGCCTCATA-4	10929637	male	Prefrontal_cortex	Endo	nonAD	nonAD	2	4	4	-0.295615	0	0.45332	4.40356	0.138375	0.151107	0	1	8.63333	4028	71.6961	81.3005	SM_GZQS1
SM_GZQS1.TATACCTCAACATCGT-4	10929637	male	Prefrontal_cortex	Endo	nonAD	nonAD	2	4	4	-0.295615	0	0.45332	4.40356	0.138375	0.151107	0	1	8.63333	4282	71.6961	81.3005	SM_GZQS1
SM_GZQS1.TCAGTCCCAAGACCTT-4	10929637	male	Prefrontal_cortex	Endo	nonAD	nonAD	2	4	4	-0.295615	0	0.45332	4.40356	0.138375	0.151107	0	1	8.63333	9429	71.6961	81.3005	SM_GZQS1
SM_GZQS1.TCCTCCCGTTCGGCTG-4	10929637	male	Prefrontal_cortex	Endo	nonAD	nonAD	2	4	4	-0.295615	0	0.45332	4.40356	0.138375	0.151107	0	1	8.63333	9574	71.6961	81.3005	SM_GZQS1
SM_GZQS1.TGGCGTGTCATGAAAG-4	10929637	male	Prefrontal_cortex	SMC	nonAD	nonAD	2	4	4	-0.295615	0	0.45332	4.40356	0.138375	0.151107	0	1	8.63333	1309	71.6961	81.3005	SM_GZQS1
SM_GZQS1.CAACGATCACAAATCC-5	50104134	male	Prefrontal_cortex	Endo	AD	earlyAD	4	4	1	-0.242537	2.20105	0.161997	0.647044	10.2815	1.34158	1.66167	1	5.33333	8952	83.8713	90.037	SM_GZQS1
SM_GZQS1.CACGTTCTCGCACGGT-5	50104134	male	Prefrontal_cortex	Endo	AD	earlyAD	4	4	1	-0.242537	2.20105	0.161997	0.647044	10.2815	1.34158	1.66167	1	5.33333	2702	83.8713	90.037	SM_GZQS1
SM_GZQS1.CATGCGGGTAACTGCT-5	50104134	male	Prefrontal_cortex	Endo	AD	earlyAD	4	4	1	-0.242537	2.20105	0.161997	0.647044	10.2815	1.34158	1.66167	1	5.33333	2213	83.8713	90.037	SM_GZQS1
SM_GZQS1.CGGGACTCATACGCAT-5	50104134	male	Prefrontal_cortex	Endo	AD	earlyAD	4	4	1	-0.242537	2.20105	0.161997	0.647044	10.2815	1.34158	1.66167	1	5.33333	2328	83.8713	90.037	SM_GZQS1
SM_GZQS1.CTGTCGTGTAAGAACT-5	50104134	male	Prefrontal_cortex	Endo	AD	earlyAD	4	4	1	-0.242537	2.20105	0.161997	0.647044	10.2815	1.34158	1.66167	1	5.33333	2730	83.8713	90.037	SM_GZQS1
SM_GZQS1.GCTACCTTCTTGTTAC-5	50104134	male	Prefrontal_cortex	Endo	AD	earlyAD	4	4	1	-0.242537	2.20105	0.161997	0.647044	10.2815	1.34158	1.66167	1	5.33333	3128	83.8713	90.037	SM_GZQS1
SM_GZQS1.TAGGTTGAGACGTCGA-5	50104134	male	Prefrontal_cortex	Endo	AD	earlyAD	4	4	1	-0.242537	2.20105	0.161997	0.647044	10.2815	1.34158	1.66167	1	5.33333	2643	83.8713	90.037	SM_GZQS1
SM_GZQS1.TATGTTCAGTTGAAGT-5	50104134	male	Prefrontal_cortex	Endo	AD	earlyAD	4	4	1	-0.242537	2.20105	0.161997	0.647044	10.2815	1.34158	1.66167	1	5.33333	1925	83.8713	90.037	SM_GZQS1
SM_GZQS1.TCGATTTCAAATGGCG-5	50104134	male	Prefrontal_cortex	Endo	AD	earlyAD	4	4	1	-0.242537	2.20105	0.161997	0.647044	10.2815	1.34158	1.66167	1	5.33333	2362	83.8713	90.037	SM_GZQS1
SM_GZQS1.TCTCACGTCTACTGAG-5	50104134	male	Prefrontal_cortex	SMC	AD	earlyAD	4	4	1	-0.242537	2.20105	0.161997	0.647044	10.2815	1.34158	1.66167	1	5.33333	5762	83.8713	90.037	SM_GZQS1
SM_GZQS1.AATTCCTCAAGACCGA-6	15420223	male	Prefrontal_cortex	Endo	nonAD	nonAD	4	1	4	-1.56693	0	0.0461035	0.367926	0	0.0153678	0	1	7.41667	1666	77.0021	85.3552	SM_GZQS1
SM_GZQS1.ATACCTTTCCAACACA-6	15420223	male	Prefrontal_cortex	Endo	nonAD	nonAD	4	1	4	-1.56693	0	0.0461035	0.367926	0	0.0153678	0	1	7.41667	3778	77.0021	85.3552	SM_GZQS1
SM_GZQS1.CTTCCGAAGGTCGTCC-6	15420223	male	Prefrontal_cortex	Endo	nonAD	nonAD	4	1	4	-1.56693	0	0.0461035	0.367926	0	0.0153678	0	1	7.41667	961	77.0021	85.3552	SM_GZQS1
SM_GZQS1.GAAGAATAGCTCGGCT-6	15420223	male	Prefrontal_cortex	Endo	nonAD	nonAD	4	1	4	-1.56693	0	0.0461035	0.367926	0	0.0153678	0	1	7.41667	1259	77.0021	85.3552	SM_GZQS1
SM_GZQS1.GATGACTTCACTTCTA-6	15420223	male	Prefrontal_cortex	Endo	nonAD	nonAD	4	1	4	-1.56693	0	0.0461035	0.367926	0	0.0153678	0	1	7.41667	4440	77.0021	85.3552	SM_GZQS1
SM_GZQS1.TAGGTACCAAGGCCTC-6	15420223	male	Prefrontal_cortex	Endo	nonAD	nonAD	4	1	4	-1.56693	0	0.0461035	0.367926	0	0.0153678	0	1	7.41667	1936	77.0021	85.3552	SM_GZQS1
SM_GZQS1.TCGCTCACAATCGCCG-6	15420223	male	Prefrontal_cortex	Endo	nonAD	nonAD	4	1	4	-1.56693	0	0.0461035	0.367926	0	0.0153678	0	1	7.41667	2896	77.0021	85.3552	SM_GZQS1
SM_GZQS1.TGCTTCGTCCTATGGA-6	15420223	male	Prefrontal_cortex	Endo	nonAD	nonAD	4	1	4	-1.56693	0	0.0461035	0.367926	0	0.0153678	0	1	7.41667	1490	77.0021	85.3552	SM_GZQS1
SM_GZQS1.TGTTCATTCTTCCACG-6	15420223	male	Prefrontal_cortex	Endo	nonAD	nonAD	4	1	4	-1.56693	0	0.0461035	0.367926	0	0.0153678	0	1	7.41667	1612	77.0021	85.3552	SM_GZQS1
SM_GZQS1.TTGGTTTTCACCTTGC-6	15420223	male	Prefrontal_cortex	SMC	nonAD	nonAD	4	1	4	-1.56693	0	0.0461035	0.367926	0	0.0153678	0	1	7.41667	1375	77.0021	85.3552	SM_GZQS1
SM_GZQS1.ACTGCAACATATCTGG-7	15121461	male	Prefrontal_cortex	Endo	AD	lateAD	4	5	1	-2.57574	0.756923	2.61117	15.242	1.95687	1.40889	0.858594	1	5.83333	2806	83.4415	93.4428	SM_GZQS1
SM_GZQS1.GATTGGTGTGAAGCGT-7	15121461	male	Prefrontal_cortex	SMC	AD	lateAD	4	5	1	-2.57574	0.756923	2.61117	15.242	1.95687	1.40889	0.858594	1	5.83333	12312	83.4415	93.4428	SM_GZQS1
SM_GZQS1.GTTACAGTCCATGAGT-7	15121461	male	Prefrontal_cortex	Endo	AD	lateAD	4	5	1	-2.57574	0.756923	2.61117	15.242	1.95687	1.40889	0.858594	1	5.83333	4112	83.4415	93.4428	SM_GZQS1
SM_GZQS1.TTGGGCGCAAAGACTA-7	15121461	male	Prefrontal_cortex	Endo	AD	lateAD	4	5	1	-2.57574	0.756923	2.61117	15.242	1.95687	1.40889	0.858594	1	5.83333	4052	83.4415	93.4428	SM_GZQS1
SM_GZQS1.GAACACTAGGTAGCCA-8	20942767	female	Prefrontal_cortex	Endo	nonAD	nonAD	1	4	4	0.465542	0	0.628641	8.0481	0	0.209547	0	1	16.25	2098	68.0493	77.2266	SM_GZQS1
SM_GZQS1.GGTGATTGTAGGAGTC-8	20942767	female	Prefrontal_cortex	Endo	nonAD	nonAD	1	4	4	0.465542	0	0.628641	8.0481	0	0.209547	0	1	16.25	2049	68.0493	77.2266	SM_GZQS1
SM_GZQS1.AAAGTCCAGACCTTTG-9	21112011	female	Prefrontal_cortex	Endo	AD	earlyAD	2	5	1	-0.752183	0.898486	0.709292	6.39841	3.84625	1.08485	1.64678	1	5.75	1593	83.8029	91.4606	SM_GZQS1
SM_GZQS1.ACTCCCAGTCCGCAGT-9	21112011	female	Prefrontal_cortex	Endo	AD	earlyAD	2	5	1	-0.752183	0.898486	0.709292	6.39841	3.84625	1.08485	1.64678	1	5.75	3534	83.8029	91.4606	SM_GZQS1
SM_GZQS1.AGGATCTAGGACGCAT-9	21112011	female	Prefrontal_cortex	Endo	AD	earlyAD	2	5	1	-0.752183	0.898486	0.709292	6.39841	3.84625	1.08485	1.64678	1	5.75	1536	83.8029	91.4606	SM_GZQS1
SM_GZQS1.ATCCATTTCCAACCAA-9	21112011	female	Prefrontal_cortex	Endo	AD	earlyAD	2	5	1	-0.752183	0.898486	0.709292	6.39841	3.84625	1.08485	1.64678	1	5.75	2328	83.8029	91.4606	SM_GZQS1
SM_GZQS1.CATACCCGTGACTAAA-9	21112011	female	Prefrontal_cortex	Endo	AD	earlyAD	2	5	1	-0.752183	0.898486	0.709292	6.39841	3.84625	1.08485	1.64678	1	5.75	2204	83.8029	91.4606	SM_GZQS1
SM_GZQS1.CCTCAACCATCCGGTG-9	21112011	female	Prefrontal_cortex	Endo	AD	earlyAD	2	5	1	-0.752183	0.898486	0.709292	6.39841	3.84625	1.08485	1.64678	1	5.75	3693	83.8029	91.4606	SM_GZQS1
SM_GZQS1.CCTCAGTTCCATTTAC-9	21112011	female	Prefrontal_cortex	Endo	AD	earlyAD	2	5	1	-0.752183	0.898486	0.709292	6.39841	3.84625	1.08485	1.64678	1	5.75	1078	83.8029	91.4606	SM_GZQS1
SM_GZQS1.CGATGCGAGGGACACT-9	21112011	female	Prefrontal_cortex	Endo	AD	earlyAD	2	5	1	-0.752183	0.898486	0.709292	6.39841	3.84625	1.08485	1.64678	1	5.75	1533	83.8029	91.4606	SM_GZQS1
SM_GZQS1.GAATAGAAGGTGCGAT-9	21112011	female	Prefrontal_cortex	Endo	AD	earlyAD	2	5	1	-0.752183	0.898486	0.709292	6.39841	3.84625	1.08485	1.64678	1	5.75	1706	83.8029	91.4606	SM_GZQS1
SM_GZQS1.GACTCTCAGGATTCCT-9	21112011	female	Prefrontal_cortex	SMC	AD	earlyAD	2	5	1	-0.752183	0.898486	0.709292	6.39841	3.84625	1.08485	1.64678	1	5.75	1791	83.8029	91.4606	SM_GZQS1
SM_GZQS1.GCGGAAAGTATGGAGC-9	21112011	female	Prefrontal_cortex	Endo	AD	earlyAD	2	5	1	-0.752183	0.898486	0.709292	6.39841	3.84625	1.08485	1.64678	1	5.75	1169	83.8029	91.4606	SM_GZQS1
SM_GZQS1.GGTTCTCCAAGTATCC-9	21112011	female	Prefrontal_cortex	Endo	AD	earlyAD	2	5	1	-0.752183	0.898486	0.709292	6.39841	3.84625	1.08485	1.64678	1	5.75	2384	83.8029	91.4606	SM_GZQS1
SM_GZQS1.GGTTCTCGTCCAAGAG-9	21112011	female	Prefrontal_cortex	Endo	AD	earlyAD	2	5	1	-0.752183	0.898486	0.709292	6.39841	3.84625	1.08485	1.64678	1	5.75	2085	83.8029	91.4606	SM_GZQS1
SM_GZQS1.TAAGTCGAGAATAACC-9	21112011	female	Prefrontal_cortex	SMC	AD	earlyAD	2	5	1	-0.752183	0.898486	0.709292	6.39841	3.84625	1.08485	1.64678	1	5.75	829	83.8029	91.4606	SM_GZQS1
SM_GZQS1.TCACTCGGTTGCGTAT-9	21112011	female	Prefrontal_cortex	Endo	AD	earlyAD	2	5	1	-0.752183	0.898486	0.709292	6.39841	3.84625	1.08485	1.64678	1	5.75	2205	83.8029	91.4606	SM_GZQS1
SM_GZQS1.TGAATCGAGGCGTTGA-9	21112011	female	Prefrontal_cortex	SMC	AD	earlyAD	2	5	1	-0.752183	0.898486	0.709292	6.39841	3.84625	1.08485	1.64678	1	5.75	4251	83.8029	91.4606	SM_GZQS1
SM_GZQS1.TGAATGCTCGGTAGGA-9	21112011	female	Prefrontal_cortex	Endo	AD	earlyAD	2	5	1	-0.752183	0.898486	0.709292	6.39841	3.84625	1.08485	1.64678	1	5.75	3171	83.8029	91.4606	SM_GZQS1
SM_GZQS1.TGGATCAAGCTAATGA-9	21112011	female	Prefrontal_cortex	Endo	AD	earlyAD	2	5	1	-0.752183	0.898486	0.709292	6.39841	3.84625	1.08485	1.64678	1	5.75	3135	83.8029	91.4606	SM_GZQS1
SM_GZQS1.TGTAGACGTGCAGTGA-9	21112011	female	Prefrontal_cortex	Endo	AD	earlyAD	2	5	1	-0.752183	0.898486	0.709292	6.39841	3.84625	1.08485	1.64678	1	5.75	2030	83.8029	91.4606	SM_GZQS1
SM_GZQS1.TGTGAGTAGTGTTGTC-9	21112011	female	Prefrontal_cortex	Endo	AD	earlyAD	2	5	1	-0.752183	0.898486	0.709292	6.39841	3.84625	1.08485	1.64678	1	5.75	1512	83.8029	91.4606	SM_GZQS1
SM_GZQS1.GTGAGGATCATCGCCT-10	20970441	female	Prefrontal_cortex	Endo	AD	earlyAD	4	5	1	-1.82362	0.393069	0.901198	11.6342	4.55887	0.823317	1.17568	1	13.5	2904	86.1218	96.0876	SM_GZQS1
SM_GZQS1.GTGGAGACATCTTAGG-10	20970441	female	Prefrontal_cortex	Endo	AD	earlyAD	4	5	1	-1.82362	0.393069	0.901198	11.6342	4.55887	0.823317	1.17568	1	13.5	2621	86.1218	96.0876	SM_GZQS1
SM_GZQS1.TCAATCTCACTCAGAT-10	20970441	female	Prefrontal_cortex	Endo	AD	earlyAD	4	5	1	-1.82362	0.393069	0.901198	11.6342	4.55887	0.823317	1.17568	1	13.5	5573	86.1218	96.0876	SM_GZQS1
SM_GZQS1.TCGAACAGTGTTAACC-10	20970441	female	Prefrontal_cortex	Endo	AD	earlyAD	4	5	1	-1.82362	0.393069	0.901198	11.6342	4.55887	0.823317	1.17568	1	13.5	1049	86.1218	96.0876	SM_GZQS1
SM_GZQS1.TGCGGCACACCATTCC-10	20970441	female	Prefrontal_cortex	Endo	AD	earlyAD	4	5	1	-1.82362	0.393069	0.901198	11.6342	4.55887	0.823317	1.17568	1	13.5	3564	86.1218	96.0876	SM_GZQS1
SM_GZQS1.AAACGAAGTAATACCC-11	11453772	male	Prefrontal_cortex	Endo	nonAD	nonAD	4	2	3	-1.31199	0.600536	0.0490547	1.34129	1.79875	0.27069	0.162479	1	1.11667	2765	71.1184	80.3149	SM_GZQS1
SM_GZQS1.AAGATAGCATGTGACT-11	11453772	male	Prefrontal_cortex	Endo	nonAD	nonAD	4	2	3	-1.31199	0.600536	0.0490547	1.34129	1.79875	0.27069	0.162479	1	1.11667	1238	71.1184	80.3149	SM_GZQS1
SM_GZQS1.CATCGCTAGCTGACAG-11	11453772	male	Prefrontal_cortex	Endo	nonAD	nonAD	4	2	3	-1.31199	0.600536	0.0490547	1.34129	1.79875	0.27069	0.162479	1	1.11667	3990	71.1184	80.3149	SM_GZQS1
SM_GZQS1.GTGGGAAAGCAGCGAT-11	11453772	male	Prefrontal_cortex	Endo	nonAD	nonAD	4	2	3	-1.31199	0.600536	0.0490547	1.34129	1.79875	0.27069	0.162479	1	1.11667	3085	71.1184	80.3149	SM_GZQS1
SM_GZQS1.GTTGCTCGTCCAAAGG-11	11453772	male	Prefrontal_cortex	Endo	nonAD	nonAD	4	2	3	-1.31199	0.600536	0.0490547	1.34129	1.79875	0.27069	0.162479	1	1.11667	4594	71.1184	80.3149	SM_GZQS1
SM_GZQS1.TATCCTACATGAAGCG-11	11453772	male	Prefrontal_cortex	Endo	nonAD	nonAD	4	2	3	-1.31199	0.600536	0.0490547	1.34129	1.79875	0.27069	0.162479	1	1.11667	2444	71.1184	80.3149	SM_GZQS1
SM_GZQS1.TCTGGCTCAACCAGAG-11	11453772	male	Prefrontal_cortex	Endo	nonAD	nonAD	4	2	3	-1.31199	0.600536	0.0490547	1.34129	1.79875	0.27069	0.162479	1	1.11667	2520	71.1184	80.3149	SM_GZQS1
SM_GZQS1.AGGATCTTCTTACGTT-12	10253148	male	Prefrontal_cortex	Endo	AD	earlyAD	1	5	2	-0.68504	0.379852	0.542645	13.4322	7.85408	0.594153	0.859962	1	21.0667	2157	79.7728	89.8617	SM_GZQS1
SM_GZQS1.AGTACTGAGCATGCGA-12	10253148	male	Prefrontal_cortex	Endo	AD	earlyAD	1	5	2	-0.68504	0.379852	0.542645	13.4322	7.85408	0.594153	0.859962	1	21.0667	6999	79.7728	89.8617	SM_GZQS1
SM_GZQS1.CTCTCGACATGGGATG-12	10253148	male	Prefrontal_cortex	Endo	AD	earlyAD	1	5	2	-0.68504	0.379852	0.542645	13.4322	7.85408	0.594153	0.859962	1	21.0667	3488	79.7728	89.8617	SM_GZQS1
SM_GZQS1.GCCAGCACAAGTGCTT-12	10253148	male	Prefrontal_cortex	Endo	AD	earlyAD	1	5	2	-0.68504	0.379852	0.542645	13.4322	7.85408	0.594153	0.859962	1	21.0667	11904	79.7728	89.8617	SM_GZQS1
SM_GZQS1.TACGGGCTCTTCTTCC-12	10253148	male	Prefrontal_cortex	Endo	AD	earlyAD	1	5	2	-0.68504	0.379852	0.542645	13.4322	7.85408	0.594153	0.859962	1	21.0667	4035	79.7728	89.8617	SM_GZQS1
SM_GZQS1.TTACCATCAATAGGAT-12	10253148	male	Prefrontal_cortex	Endo	AD	earlyAD	1	5	2	-0.68504	0.379852	0.542645	13.4322	7.85408	0.594153	0.859962	1	21.0667	650	79.7728	89.8617	SM_GZQS1
SM_GZQS1.AAGCGTTTCTTCTGGC-13	20521752	female	Prefrontal_cortex	Endo	nonAD	nonAD	1	3	3	0.0669726	0	0.0859375	3.82128	0	0.0452038	0.0496738	1	8.06667	1244	72.9418	78.1465	SM_GZQS1
SM_GZQS1.AGGATCTTCCTCCACA-13	20521752	female	Prefrontal_cortex	Endo	nonAD	nonAD	1	3	3	0.0669726	0	0.0859375	3.82128	0	0.0452038	0.0496738	1	8.06667	5526	72.9418	78.1465	SM_GZQS1
SM_GZQS1.CAGGGCTAGTTTCAGC-13	20521752	female	Prefrontal_cortex	Endo	nonAD	nonAD	1	3	3	0.0669726	0	0.0859375	3.82128	0	0.0452038	0.0496738	1	8.06667	2475	72.9418	78.1465	SM_GZQS1
SM_GZQS1.CCTGTTGTCCTTATAC-13	20521752	female	Prefrontal_cortex	Endo	nonAD	nonAD	1	3	3	0.0669726	0	0.0859375	3.82128	0	0.0452038	0.0496738	1	8.06667	4256	72.9418	78.1465	SM_GZQS1
SM_GZQS1.GTAGCTAGTATGTCTG-13	20521752	female	Prefrontal_cortex	Endo	nonAD	nonAD	1	3	3	0.0669726	0	0.0859375	3.82128	0	0.0452038	0.0496738	1	8.06667	928	72.9418	78.1465	SM_GZQS1
SM_GZQS1.TCCAGAATCGTCAACA-13	20521752	female	Prefrontal_cortex	Endo	nonAD	nonAD	1	3	3	0.0669726	0	0.0859375	3.82128	0	0.0452038	0.0496738	1	8.06667	2401	72.9418	78.1465	SM_GZQS1
SM_GZQS1.TCCGGGAGTTCTCAGA-13	20521752	female	Prefrontal_cortex	Endo	nonAD	nonAD	1	3	3	0.0669726	0	0.0859375	3.82128	0	0.0452038	0.0496738	1	8.06667	2586	72.9418	78.1465	SM_GZQS1
SM_GZQS1.TGAGCATCAAAGCACG-13	20521752	female	Prefrontal_cortex	Endo	nonAD	nonAD	1	3	3	0.0669726	0	0.0859375	3.82128	0	0.0452038	0.0496738	1	8.06667	1617	72.9418	78.1465	SM_GZQS1
SM_GZQS1.TTCTTCCAGGTGCCTC-13	20521752	female	Prefrontal_cortex	Endo	nonAD	nonAD	1	3	3	0.0669726	0	0.0859375	3.82128	0	0.0452038	0.0496738	1	8.06667	4108	72.9418	78.1465	SM_GZQS1
SM_GZQS1.ACAAAGATCAGACCGC-14	94092977	male	Prefrontal_cortex	Endo	AD	earlyAD	4	3	1	0.160643	1.48368	0.242689	4.48164	3.89031	1.04963	1.42252	1	5.71667	2796	80.6023	82.7132	SM_GZQS1
SM_GZQS1.ATCTTCATCTCGTCAC-14	94092977	male	Prefrontal_cortex	Endo	AD	earlyAD	4	3	1	0.160643	1.48368	0.242689	4.48164	3.89031	1.04963	1.42252	1	5.71667	1480	80.6023	82.7132	SM_GZQS1
SM_GZQS1.CATCGCTTCGATACTG-14	94092977	male	Prefrontal_cortex	SMC	AD	earlyAD	4	3	1	0.160643	1.48368	0.242689	4.48164	3.89031	1.04963	1.42252	1	5.71667	1904	80.6023	82.7132	SM_GZQS1
SM_GZQS1.GCGGATCGTGTGTCCG-14	94092977	male	Prefrontal_cortex	Endo	AD	earlyAD	4	3	1	0.160643	1.48368	0.242689	4.48164	3.89031	1.04963	1.42252	1	5.71667	2653	80.6023	82.7132	SM_GZQS1
SM_GZQS1.GGAATCTCATCCCACT-14	94092977	male	Prefrontal_cortex	Endo	AD	earlyAD	4	3	1	0.160643	1.48368	0.242689	4.48164	3.89031	1.04963	1.42252	1	5.71667	3163	80.6023	82.7132	SM_GZQS1
SM_GZQS1.GGCAGTCAGCGATGAC-14	94092977	male	Prefrontal_cortex	Endo	AD	earlyAD	4	3	1	0.160643	1.48368	0.242689	4.48164	3.89031	1.04963	1.42252	1	5.71667	1436	80.6023	82.7132	SM_GZQS1
SM_GZQS1.TAGACCATCTTACCGC-14	94092977	male	Prefrontal_cortex	Endo	AD	earlyAD	4	3	1	0.160643	1.48368	0.242689	4.48164	3.89031	1.04963	1.42252	1	5.71667	1182	80.6023	82.7132	SM_GZQS1
SM_GZQS1.TCATCATAGATACGAT-14	94092977	male	Prefrontal_cortex	Endo	AD	earlyAD	4	3	1	0.160643	1.48368	0.242689	4.48164	3.89031	1.04963	1.42252	1	5.71667	3667	80.6023	82.7132	SM_GZQS1
SM_GZQS1.ACTATCTAGCCGAATG-15	91018909	male	Prefrontal_cortex	Endo	nonAD	nonAD	5	3	3	-1.21836	0	0.191178	1.57337	2.26643	0.101201	0.112426	1	8.75	1147	90.2067	91.1677	SM_GZQS1
SM_GZQS1.AGCATCATCGTACACA-15	91018909	male	Prefrontal_cortex	Endo	nonAD	nonAD	5	3	3	-1.21836	0	0.191178	1.57337	2.26643	0.101201	0.112426	1	8.75	1921	90.2067	91.1677	SM_GZQS1
SM_GZQS1.AGCGCTGCAATTGCAC-15	91018909	male	Prefrontal_cortex	Endo	nonAD	nonAD	5	3	3	-1.21836	0	0.191178	1.57337	2.26643	0.101201	0.112426	1	8.75	1206	90.2067	91.1677	SM_GZQS1
SM_GZQS1.ATGATCGGTTCCCAAA-15	91018909	male	Prefrontal_cortex	Endo	nonAD	nonAD	5	3	3	-1.21836	0	0.191178	1.57337	2.26643	0.101201	0.112426	1	8.75	710	90.2067	91.1677	SM_GZQS1
SM_GZQS1.ATTCAGGTCCACGGAC-15	91018909	male	Prefrontal_cortex	Endo	nonAD	nonAD	5	3	3	-1.21836	0	0.191178	1.57337	2.26643	0.101201	0.112426	1	8.75	1701	90.2067	91.1677	SM_GZQS1
SM_GZQS1.GAAGCGATCGGACTTA-15	91018909	male	Prefrontal_cortex	Endo	nonAD	nonAD	5	3	3	-1.21836	0	0.191178	1.57337	2.26643	0.101201	0.112426	1	8.75	978	90.2067	91.1677	SM_GZQS1
SM_GZQS1.GTCAAGTAGCGTGCTC-15	91018909	male	Prefrontal_cortex	Endo	nonAD	nonAD	5	3	3	-1.21836	0	0.191178	1.57337	2.26643	0.101201	0.112426	1	8.75	1369	90.2067	91.1677	SM_GZQS1
SM_GZQS1.TAACCAGGTGAGATTA-15	91018909	male	Prefrontal_cortex	Endo	nonAD	nonAD	5	3	3	-1.21836	0	0.191178	1.57337	2.26643	0.101201	0.112426	1	8.75	1650	90.2067	91.1677	SM_GZQS1
SM_GZQS1.TGCATGATCGATCCAA-15	91018909	male	Prefrontal_cortex	Endo	nonAD	nonAD	5	3	3	-1.21836	0	0.191178	1.57337	2.26643	0.101201	0.112426	1	8.75	3768	90.2067	91.1677	SM_GZQS1
SM_GZQS1.AAGTACCTCTGTACAG-16	21156815	female	Prefrontal_cortex	Endo	AD	lateAD	4	5	1	-3.8744	0.339873	1.91747	21.169	5.61313	1.19427	1.32546	1	0	4732	86.1766	96.4463	SM_GZQS1
SM_GZQS1.AATCGTGTCCGATGTA-16	21156815	female	Prefrontal_cortex	Endo	AD	lateAD	4	5	1	-3.8744	0.339873	1.91747	21.169	5.61313	1.19427	1.32546	1	0	2115	86.1766	96.4463	SM_GZQS1
SM_GZQS1.ACTTTCATCCGCGGAT-16	21156815	female	Prefrontal_cortex	Endo	AD	lateAD	4	5	1	-3.8744	0.339873	1.91747	21.169	5.61313	1.19427	1.32546	1	0	1161	86.1766	96.4463	SM_GZQS1
SM_GZQS1.AGTTCGACAGCTGCCA-16	21156815	female	Prefrontal_cortex	SMC	AD	lateAD	4	5	1	-3.8744	0.339873	1.91747	21.169	5.61313	1.19427	1.32546	1	0	8102	86.1766	96.4463	SM_GZQS1
SM_GZQS1.CACTGGGGTGCTAGCC-16	21156815	female	Prefrontal_cortex	Endo	AD	lateAD	4	5	1	-3.8744	0.339873	1.91747	21.169	5.61313	1.19427	1.32546	1	0	3375	86.1766	96.4463	SM_GZQS1
SM_GZQS1.CGACAGCCAGCGTGCT-16	21156815	female	Prefrontal_cortex	Endo	AD	lateAD	4	5	1	-3.8744	0.339873	1.91747	21.169	5.61313	1.19427	1.32546	1	0	4504	86.1766	96.4463	SM_GZQS1
SM_GZQS1.CGCATAATCGTAGAGG-16	21156815	female	Prefrontal_cortex	Endo	AD	lateAD	4	5	1	-3.8744	0.339873	1.91747	21.169	5.61313	1.19427	1.32546	1	0	1986	86.1766	96.4463	SM_GZQS1
SM_GZQS1.CTATCTACAGCTTTCC-16	21156815	female	Prefrontal_cortex	Endo	AD	lateAD	4	5	1	-3.8744	0.339873	1.91747	21.169	5.61313	1.19427	1.32546	1	0	3506	86.1766	96.4463	SM_GZQS1
SM_GZQS1.GATGATCGTACGGGAT-16	21156815	female	Prefrontal_cortex	Endo	AD	lateAD	4	5	1	-3.8744	0.339873	1.91747	21.169	5.61313	1.19427	1.32546	1	0	2591	86.1766	96.4463	SM_GZQS1
SM_GZQS1.GCGTGCATCTGGGATT-16	21156815	female	Prefrontal_cortex	Endo	AD	lateAD	4	5	1	-3.8744	0.339873	1.91747	21.169	5.61313	1.19427	1.32546	1	0	2469	86.1766	96.4463	SM_GZQS1
SM_GZQS1.GTACAGTTCAAGCTGT-16	21156815	female	Prefrontal_cortex	Endo	AD	lateAD	4	5	1	-3.8744	0.339873	1.91747	21.169	5.61313	1.19427	1.32546	1	0	639	86.1766	96.4463	SM_GZQS1
SM_GZQS1.GTCCTCATCGTGGGAA-16	21156815	female	Prefrontal_cortex	Endo	AD	lateAD	4	5	1	-3.8744	0.339873	1.91747	21.169	5.61313	1.19427	1.32546	1	0	1728	86.1766	96.4463	SM_GZQS1
SM_GZQS1.AATCACGCAAGGATGC-17	60848460	female	Prefrontal_cortex	Endo	AD	earlyAD	2	5	2	-0.43108	1.6264	1.61137	12.8273	11.5141	1.33924	0.779932	1	7	2046	85.1718	87.4031	SM_GZQS1
SM_GZQS1.ATTTCTGTCTGAACGT-17	60848460	female	Prefrontal_cortex	Endo	AD	earlyAD	2	5	2	-0.43108	1.6264	1.61137	12.8273	11.5141	1.33924	0.779932	1	7	5492	85.1718	87.4031	SM_GZQS1
SM_GZQS1.CAAGACTCACGCTGTG-17	60848460	female	Prefrontal_cortex	Endo	AD	earlyAD	2	5	2	-0.43108	1.6264	1.61137	12.8273	11.5141	1.33924	0.779932	1	7	2888	85.1718	87.4031	SM_GZQS1
SM_GZQS1.CATGCGGGTCCAGCCA-17	60848460	female	Prefrontal_cortex	Endo	AD	earlyAD	2	5	2	-0.43108	1.6264	1.61137	12.8273	11.5141	1.33924	0.779932	1	7	2752	85.1718	87.4031	SM_GZQS1
SM_GZQS1.CCCTGATGTCGTATTG-17	60848460	female	Prefrontal_cortex	Endo	AD	earlyAD	2	5	2	-0.43108	1.6264	1.61137	12.8273	11.5141	1.33924	0.779932	1	7	3187	85.1718	87.4031	SM_GZQS1
SM_GZQS1.CTACTATTCCTCTCGA-17	60848460	female	Prefrontal_cortex	Endo	AD	earlyAD	2	5	2	-0.43108	1.6264	1.61137	12.8273	11.5141	1.33924	0.779932	1	7	5366	85.1718	87.4031	SM_GZQS1
SM_GZQS1.CTAGACATCCAACTGA-17	60848460	female	Prefrontal_cortex	Endo	AD	earlyAD	2	5	2	-0.43108	1.6264	1.61137	12.8273	11.5141	1.33924	0.779932	1	7	3603	85.1718	87.4031	SM_GZQS1
SM_GZQS1.GACACGCGTGTTATCG-17	60848460	female	Prefrontal_cortex	Endo	AD	earlyAD	2	5	2	-0.43108	1.6264	1.61137	12.8273	11.5141	1.33924	0.779932	1	7	3221	85.1718	87.4031	SM_GZQS1
SM_GZQS1.GTAGATCTCGATAACC-17	60848460	female	Prefrontal_cortex	Endo	AD	earlyAD	2	5	2	-0.43108	1.6264	1.61137	12.8273	11.5141	1.33924	0.779932	1	7	4716	85.1718	87.4031	SM_GZQS1
SM_GZQS1.TAAGCGTCATCTCCCA-17	60848460	female	Prefrontal_cortex	Endo	AD	earlyAD	2	5	2	-0.43108	1.6264	1.61137	12.8273	11.5141	1.33924	0.779932	1	7	1280	85.1718	87.4031	SM_GZQS1
SM_GZQS1.TACTTCACACCGCTAG-17	60848460	female	Prefrontal_cortex	Endo	AD	earlyAD	2	5	2	-0.43108	1.6264	1.61137	12.8273	11.5141	1.33924	0.779932	1	7	4437	85.1718	87.4031	SM_GZQS1
SM_GZQS1.TGTGCGGTCGTTCGCT-17	60848460	female	Prefrontal_cortex	Endo	AD	earlyAD	2	5	2	-0.43108	1.6264	1.61137	12.8273	11.5141	1.33924	0.779932	1	7	3094	85.1718	87.4031	SM_GZQS1
SM_GZQS1.TTCGCTGTCGAGAATA-17	60848460	female	Prefrontal_cortex	Endo	AD	earlyAD	2	5	2	-0.43108	1.6264	1.61137	12.8273	11.5141	1.33924	0.779932	1	7	5438	85.1718	87.4031	SM_GZQS1
SM_GZQS1.TTTAGTCGTGGCGTAA-17	60848460	female	Prefrontal_cortex	Endo	AD	earlyAD	2	5	2	-0.43108	1.6264	1.61137	12.8273	11.5141	1.33924	0.779932	1	7	3235	85.1718	87.4031	SM_GZQS1
SM_GZQS1.AAAGAACTCCAGGACC-18	50102088	female	Prefrontal_cortex	Endo	AD	lateAD	4	5	1	-3.77746	1.27098	1.52636	37.8918	9.78313	1.8745	2.82615	1	4.46667	4162	85.3032	92.3121	SM_GZQS1
SM_GZQS1.AAAGTGAAGACTCCGC-18	50102088	female	Prefrontal_cortex	Endo	AD	lateAD	4	5	1	-3.77746	1.27098	1.52636	37.8918	9.78313	1.8745	2.82615	1	4.46667	4564	85.3032	92.3121	SM_GZQS1
SM_GZQS1.AAGTCGTAGCACGGAT-18	50102088	female	Prefrontal_cortex	Endo	AD	lateAD	4	5	1	-3.77746	1.27098	1.52636	37.8918	9.78313	1.8745	2.82615	1	4.46667	3555	85.3032	92.3121	SM_GZQS1
SM_GZQS1.AATCGACAGCTGACTT-18	50102088	female	Prefrontal_cortex	Endo	AD	lateAD	4	5	1	-3.77746	1.27098	1.52636	37.8918	9.78313	1.8745	2.82615	1	4.46667	743	85.3032	92.3121	SM_GZQS1
SM_GZQS1.ACACCAAGTTCCAGGC-18	50102088	female	Prefrontal_cortex	Endo	AD	lateAD	4	5	1	-3.77746	1.27098	1.52636	37.8918	9.78313	1.8745	2.82615	1	4.46667	4166	85.3032	92.3121	SM_GZQS1
SM_GZQS1.AGAACCTTCTGTAAGC-18	50102088	female	Prefrontal_cortex	Endo	AD	lateAD	4	5	1	-3.77746	1.27098	1.52636	37.8918	9.78313	1.8745	2.82615	1	4.46667	4288	85.3032	92.3121	SM_GZQS1
SM_GZQS1.AGGAGGTAGCACGTCC-18	50102088	female	Prefrontal_cortex	Endo	AD	lateAD	4	5	1	-3.77746	1.27098	1.52636	37.8918	9.78313	1.8745	2.82615	1	4.46667	1410	85.3032	92.3121	SM_GZQS1
SM_GZQS1.ATGATCGTCCACACCT-18	50102088	female	Prefrontal_cortex	Endo	AD	lateAD	4	5	1	-3.77746	1.27098	1.52636	37.8918	9.78313	1.8745	2.82615	1	4.46667	2193	85.3032	92.3121	SM_GZQS1
SM_GZQS1.ATTTCTGCAAACCATC-18	50102088	female	Prefrontal_cortex	Endo	AD	lateAD	4	5	1	-3.77746	1.27098	1.52636	37.8918	9.78313	1.8745	2.82615	1	4.46667	5731	85.3032	92.3121	SM_GZQS1
SM_GZQS1.CATTTCATCTCCTACG-18	50102088	female	Prefrontal_cortex	Endo	AD	lateAD	4	5	1	-3.77746	1.27098	1.52636	37.8918	9.78313	1.8745	2.82615	1	4.46667	11420	85.3032	92.3121	SM_GZQS1
SM_GZQS1.CGCCAGATCTCGTGGG-18	50102088	female	Prefrontal_cortex	Endo	AD	lateAD	4	5	1	-3.77746	1.27098	1.52636	37.8918	9.78313	1.8745	2.82615	1	4.46667	2920	85.3032	92.3121	SM_GZQS1
SM_GZQS1.CGGGACTAGGTTTACC-18	50102088	female	Prefrontal_cortex	Endo	AD	lateAD	4	5	1	-3.77746	1.27098	1.52636	37.8918	9.78313	1.8745	2.82615	1	4.46667	3170	85.3032	92.3121	SM_GZQS1
SM_GZQS1.CGTGCTTCACATATGC-18	50102088	female	Prefrontal_cortex	Endo	AD	lateAD	4	5	1	-3.77746	1.27098	1.52636	37.8918	9.78313	1.8745	2.82615	1	4.46667	4071	85.3032	92.3121	SM_GZQS1
SM_GZQS1.CTACAGATCTGCGGGT-18	50102088	female	Prefrontal_cortex	Endo	AD	lateAD	4	5	1	-3.77746	1.27098	1.52636	37.8918	9.78313	1.8745	2.82615	1	4.46667	3920	85.3032	92.3121	SM_GZQS1
SM_GZQS1.CTACTATCAGTTAGAA-18	50102088	female	Prefrontal_cortex	Endo	AD	lateAD	4	5	1	-3.77746	1.27098	1.52636	37.8918	9.78313	1.8745	2.82615	1	4.46667	3652	85.3032	92.3121	SM_GZQS1
SM_GZQS1.CTTCCGAAGGCTGTAG-18	50102088	female	Prefrontal_cortex	Endo	AD	lateAD	4	5	1	-3.77746	1.27098	1.52636	37.8918	9.78313	1.8745	2.82615	1	4.46667	2689	85.3032	92.3121	SM_GZQS1
SM_GZQS1.GACCTTCTCGTTACCC-18	50102088	female	Prefrontal_cortex	Endo	AD	lateAD	4	5	1	-3.77746	1.27098	1.52636	37.8918	9.78313	1.8745	2.82615	1	4.46667	3193	85.3032	92.3121	SM_GZQS1
SM_GZQS1.GAGACCCAGGTCCAGA-18	50102088	female	Prefrontal_cortex	Endo	AD	lateAD	4	5	1	-3.77746	1.27098	1.52636	37.8918	9.78313	1.8745	2.82615	1	4.46667	7956	85.3032	92.3121	SM_GZQS1
SM_GZQS1.GAGCCTGCAAATGAGT-18	50102088	female	Prefrontal_cortex	Endo	AD	lateAD	4	5	1	-3.77746	1.27098	1.52636	37.8918	9.78313	1.8745	2.82615	1	4.46667	2907	85.3032	92.3121	SM_GZQS1
SM_GZQS1.GATGGAGCACTGGCCA-18	50102088	female	Prefrontal_cortex	Endo	AD	lateAD	4	5	1	-3.77746	1.27098	1.52636	37.8918	9.78313	1.8745	2.82615	1	4.46667	3280	85.3032	92.3121	SM_GZQS1
SM_GZQS1.GCACATACAGAGTTCT-18	50102088	female	Prefrontal_cortex	Endo	AD	lateAD	4	5	1	-3.77746	1.27098	1.52636	37.8918	9.78313	1.8745	2.82615	1	4.46667	3065	85.3032	92.3121	SM_GZQS1
SM_GZQS1.GCACTAAAGGTTACCT-18	50102088	female	Prefrontal_cortex	Endo	AD	lateAD	4	5	1	-3.77746	1.27098	1.52636	37.8918	9.78313	1.8745	2.82615	1	4.46667	5063	85.3032	92.3121	SM_GZQS1
SM_GZQS1.GTTACGAGTCAGTCTA-18	50102088	female	Prefrontal_cortex	Endo	AD	lateAD	4	5	1	-3.77746	1.27098	1.52636	37.8918	9.78313	1.8745	2.82615	1	4.46667	2206	85.3032	92.3121	SM_GZQS1
SM_GZQS1.GTTGCGGAGGCTAAAT-18	50102088	female	Prefrontal_cortex	Endo	AD	lateAD	4	5	1	-3.77746	1.27098	1.52636	37.8918	9.78313	1.8745	2.82615	1	4.46667	2417	85.3032	92.3121	SM_GZQS1
SM_GZQS1.TAAGTCGAGGGCTGAT-18	50102088	female	Prefrontal_cortex	Endo	AD	lateAD	4	5	1	-3.77746	1.27098	1.52636	37.8918	9.78313	1.8745	2.82615	1	4.46667	1503	85.3032	92.3121	SM_GZQS1
SM_GZQS1.TCCTGCATCGAGTCCG-18	50102088	female	Prefrontal_cortex	Endo	AD	lateAD	4	5	1	-3.77746	1.27098	1.52636	37.8918	9.78313	1.8745	2.82615	1	4.46667	3908	85.3032	92.3121	SM_GZQS1
SM_GZQS1.TCCTTTCTCAATGTCG-18	50102088	female	Prefrontal_cortex	Endo	AD	lateAD	4	5	1	-3.77746	1.27098	1.52636	37.8918	9.78313	1.8745	2.82615	1	4.46667	4855	85.3032	92.3121	SM_GZQS1
SM_GZQS1.TCGCACTCACTCCGGA-18	50102088	female	Prefrontal_cortex	Endo	AD	lateAD	4	5	1	-3.77746	1.27098	1.52636	37.8918	9.78313	1.8745	2.82615	1	4.46667	649	85.3032	92.3121	SM_GZQS1
SM_GZQS1.TGAGTCATCAACTCTT-18	50102088	female	Prefrontal_cortex	Endo	AD	lateAD	4	5	1	-3.77746	1.27098	1.52636	37.8918	9.78313	1.8745	2.82615	1	4.46667	4400	85.3032	92.3121	SM_GZQS1
SM_GZQS1.TGGTGATAGCCGAACA-18	50102088	female	Prefrontal_cortex	Endo	AD	lateAD	4	5	1	-3.77746	1.27098	1.52636	37.8918	9.78313	1.8745	2.82615	1	4.46667	3930	85.3032	92.3121	SM_GZQS1
SM_GZQS1.TTACCGCGTTCTTCAT-18	50102088	female	Prefrontal_cortex	Endo	AD	lateAD	4	5	1	-3.77746	1.27098	1.52636	37.8918	9.78313	1.8745	2.82615	1	4.46667	2756	85.3032	92.3121	SM_GZQS1
SM_GZQS1.AACCTGACAGTCAACT-19	71626373	male	Prefrontal_cortex	Endo	AD	earlyAD	4	4	2	-1.54563	1.74224	0.42553	4.9611	7.61031	0.977394	0.764417	1	4.38333	3686	91.7728	93.3799	SM_GZQS1
SM_GZQS1.ACGTACAAGCGACCCT-19	71626373	male	Prefrontal_cortex	SMC	AD	earlyAD	4	4	2	-1.54563	1.74224	0.42553	4.9611	7.61031	0.977394	0.764417	1	4.38333	3190	91.7728	93.3799	SM_GZQS1
SM_GZQS1.CTGCCTAAGCCTTCTC-19	71626373	male	Prefrontal_cortex	Endo	AD	earlyAD	4	4	2	-1.54563	1.74224	0.42553	4.9611	7.61031	0.977394	0.764417	1	4.38333	5437	91.7728	93.3799	SM_GZQS1
SM_GZQS1.GCCAGTGAGTAAATGC-19	71626373	male	Prefrontal_cortex	Endo	AD	earlyAD	4	4	2	-1.54563	1.74224	0.42553	4.9611	7.61031	0.977394	0.764417	1	4.38333	3737	91.7728	93.3799	SM_GZQS1
SM_GZQS1.GTAGTACAGCCATTGT-19	71626373	male	Prefrontal_cortex	SMC	AD	earlyAD	4	4	2	-1.54563	1.74224	0.42553	4.9611	7.61031	0.977394	0.764417	1	4.38333	6180	91.7728	93.3799	SM_GZQS1
SM_GZQS1.TGGGAGATCGTGCGAC-19	71626373	male	Prefrontal_cortex	Endo	AD	earlyAD	4	4	2	-1.54563	1.74224	0.42553	4.9611	7.61031	0.977394	0.764417	1	4.38333	1409	91.7728	93.3799	SM_GZQS1
SM_GZQS1.TTGGGTACAAAGGTTA-19	71626373	male	Prefrontal_cortex	Endo	AD	earlyAD	4	4	2	-1.54563	1.74224	0.42553	4.9611	7.61031	0.977394	0.764417	1	4.38333	2245	91.7728	93.3799	SM_GZQS1
SM_GZQS1.AAGATAGCACGTCATA-20	50402567	female	Prefrontal_cortex	Endo	nonAD	nonAD	1	1	4	1.23652	0.468346	0.00713089	0.0065125	1.79	0.158492	0	1	3.61667	5452	79.77	86.1109	SM_GZQS1
SM_GZQS1.AAGCGTTCACCCTATC-20	50402567	female	Prefrontal_cortex	Endo	nonAD	nonAD	1	1	4	1.23652	0.468346	0.00713089	0.0065125	1.79	0.158492	0	1	3.61667	5996	79.77	86.1109	SM_GZQS1
SM_GZQS1.ACACTGAGTACATTGC-20	50402567	female	Prefrontal_cortex	Endo	nonAD	nonAD	1	1	4	1.23652	0.468346	0.00713089	0.0065125	1.79	0.158492	0	1	3.61667	4011	79.77	86.1109	SM_GZQS1
SM_GZQS1.ACCTGTCCACCTGCAG-20	50402567	female	Prefrontal_cortex	Endo	nonAD	nonAD	1	1	4	1.23652	0.468346	0.00713089	0.0065125	1.79	0.158492	0	1	3.61667	3596	79.77	86.1109	SM_GZQS1
SM_GZQS1.ACGGTCGTCAGCAATC-20	50402567	female	Prefrontal_cortex	Endo	nonAD	nonAD	1	1	4	1.23652	0.468346	0.00713089	0.0065125	1.79	0.158492	0	1	3.61667	2473	79.77	86.1109	SM_GZQS1
SM_GZQS1.ACGGTTATCCTCATAT-20	50402567	female	Prefrontal_cortex	Endo	nonAD	nonAD	1	1	4	1.23652	0.468346	0.00713089	0.0065125	1.79	0.158492	0	1	3.61667	6040	79.77	86.1109	SM_GZQS1
SM_GZQS1.ACTTAGGTCCTAAGTG-20	50402567	female	Prefrontal_cortex	Endo	nonAD	nonAD	1	1	4	1.23652	0.468346	0.00713089	0.0065125	1.79	0.158492	0	1	3.61667	2661	79.77	86.1109	SM_GZQS1
SM_GZQS1.AGAAATGTCTACAGGT-20	50402567	female	Prefrontal_cortex	Endo	nonAD	nonAD	1	1	4	1.23652	0.468346	0.00713089	0.0065125	1.79	0.158492	0	1	3.61667	3241	79.77	86.1109	SM_GZQS1
SM_GZQS1.AGACAGGTCTTTCGAT-20	50402567	female	Prefrontal_cortex	Endo	nonAD	nonAD	1	1	4	1.23652	0.468346	0.00713089	0.0065125	1.79	0.158492	0	1	3.61667	3929	79.77	86.1109	SM_GZQS1
SM_GZQS1.AGCGATTCAGCGTTGC-20	50402567	female	Prefrontal_cortex	Endo	nonAD	nonAD	1	1	4	1.23652	0.468346	0.00713089	0.0065125	1.79	0.158492	0	1	3.61667	919	79.77	86.1109	SM_GZQS1
SM_GZQS1.AGTCACAGTAGCGCTC-20	50402567	female	Prefrontal_cortex	Endo	nonAD	nonAD	1	1	4	1.23652	0.468346	0.00713089	0.0065125	1.79	0.158492	0	1	3.61667	3147	79.77	86.1109	SM_GZQS1
SM_GZQS1.ATCAGGTGTACACGTT-20	50402567	female	Prefrontal_cortex	Endo	nonAD	nonAD	1	1	4	1.23652	0.468346	0.00713089	0.0065125	1.79	0.158492	0	1	3.61667	3442	79.77	86.1109	SM_GZQS1
SM_GZQS1.ATTCCTATCGCGAAGA-20	50402567	female	Prefrontal_cortex	Endo	nonAD	nonAD	1	1	4	1.23652	0.468346	0.00713089	0.0065125	1.79	0.158492	0	1	3.61667	1727	79.77	86.1109	SM_GZQS1
SM_GZQS1.ATTCTACTCCGATAAC-20	50402567	female	Prefrontal_cortex	Endo	nonAD	nonAD	1	1	4	1.23652	0.468346	0.00713089	0.0065125	1.79	0.158492	0	1	3.61667	787	79.77	86.1109	SM_GZQS1
SM_GZQS1.CAAGACTTCAAAGGTA-20	50402567	female	Prefrontal_cortex	Endo	nonAD	nonAD	1	1	4	1.23652	0.468346	0.00713089	0.0065125	1.79	0.158492	0	1	3.61667	1245	79.77	86.1109	SM_GZQS1
SM_GZQS1.CAATTTCCAAGTGGGT-20	50402567	female	Prefrontal_cortex	Endo	nonAD	nonAD	1	1	4	1.23652	0.468346	0.00713089	0.0065125	1.79	0.158492	0	1	3.61667	4458	79.77	86.1109	SM_GZQS1
SM_GZQS1.CACGAATTCATGCATG-20	50402567	female	Prefrontal_cortex	Endo	nonAD	nonAD	1	1	4	1.23652	0.468346	0.00713089	0.0065125	1.79	0.158492	0	1	3.61667	3848	79.77	86.1109	SM_GZQS1
SM_GZQS1.CACTGAACACGTGAGA-20	50402567	female	Prefrontal_cortex	Endo	nonAD	nonAD	1	1	4	1.23652	0.468346	0.00713089	0.0065125	1.79	0.158492	0	1	3.61667	4305	79.77	86.1109	SM_GZQS1
SM_GZQS1.CATGCGGGTATCGATC-20	50402567	female	Prefrontal_cortex	Endo	nonAD	nonAD	1	1	4	1.23652	0.468346	0.00713089	0.0065125	1.79	0.158492	0	1	3.61667	2141	79.77	86.1109	SM_GZQS1
SM_GZQS1.CATTGTTTCTCCAATT-20	50402567	female	Prefrontal_cortex	Endo	nonAD	nonAD	1	1	4	1.23652	0.468346	0.00713089	0.0065125	1.79	0.158492	0	1	3.61667	3345	79.77	86.1109	SM_GZQS1
SM_GZQS1.CCGAACGGTACCCACG-20	50402567	female	Prefrontal_cortex	Endo	nonAD	nonAD	1	1	4	1.23652	0.468346	0.00713089	0.0065125	1.79	0.158492	0	1	3.61667	4467	79.77	86.1109	SM_GZQS1
SM_GZQS1.CCTGTTGCAAGTGACG-20	50402567	female	Prefrontal_cortex	Endo	nonAD	nonAD	1	1	4	1.23652	0.468346	0.00713089	0.0065125	1.79	0.158492	0	1	3.61667	2631	79.77	86.1109	SM_GZQS1
SM_GZQS1.CGCCATTTCTCTTAAC-20	50402567	female	Prefrontal_cortex	Endo	nonAD	nonAD	1	1	4	1.23652	0.468346	0.00713089	0.0065125	1.79	0.158492	0	1	3.61667	3078	79.77	86.1109	SM_GZQS1
SM_GZQS1.CGTCCATCATCTAGAC-20	50402567	female	Prefrontal_cortex	Endo	nonAD	nonAD	1	1	4	1.23652	0.468346	0.00713089	0.0065125	1.79	0.158492	0	1	3.61667	3733	79.77	86.1109	SM_GZQS1
SM_GZQS1.CTGATCCAGCACCGAA-20	50402567	female	Prefrontal_cortex	Endo	nonAD	nonAD	1	1	4	1.23652	0.468346	0.00713089	0.0065125	1.79	0.158492	0	1	3.61667	5333	79.77	86.1109	SM_GZQS1
SM_GZQS1.CTGGCAGGTTGGAGGT-20	50402567	female	Prefrontal_cortex	Endo	nonAD	nonAD	1	1	4	1.23652	0.468346	0.00713089	0.0065125	1.79	0.158492	0	1	3.61667	1849	79.77	86.1109	SM_GZQS1
SM_GZQS1.CTGTAGAGTTTGCAGT-20	50402567	female	Prefrontal_cortex	Endo	nonAD	nonAD	1	1	4	1.23652	0.468346	0.00713089	0.0065125	1.79	0.158492	0	1	3.61667	9289	79.77	86.1109	SM_GZQS1
SM_GZQS1.CTTACCGGTTAAGAAC-20	50402567	female	Prefrontal_cortex	Endo	nonAD	nonAD	1	1	4	1.23652	0.468346	0.00713089	0.0065125	1.79	0.158492	0	1	3.61667	3407	79.77	86.1109	SM_GZQS1
SM_GZQS1.CTTCCGACATGGGAAC-20	50402567	female	Prefrontal_cortex	Endo	nonAD	nonAD	1	1	4	1.23652	0.468346	0.00713089	0.0065125	1.79	0.158492	0	1	3.61667	3132	79.77	86.1109	SM_GZQS1
SM_GZQS1.GCGGATCCATCCTTCG-20	50402567	female	Prefrontal_cortex	Endo	nonAD	nonAD	1	1	4	1.23652	0.468346	0.00713089	0.0065125	1.79	0.158492	0	1	3.61667	3030	79.77	86.1109	SM_GZQS1
SM_GZQS1.GCTGGGTGTGCGTGCT-20	50402567	female	Prefrontal_cortex	Endo	nonAD	nonAD	1	1	4	1.23652	0.468346	0.00713089	0.0065125	1.79	0.158492	0	1	3.61667	4133	79.77	86.1109	SM_GZQS1
SM_GZQS1.GGATGTTAGAAATTCG-20	50402567	female	Prefrontal_cortex	Endo	nonAD	nonAD	1	1	4	1.23652	0.468346	0.00713089	0.0065125	1.79	0.158492	0	1	3.61667	2274	79.77	86.1109	SM_GZQS1
SM_GZQS1.GGGACAATCCGAGATT-20	50402567	female	Prefrontal_cortex	Endo	nonAD	nonAD	1	1	4	1.23652	0.468346	0.00713089	0.0065125	1.79	0.158492	0	1	3.61667	1866	79.77	86.1109	SM_GZQS1
SM_GZQS1.GGGTCACCAGAGGCAT-20	50402567	female	Prefrontal_cortex	Endo	nonAD	nonAD	1	1	4	1.23652	0.468346	0.00713089	0.0065125	1.79	0.158492	0	1	3.61667	1859	79.77	86.1109	SM_GZQS1
SM_GZQS1.GGGTTTATCCATTTGT-20	50402567	female	Prefrontal_cortex	Endo	nonAD	nonAD	1	1	4	1.23652	0.468346	0.00713089	0.0065125	1.79	0.158492	0	1	3.61667	7262	79.77	86.1109	SM_GZQS1
SM_GZQS1.GTCAGCGCATCCTATT-20	50402567	female	Prefrontal_cortex	Endo	nonAD	nonAD	1	1	4	1.23652	0.468346	0.00713089	0.0065125	1.79	0.158492	0	1	3.61667	2739	79.77	86.1109	SM_GZQS1
SM_GZQS1.TCACTCGGTCTTACTT-20	50402567	female	Prefrontal_cortex	Endo	nonAD	nonAD	1	1	4	1.23652	0.468346	0.00713089	0.0065125	1.79	0.158492	0	1	3.61667	705	79.77	86.1109	SM_GZQS1
SM_GZQS1.TCAGTTTCACAGTATC-20	50402567	female	Prefrontal_cortex	Endo	nonAD	nonAD	1	1	4	1.23652	0.468346	0.00713089	0.0065125	1.79	0.158492	0	1	3.61667	3589	79.77	86.1109	SM_GZQS1
SM_GZQS1.TCATTTGAGCCTCCAG-20	50402567	female	Prefrontal_cortex	Endo	nonAD	nonAD	1	1	4	1.23652	0.468346	0.00713089	0.0065125	1.79	0.158492	0	1	3.61667	4435	79.77	86.1109	SM_GZQS1
SM_GZQS1.TCATTTGGTCTACGTA-20	50402567	female	Prefrontal_cortex	Endo	nonAD	nonAD	1	1	4	1.23652	0.468346	0.00713089	0.0065125	1.79	0.158492	0	1	3.61667	4052	79.77	86.1109	SM_GZQS1
SM_GZQS1.TCGGGCACACGCTATA-20	50402567	female	Prefrontal_cortex	Endo	nonAD	nonAD	1	1	4	1.23652	0.468346	0.00713089	0.0065125	1.79	0.158492	0	1	3.61667	2269	79.77	86.1109	SM_GZQS1
SM_GZQS1.TCTTTGAAGTAAGAGG-20	50402567	female	Prefrontal_cortex	Endo	nonAD	nonAD	1	1	4	1.23652	0.468346	0.00713089	0.0065125	1.79	0.158492	0	1	3.61667	1806	79.77	86.1109	SM_GZQS1
SM_GZQS1.TGAGACTAGCACGATG-20	50402567	female	Prefrontal_cortex	Fib	nonAD	nonAD	1	1	4	1.23652	0.468346	0.00713089	0.0065125	1.79	0.158492	0	1	3.61667	5697	79.77	86.1109	SM_GZQS1
SM_GZQS1.TGCACGGCACGACGCT-20	50402567	female	Prefrontal_cortex	Endo	nonAD	nonAD	1	1	4	1.23652	0.468346	0.00713089	0.0065125	1.79	0.158492	0	1	3.61667	2355	79.77	86.1109	SM_GZQS1
SM_GZQS1.TGGAGGACACCCAAGC-20	50402567	female	Prefrontal_cortex	Endo	nonAD	nonAD	1	1	4	1.23652	0.468346	0.00713089	0.0065125	1.79	0.158492	0	1	3.61667	1165	79.77	86.1109	SM_GZQS1
SM_GZQS1.TGGGAGAAGTCACACT-20	50402567	female	Prefrontal_cortex	Endo	nonAD	nonAD	1	1	4	1.23652	0.468346	0.00713089	0.0065125	1.79	0.158492	0	1	3.61667	3253	79.77	86.1109	SM_GZQS1
SM_GZQS1.TGTAACGGTCTCAAGT-20	50402567	female	Prefrontal_cortex	Endo	nonAD	nonAD	1	1	4	1.23652	0.468346	0.00713089	0.0065125	1.79	0.158492	0	1	3.61667	3750	79.77	86.1109	SM_GZQS1
SM_GZQS1.TGTTTGTTCGATCCAA-20	50402567	female	Prefrontal_cortex	Endo	nonAD	nonAD	1	1	4	1.23652	0.468346	0.00713089	0.0065125	1.79	0.158492	0	1	3.61667	1115	79.77	86.1109	SM_GZQS1
SM_GZQS1.TGTGTGACACGAGGTA-21	3713990	male	Prefrontal_cortex	Endo	AD	earlyAD	1	4	2	-0.257734	0.738893	1.28364	13.2206	6.20188	0.886494	0.636947	1	4.33333	3432	87.6687	87.9288	SM_GZQS1
SM_GZQS1.TTCTAGTTCTCAGGCG-21	3713990	male	Prefrontal_cortex	Endo	AD	earlyAD	1	4	2	-0.257734	0.738893	1.28364	13.2206	6.20188	0.886494	0.636947	1	4.33333	5051	87.6687	87.9288	SM_GZQS1
SM_GZQS1.AAGAACACAATAGGAT-22	20611993	female	Prefrontal_cortex	Endo	AD	earlyAD	4	5	2	-1.34716	0.571184	0.868242	6.84941	8.335	1.10215	1.86704	1	11.25	2485	79.9617	89.6591	SM_GZQS1
SM_GZQS1.ATGAGGGAGCATCAGG-22	20611993	female	Prefrontal_cortex	Endo	AD	earlyAD	4	5	2	-1.34716	0.571184	0.868242	6.84941	8.335	1.10215	1.86704	1	11.25	3253	79.9617	89.6591	SM_GZQS1
SM_GZQS1.ATGTCTTAGTCTGGTT-22	20611993	female	Prefrontal_cortex	Endo	AD	earlyAD	4	5	2	-1.34716	0.571184	0.868242	6.84941	8.335	1.10215	1.86704	1	11.25	1995	79.9617	89.6591	SM_GZQS1
SM_GZQS1.CCACCATGTGACAGGT-22	20611993	female	Prefrontal_cortex	Endo	AD	earlyAD	4	5	2	-1.34716	0.571184	0.868242	6.84941	8.335	1.10215	1.86704	1	11.25	2679	79.9617	89.6591	SM_GZQS1
SM_GZQS1.CGATGCGGTGAGTAAT-22	20611993	female	Prefrontal_cortex	Endo	AD	earlyAD	4	5	2	-1.34716	0.571184	0.868242	6.84941	8.335	1.10215	1.86704	1	11.25	1893	79.9617	89.6591	SM_GZQS1
SM_GZQS1.GCAGCCACACCGGCTA-22	20611993	female	Prefrontal_cortex	Endo	AD	earlyAD	4	5	2	-1.34716	0.571184	0.868242	6.84941	8.335	1.10215	1.86704	1	11.25	2413	79.9617	89.6591	SM_GZQS1
SM_GZQS1.ATCCGTCCATCGTCCT-23	20974481	female	Prefrontal_cortex	Endo	AD	earlyAD	2	4	2	-0.924443	1.32316	0.582882	9.80492	5.8725	1.03108	1.1872	1	15.7333	1999	85.8727	96.6571	SM_GZQS1
SM_GZQS1.CGTTAGAAGTCAGCCC-23	20974481	female	Prefrontal_cortex	Endo	AD	earlyAD	2	4	2	-0.924443	1.32316	0.582882	9.80492	5.8725	1.03108	1.1872	1	15.7333	1813	85.8727	96.6571	SM_GZQS1
SM_GZQS1.GTACAGTCAACAAAGT-23	20974481	female	Prefrontal_cortex	Endo	AD	earlyAD	2	4	2	-0.924443	1.32316	0.582882	9.80492	5.8725	1.03108	1.1872	1	15.7333	911	85.8727	96.6571	SM_GZQS1
SM_GZQS1.AAACGAAAGTTCGCAT-24	10490993	male	Prefrontal_cortex	Endo	AD	earlyAD	1	5	2	-0.290772	1.09554	0.641961	10.4372	7.05708	1.12788	1.64614	1	7	1216	76.564	86.5051	SM_GZQS1
SM_GZQS1.AACGGGACATAGGCGA-24	10490993	male	Prefrontal_cortex	Endo	AD	earlyAD	1	5	2	-0.290772	1.09554	0.641961	10.4372	7.05708	1.12788	1.64614	1	7	1813	76.564	86.5051	SM_GZQS1
SM_GZQS1.AAGGAATGTGGCCTCA-24	10490993	male	Prefrontal_cortex	Endo	AD	earlyAD	1	5	2	-0.290772	1.09554	0.641961	10.4372	7.05708	1.12788	1.64614	1	7	1348	76.564	86.5051	SM_GZQS1
SM_GZQS1.AATGGAATCGTTCGCT-24	10490993	male	Prefrontal_cortex	SMC	AD	earlyAD	1	5	2	-0.290772	1.09554	0.641961	10.4372	7.05708	1.12788	1.64614	1	7	1590	76.564	86.5051	SM_GZQS1
SM_GZQS1.ACCCTCAGTTGGCCGT-24	10490993	male	Prefrontal_cortex	Endo	AD	earlyAD	1	5	2	-0.290772	1.09554	0.641961	10.4372	7.05708	1.12788	1.64614	1	7	2456	76.564	86.5051	SM_GZQS1
SM_GZQS1.ACCCTTGGTTATCTGG-24	10490993	male	Prefrontal_cortex	Endo	AD	earlyAD	1	5	2	-0.290772	1.09554	0.641961	10.4372	7.05708	1.12788	1.64614	1	7	1044	76.564	86.5051	SM_GZQS1
SM_GZQS1.ACTTTGTTCTGTCAGA-24	10490993	male	Prefrontal_cortex	Endo	AD	earlyAD	1	5	2	-0.290772	1.09554	0.641961	10.4372	7.05708	1.12788	1.64614	1	7	1712	76.564	86.5051	SM_GZQS1
SM_GZQS1.CAGTGCGTCATTCTTG-24	10490993	male	Prefrontal_cortex	Endo	AD	earlyAD	1	5	2	-0.290772	1.09554	0.641961	10.4372	7.05708	1.12788	1.64614	1	7	2241	76.564	86.5051	SM_GZQS1
SM_GZQS1.CGGAGAAGTCGGTACC-24	10490993	male	Prefrontal_cortex	Endo	AD	earlyAD	1	5	2	-0.290772	1.09554	0.641961	10.4372	7.05708	1.12788	1.64614	1	7	729	76.564	86.5051	SM_GZQS1
SM_GZQS1.CGGAGAATCCTTCACG-24	10490993	male	Prefrontal_cortex	Endo	AD	earlyAD	1	5	2	-0.290772	1.09554	0.641961	10.4372	7.05708	1.12788	1.64614	1	7	722	76.564	86.5051	SM_GZQS1
SM_GZQS1.CTAGGTAAGCCTATCA-24	10490993	male	Prefrontal_cortex	Endo	AD	earlyAD	1	5	2	-0.290772	1.09554	0.641961	10.4372	7.05708	1.12788	1.64614	1	7	2374	76.564	86.5051	SM_GZQS1
SM_GZQS1.CTGAGCGTCACTGGGC-24	10490993	male	Prefrontal_cortex	Endo	AD	earlyAD	1	5	2	-0.290772	1.09554	0.641961	10.4372	7.05708	1.12788	1.64614	1	7	822	76.564	86.5051	SM_GZQS1
SM_GZQS1.CTGTGAACAGAGATGC-24	10490993	male	Prefrontal_cortex	Endo	AD	earlyAD	1	5	2	-0.290772	1.09554	0.641961	10.4372	7.05708	1.12788	1.64614	1	7	1549	76.564	86.5051	SM_GZQS1
SM_GZQS1.GACCGTGCATACTGTG-24	10490993	male	Prefrontal_cortex	Endo	AD	earlyAD	1	5	2	-0.290772	1.09554	0.641961	10.4372	7.05708	1.12788	1.64614	1	7	2034	76.564	86.5051	SM_GZQS1
SM_GZQS1.GCCAGTGAGCGATGGT-24	10490993	male	Prefrontal_cortex	Endo	AD	earlyAD	1	5	2	-0.290772	1.09554	0.641961	10.4372	7.05708	1.12788	1.64614	1	7	1611	76.564	86.5051	SM_GZQS1
SM_GZQS1.GCCCGAAAGTAGGCCA-24	10490993	male	Prefrontal_cortex	Endo	AD	earlyAD	1	5	2	-0.290772	1.09554	0.641961	10.4372	7.05708	1.12788	1.64614	1	7	1754	76.564	86.5051	SM_GZQS1
SM_GZQS1.GGAGAACAGAACGTGC-24	10490993	male	Prefrontal_cortex	Endo	AD	earlyAD	1	5	2	-0.290772	1.09554	0.641961	10.4372	7.05708	1.12788	1.64614	1	7	1861	76.564	86.5051	SM_GZQS1
SM_GZQS1.GGAGATGGTTGCTTGA-24	10490993	male	Prefrontal_cortex	Endo	AD	earlyAD	1	5	2	-0.290772	1.09554	0.641961	10.4372	7.05708	1.12788	1.64614	1	7	757	76.564	86.5051	SM_GZQS1
SM_GZQS1.TACGGGCCACAGGATG-24	10490993	male	Prefrontal_cortex	SMC	AD	earlyAD	1	5	2	-0.290772	1.09554	0.641961	10.4372	7.05708	1.12788	1.64614	1	7	6046	76.564	86.5051	SM_GZQS1
SM_GZQS1.TAGACCAGTAGCTTTG-24	10490993	male	Prefrontal_cortex	Endo	AD	earlyAD	1	5	2	-0.290772	1.09554	0.641961	10.4372	7.05708	1.12788	1.64614	1	7	1522	76.564	86.5051	SM_GZQS1
SM_GZQS1.TCACGCTAGTCACGAG-24	10490993	male	Prefrontal_cortex	Endo	AD	earlyAD	1	5	2	-0.290772	1.09554	0.641961	10.4372	7.05708	1.12788	1.64614	1	7	1229	76.564	86.5051	SM_GZQS1
SM_GZQS1.TCGGGCATCTTCTCAA-24	10490993	male	Prefrontal_cortex	Endo	AD	earlyAD	1	5	2	-0.290772	1.09554	0.641961	10.4372	7.05708	1.12788	1.64614	1	7	1059	76.564	86.5051	SM_GZQS1
SM_GZQS1.TCTGGCTAGAGTTCGG-24	10490993	male	Prefrontal_cortex	Endo	AD	earlyAD	1	5	2	-0.290772	1.09554	0.641961	10.4372	7.05708	1.12788	1.64614	1	7	1024	76.564	86.5051	SM_GZQS1
SM_GZQS1.TGTTCCGGTTTACGTG-24	10490993	male	Prefrontal_cortex	Endo	AD	earlyAD	1	5	2	-0.290772	1.09554	0.641961	10.4372	7.05708	1.12788	1.64614	1	7	1393	76.564	86.5051	SM_GZQS1
SM_GZQS1.TTCCAATTCAGTCACA-24	10490993	male	Prefrontal_cortex	Endo	AD	earlyAD	1	5	2	-0.290772	1.09554	0.641961	10.4372	7.05708	1.12788	1.64614	1	7	2064	76.564	86.5051	SM_GZQS1
SM_GZQS1.AATGGCTAGACTTAAG-25	50107745	male	Prefrontal_cortex	Endo	AD	lateAD	4	5	2	-3.70048	0.429755	2.11104	38.787	11.3278	1.19488	1.04385	1	4.83333	6556	84.0794	91.1294	SM_GZQS1
SM_GZQS1.AGTGACTAGTTGAAGT-25	50107745	male	Prefrontal_cortex	Endo	AD	lateAD	4	5	2	-3.70048	0.429755	2.11104	38.787	11.3278	1.19488	1.04385	1	4.83333	2447	84.0794	91.1294	SM_GZQS1
SM_GZQS1.CTAACTTGTTGGAGAC-25	50107745	male	Prefrontal_cortex	Endo	AD	lateAD	4	5	2	-3.70048	0.429755	2.11104	38.787	11.3278	1.19488	1.04385	1	4.83333	2285	84.0794	91.1294	SM_GZQS1
SM_GZQS1.CTCCCTCGTTAGAAGT-25	50107745	male	Prefrontal_cortex	Endo	AD	lateAD	4	5	2	-3.70048	0.429755	2.11104	38.787	11.3278	1.19488	1.04385	1	4.83333	3196	84.0794	91.1294	SM_GZQS1
SM_GZQS1.CTCCTTTTCGAGCTGC-25	50107745	male	Prefrontal_cortex	Endo	AD	lateAD	4	5	2	-3.70048	0.429755	2.11104	38.787	11.3278	1.19488	1.04385	1	4.83333	11039	84.0794	91.1294	SM_GZQS1
SM_GZQS1.CTGCCTAAGTGCGCTC-25	50107745	male	Prefrontal_cortex	Endo	AD	lateAD	4	5	2	-3.70048	0.429755	2.11104	38.787	11.3278	1.19488	1.04385	1	4.83333	1919	84.0794	91.1294	SM_GZQS1
SM_GZQS1.CTGTACCTCACTGTCC-25	50107745	male	Prefrontal_cortex	Endo	AD	lateAD	4	5	2	-3.70048	0.429755	2.11104	38.787	11.3278	1.19488	1.04385	1	4.83333	8610	84.0794	91.1294	SM_GZQS1
SM_GZQS1.GGTGATTAGAATTCAG-25	50107745	male	Prefrontal_cortex	Endo	AD	lateAD	4	5	2	-3.70048	0.429755	2.11104	38.787	11.3278	1.19488	1.04385	1	4.83333	1022	84.0794	91.1294	SM_GZQS1
SM_GZQS1.GTGATGTAGCCAGACA-25	50107745	male	Prefrontal_cortex	Endo	AD	lateAD	4	5	2	-3.70048	0.429755	2.11104	38.787	11.3278	1.19488	1.04385	1	4.83333	2055	84.0794	91.1294	SM_GZQS1
SM_GZQS1.GTGTCCTGTGGTCCGT-25	50107745	male	Prefrontal_cortex	Endo	AD	lateAD	4	5	2	-3.70048	0.429755	2.11104	38.787	11.3278	1.19488	1.04385	1	4.83333	1142	84.0794	91.1294	SM_GZQS1
SM_GZQS1.TCATCCGGTGGGCTTC-25	50107745	male	Prefrontal_cortex	Endo	AD	lateAD	4	5	2	-3.70048	0.429755	2.11104	38.787	11.3278	1.19488	1.04385	1	4.83333	2929	84.0794	91.1294	SM_GZQS1
SM_GZQS1.TCATGCCTCAACACGT-25	50107745	male	Prefrontal_cortex	Endo	AD	lateAD	4	5	2	-3.70048	0.429755	2.11104	38.787	11.3278	1.19488	1.04385	1	4.83333	7143	84.0794	91.1294	SM_GZQS1
SM_GZQS1.TTTGTTGCAATTGCAC-25	50107745	male	Prefrontal_cortex	Endo	AD	lateAD	4	5	2	-3.70048	0.429755	2.11104	38.787	11.3278	1.19488	1.04385	1	4.83333	3489	84.0794	91.1294	SM_GZQS1
SM_GZQS1.AGATCCACATGTGCTA-26	90942860	male	Prefrontal_cortex	Endo	AD	earlyAD	2	4	1	-0.197844	2.56584	0.584228	6.14352	3.02656	1.33898	0.866873	1	9.5	1424	74.705	77.7851	SM_GZQS1
SM_GZQS1.CATACAGGTCGCTTGG-26	90942860	male	Prefrontal_cortex	Endo	AD	earlyAD	2	4	1	-0.197844	2.56584	0.584228	6.14352	3.02656	1.33898	0.866873	1	9.5	6721	74.705	77.7851	SM_GZQS1
SM_GZQS1.CTACTATAGGCAGGGA-26	90942860	male	Prefrontal_cortex	Endo	AD	earlyAD	2	4	1	-0.197844	2.56584	0.584228	6.14352	3.02656	1.33898	0.866873	1	9.5	4087	74.705	77.7851	SM_GZQS1
SM_GZQS1.GCCAACGCAGGTCAAG-26	90942860	male	Prefrontal_cortex	Endo	AD	earlyAD	2	4	1	-0.197844	2.56584	0.584228	6.14352	3.02656	1.33898	0.866873	1	9.5	1774	74.705	77.7851	SM_GZQS1
SM_GZQS1.GTCCACTTCACAATGC-26	90942860	male	Prefrontal_cortex	Endo	AD	earlyAD	2	4	1	-0.197844	2.56584	0.584228	6.14352	3.02656	1.33898	0.866873	1	9.5	1371	74.705	77.7851	SM_GZQS1
SM_GZQS1.GTGGAAGAGAAGTGTT-26	90942860	male	Prefrontal_cortex	Endo	AD	earlyAD	2	4	1	-0.197844	2.56584	0.584228	6.14352	3.02656	1.33898	0.866873	1	9.5	1414	74.705	77.7851	SM_GZQS1
SM_GZQS1.TCCGATCTCTGTCGCT-26	90942860	male	Prefrontal_cortex	Endo	AD	earlyAD	2	4	1	-0.197844	2.56584	0.584228	6.14352	3.02656	1.33898	0.866873	1	9.5	3569	74.705	77.7851	SM_GZQS1
SM_GZQS1.TCTTTGAGTACCAGAG-26	90942860	male	Prefrontal_cortex	Endo	AD	earlyAD	2	4	1	-0.197844	2.56584	0.584228	6.14352	3.02656	1.33898	0.866873	1	9.5	2310	74.705	77.7851	SM_GZQS1
SM_GZQS1.ATCCACCTCAGGAAGC-27	10249336	male	Prefrontal_cortex	Endo	AD	earlyAD	2	3	2	-0.402206	0.902846	0.130813	2.59489	2.36638	0.641185	0.889895	1	16	2427	70.2505	74.9596	SM_GZQS1
SM_GZQS1.CCGGACATCATTGGTG-27	10249336	male	Prefrontal_cortex	SMC	AD	earlyAD	2	3	2	-0.402206	0.902846	0.130813	2.59489	2.36638	0.641185	0.889895	1	16	9142	70.2505	74.9596	SM_GZQS1
SM_GZQS1.GAGTCTATCCATGATG-27	10249336	male	Prefrontal_cortex	Endo	AD	earlyAD	2	3	2	-0.402206	0.902846	0.130813	2.59489	2.36638	0.641185	0.889895	1	16	2648	70.2505	74.9596	SM_GZQS1
SM_GZQS1.TCTAACTCACTGATTG-27	10249336	male	Prefrontal_cortex	Endo	AD	earlyAD	2	3	2	-0.402206	0.902846	0.130813	2.59489	2.36638	0.641185	0.889895	1	16	2233	70.2505	74.9596	SM_GZQS1
SM_GZQS1.ATACCGACAGGAATCG-28	50105699	female	Prefrontal_cortex	Endo	AD	lateAD	4	5	1	-3.29018	0.975826	1.82479	23.6521	5.19596	1.64762	2.14223	1	3	5540	81.5305	88.7748	SM_GZQS1
SM_GZQS1.ATACCTTCAGTCTACA-28	50105699	female	Prefrontal_cortex	Endo	AD	lateAD	4	5	1	-3.29018	0.975826	1.82479	23.6521	5.19596	1.64762	2.14223	1	3	11249	81.5305	88.7748	SM_GZQS1
SM_GZQS1.CTGCATCTCCCTCATG-28	50105699	female	Prefrontal_cortex	Endo	AD	lateAD	4	5	1	-3.29018	0.975826	1.82479	23.6521	5.19596	1.64762	2.14223	1	3	1575	81.5305	88.7748	SM_GZQS1
SM_GZQS1.GTCACGGTCCGTTTCG-28	50105699	female	Prefrontal_cortex	Endo	AD	lateAD	4	5	1	-3.29018	0.975826	1.82479	23.6521	5.19596	1.64762	2.14223	1	3	5115	81.5305	88.7748	SM_GZQS1
SM_GZQS1.TCAGTCCAGCTCTTCC-28	50105699	female	Prefrontal_cortex	Endo	AD	lateAD	4	5	1	-3.29018	0.975826	1.82479	23.6521	5.19596	1.64762	2.14223	1	3	4394	81.5305	88.7748	SM_GZQS1
SM_GZQS1.TCTTGCGCAAATTGCC-28	50105699	female	Prefrontal_cortex	Endo	AD	lateAD	4	5	1	-3.29018	0.975826	1.82479	23.6521	5.19596	1.64762	2.14223	1	3	5803	81.5305	88.7748	SM_GZQS1
SM_GZQS1.TTACTGTAGCCTCATA-28	50105699	female	Prefrontal_cortex	Endo	AD	lateAD	4	5	1	-3.29018	0.975826	1.82479	23.6521	5.19596	1.64762	2.14223	1	3	6734	81.5305	88.7748	SM_GZQS1
SM_GZQS1.TTCTAGTCAAAGGATT-28	50105699	female	Prefrontal_cortex	Endo	AD	lateAD	4	5	1	-3.29018	0.975826	1.82479	23.6521	5.19596	1.64762	2.14223	1	3	8617	81.5305	88.7748	SM_GZQS1
SM_GZQS1.AGCTACACACACAGAG-30	11444465	male	Prefrontal_cortex	Endo	AD	earlyAD	4	4	1	-1.99729	0.471355	0.511596	8.65808	7.4375	1.05237	2.17417	1	3.5	9235	78.9487	89.0459	SM_GZQS1
SM_GZQS1.AGTTCGAAGCGCAATG-30	11444465	male	Prefrontal_cortex	Endo	AD	earlyAD	4	4	1	-1.99729	0.471355	0.511596	8.65808	7.4375	1.05237	2.17417	1	3.5	4454	78.9487	89.0459	SM_GZQS1
SM_GZQS1.CTAAGTGCAAATGAGT-30	11444465	male	Prefrontal_cortex	SMC	AD	earlyAD	4	4	1	-1.99729	0.471355	0.511596	8.65808	7.4375	1.05237	2.17417	1	3.5	5953	78.9487	89.0459	SM_GZQS1
SM_GZQS1.GTCGCGAAGAATTTGG-30	11444465	male	Prefrontal_cortex	Endo	AD	earlyAD	4	4	1	-1.99729	0.471355	0.511596	8.65808	7.4375	1.05237	2.17417	1	3.5	2780	78.9487	89.0459	SM_GZQS1
SM_GZQS1.TAAGCACCAGACACAG-30	11444465	male	Prefrontal_cortex	Endo	AD	earlyAD	4	4	1	-1.99729	0.471355	0.511596	8.65808	7.4375	1.05237	2.17417	1	3.5	14564	78.9487	89.0459	SM_GZQS1
SM_GZQS1.TCAGTCCGTACAGTAA-30	11444465	male	Prefrontal_cortex	Endo	AD	earlyAD	4	4	1	-1.99729	0.471355	0.511596	8.65808	7.4375	1.05237	2.17417	1	3.5	3765	78.9487	89.0459	SM_GZQS1
SM_GZQS1.TCATGAGTCATGACAC-30	11444465	male	Prefrontal_cortex	Endo	AD	earlyAD	4	4	1	-1.99729	0.471355	0.511596	8.65808	7.4375	1.05237	2.17417	1	3.5	7556	78.9487	89.0459	SM_GZQS1
SM_GZQS1.AACAAAGGTAACATGA-31	21001933	female	Prefrontal_cortex	Endo	nonAD	nonAD	1	1	3	-0.000360185	0.0200867	0.064138	0.368669	0.474375	0.0335942	0.0165579	1	4.83333	4206	75.6742	80.8542	SM_GZQS1
SM_GZQS1.CCCTGATGTCGGCACT-31	21001933	female	Prefrontal_cortex	Endo	nonAD	nonAD	1	1	3	-0.000360185	0.0200867	0.064138	0.368669	0.474375	0.0335942	0.0165579	1	4.83333	6404	75.6742	80.8542	SM_GZQS1
SM_GZQS1.TCAGCAAGTAACGGTG-31	21001933	female	Prefrontal_cortex	Endo	nonAD	nonAD	1	1	3	-0.000360185	0.0200867	0.064138	0.368669	0.474375	0.0335942	0.0165579	1	4.83333	12750	75.6742	80.8542	SM_GZQS1
SM_GZQS1.AAGTGAAAGCCTCTGG-32	10669174	male	Prefrontal_cortex	Endo	nonAD	nonAD	2	3	4	0.459269	0	0.285475	3.46015	0	0.0951582	0	1	7.33333	3456	76.6626	82.9788	SM_GZQS1
SM_GZQS1.ACAGAAAGTAACATCC-32	10669174	male	Prefrontal_cortex	Endo	nonAD	nonAD	2	3	4	0.459269	0	0.285475	3.46015	0	0.0951582	0	1	7.33333	6196	76.6626	82.9788	SM_GZQS1
SM_GZQS1.ACCATTTTCACATTGG-32	10669174	male	Prefrontal_cortex	SMC	nonAD	nonAD	2	3	4	0.459269	0	0.285475	3.46015	0	0.0951582	0	1	7.33333	891	76.6626	82.9788	SM_GZQS1
SM_GZQS1.CACACAAGTTAGGCCC-32	10669174	male	Prefrontal_cortex	Endo	nonAD	nonAD	2	3	4	0.459269	0	0.285475	3.46015	0	0.0951582	0	1	7.33333	7006	76.6626	82.9788	SM_GZQS1
SM_GZQS1.CGATCGGAGCAATTAG-32	10669174	male	Prefrontal_cortex	Endo	nonAD	nonAD	2	3	4	0.459269	0	0.285475	3.46015	0	0.0951582	0	1	7.33333	3000	76.6626	82.9788	SM_GZQS1
SM_GZQS1.CGGAACCCATGGGAAC-32	10669174	male	Prefrontal_cortex	Endo	nonAD	nonAD	2	3	4	0.459269	0	0.285475	3.46015	0	0.0951582	0	1	7.33333	2452	76.6626	82.9788	SM_GZQS1
SM_GZQS1.CGGTCAGGTTAAGACA-32	10669174	male	Prefrontal_cortex	Endo	nonAD	nonAD	2	3	4	0.459269	0	0.285475	3.46015	0	0.0951582	0	1	7.33333	4696	76.6626	82.9788	SM_GZQS1
SM_GZQS1.TATACCTGTTCGGTAT-32	10669174	male	Prefrontal_cortex	Endo	nonAD	nonAD	2	3	4	0.459269	0	0.285475	3.46015	0	0.0951582	0	1	7.33333	5299	76.6626	82.9788	SM_GZQS1
SM_GZQS1.TCCGGGATCGCCGAAC-32	10669174	male	Prefrontal_cortex	Endo	nonAD	nonAD	2	3	4	0.459269	0	0.285475	3.46015	0	0.0951582	0	1	7.33333	2811	76.6626	82.9788	SM_GZQS1
SM_GZQS1.TCGTCCACAGCGACCT-32	10669174	male	Prefrontal_cortex	Endo	nonAD	nonAD	2	3	4	0.459269	0	0.285475	3.46015	0	0.0951582	0	1	7.33333	4543	76.6626	82.9788	SM_GZQS1
SM_GZQS1.TGGGCGTCAAAGAGTT-32	10669174	male	Prefrontal_cortex	Endo	nonAD	nonAD	2	3	4	0.459269	0	0.285475	3.46015	0	0.0951582	0	1	7.33333	2469	76.6626	82.9788	SM_GZQS1
SM_GZQS1.TTCGGTCCATTAAAGG-32	10669174	male	Prefrontal_cortex	Endo	nonAD	nonAD	2	3	4	0.459269	0	0.285475	3.46015	0	0.0951582	0	1	7.33333	6582	76.6626	82.9788	SM_GZQS1
SM_GZQS1.TTTAGTCAGGAGACCT-32	10669174	male	Prefrontal_cortex	Endo	nonAD	nonAD	2	3	4	0.459269	0	0.285475	3.46015	0	0.0951582	0	1	7.33333	4014	76.6626	82.9788	SM_GZQS1
SM_GZQS1.CAGATACGTACTTGTG-1	50106730	male	Prefrontal_cortex	Endo	AD	earlyAD	4	4	1	-0.576038	2.16245	0.48594	3.68969	5.79437	1.26765	1.15457	1	4	2565	86.204	91.9014	SM_GZQS1
SM_GZQS1.CCGAACGTCAACTGAC-1	50106730	male	Prefrontal_cortex	Endo	AD	earlyAD	4	4	1	-0.576038	2.16245	0.48594	3.68969	5.79437	1.26765	1.15457	1	4	2930	86.204	91.9014	SM_GZQS1
SM_GZQS1.CTGTGGGCATAATCGC-1	50106730	male	Prefrontal_cortex	Endo	AD	earlyAD	4	4	1	-0.576038	2.16245	0.48594	3.68969	5.79437	1.26765	1.15457	1	4	2756	86.204	91.9014	SM_GZQS1
SM_GZQS1.TCACGCTTCTTCCACG-1	50106730	male	Prefrontal_cortex	Endo	AD	earlyAD	4	4	1	-0.576038	2.16245	0.48594	3.68969	5.79437	1.26765	1.15457	1	4	988	86.204	91.9014	SM_GZQS1
SM_GZQS1.ATTCTACCATTCTGTT-2	50404299	female	Prefrontal_cortex	Endo	nonAD	nonAD	4	3	2	-1.79941	0.0702957	0.294456	0.120134	1.3925	0.24643	0.374537	1	3.5	3618	85.7522	90.9213	SM_GZQS1
SM_GZQS1.GTGCAGCGTCTTCAAG-3	50197261	female	Prefrontal_cortex	Endo	nonAD	nonAD	1	1	2	0.0669534	0.928134	0.00922069	0.0434812	1.90688	0.466905	0.46336	1	3.91667	2142	95.7235	98.7379	SM_GZQS1
SM_GZQS1.AGGCTGCAGCGTACAG-4	10929637	male	Prefrontal_cortex	Endo	nonAD	nonAD	2	4	4	-0.295615	0	0.45332	4.40356	0.138375	0.151107	0	1	8.63333	1355	71.6961	81.3005	SM_GZQS1
SM_GZQS1.GCGATCGAGAAGGCTC-4	10929637	male	Prefrontal_cortex	Endo	nonAD	nonAD	2	4	4	-0.295615	0	0.45332	4.40356	0.138375	0.151107	0	1	8.63333	958	71.6961	81.3005	SM_GZQS1
SM_GZQS1.GGAGGTAGTGGCGTAA-4	10929637	male	Prefrontal_cortex	Endo	nonAD	nonAD	2	4	4	-0.295615	0	0.45332	4.40356	0.138375	0.151107	0	1	8.63333	1027	71.6961	81.3005	SM_GZQS1
SM_GZQS1.TCGTGGGTCGACGATT-4	10929637	male	Prefrontal_cortex	Endo	nonAD	nonAD	2	4	4	-0.295615	0	0.45332	4.40356	0.138375	0.151107	0	1	8.63333	747	71.6961	81.3005	SM_GZQS1
SM_GZQS1.TCTACCGAGCTTACGT-4	10929637	male	Prefrontal_cortex	Endo	nonAD	nonAD	2	4	4	-0.295615	0	0.45332	4.40356	0.138375	0.151107	0	1	8.63333	1809	71.6961	81.3005	SM_GZQS1
SM_GZQS1.CTAAGTGAGAAGGCTC-5	50104134	male	Prefrontal_cortex	Endo	AD	earlyAD	4	4	1	-0.242537	2.20105	0.161997	0.647044	10.2815	1.34158	1.66167	1	5.33333	895	83.8713	90.037	SM_GZQS1
SM_GZQS1.GTAATGCCACCAAATC-5	50104134	male	Prefrontal_cortex	Endo	AD	earlyAD	4	4	1	-0.242537	2.20105	0.161997	0.647044	10.2815	1.34158	1.66167	1	5.33333	2309	83.8713	90.037	SM_GZQS1
SM_GZQS1.TCGGGCAAGACCTGGA-5	50104134	male	Prefrontal_cortex	Endo	AD	earlyAD	4	4	1	-0.242537	2.20105	0.161997	0.647044	10.2815	1.34158	1.66167	1	5.33333	3990	83.8713	90.037	SM_GZQS1
SM_GZQS1.TGGGCTGTCGACGACC-5	50104134	male	Prefrontal_cortex	Endo	AD	earlyAD	4	4	1	-0.242537	2.20105	0.161997	0.647044	10.2815	1.34158	1.66167	1	5.33333	1955	83.8713	90.037	SM_GZQS1
SM_GZQS1.ACTTCGCCAGCGAACA-6	15420223	male	Prefrontal_cortex	Endo	nonAD	nonAD	4	1	4	-1.56693	0	0.0461035	0.367926	0	0.0153678	0	1	7.41667	2300	77.0021	85.3552	SM_GZQS1
SM_GZQS1.AGGCATTGTATGCGGA-6	15420223	male	Prefrontal_cortex	Endo	nonAD	nonAD	4	1	4	-1.56693	0	0.0461035	0.367926	0	0.0153678	0	1	7.41667	1904	77.0021	85.3552	SM_GZQS1
SM_GZQS1.CACGAATCAGCGGATA-6	15420223	male	Prefrontal_cortex	Endo	nonAD	nonAD	4	1	4	-1.56693	0	0.0461035	0.367926	0	0.0153678	0	1	7.41667	2482	77.0021	85.3552	SM_GZQS1
SM_GZQS1.GAGTGAGCAAGACCTT-6	15420223	male	Prefrontal_cortex	Endo	nonAD	nonAD	4	1	4	-1.56693	0	0.0461035	0.367926	0	0.0153678	0	1	7.41667	1843	77.0021	85.3552	SM_GZQS1
SM_GZQS1.GATAGAACAGCTCTGG-6	15420223	male	Prefrontal_cortex	Endo	nonAD	nonAD	4	1	4	-1.56693	0	0.0461035	0.367926	0	0.0153678	0	1	7.41667	1052	77.0021	85.3552	SM_GZQS1
SM_GZQS1.GGACGTCCAGCACGAA-6	15420223	male	Prefrontal_cortex	Endo	nonAD	nonAD	4	1	4	-1.56693	0	0.0461035	0.367926	0	0.0153678	0	1	7.41667	2174	77.0021	85.3552	SM_GZQS1
SM_GZQS1.GGTGATTTCCACGGAC-6	15420223	male	Prefrontal_cortex	Endo	nonAD	nonAD	4	1	4	-1.56693	0	0.0461035	0.367926	0	0.0153678	0	1	7.41667	2128	77.0021	85.3552	SM_GZQS1
SM_GZQS1.GTACAGTTCTCCATAT-6	15420223	male	Prefrontal_cortex	Endo	nonAD	nonAD	4	1	4	-1.56693	0	0.0461035	0.367926	0	0.0153678	0	1	7.41667	1618	77.0021	85.3552	SM_GZQS1
SM_GZQS1.TCAGTTTTCGACGTCG-6	15420223	male	Prefrontal_cortex	Endo	nonAD	nonAD	4	1	4	-1.56693	0	0.0461035	0.367926	0	0.0153678	0	1	7.41667	739	77.0021	85.3552	SM_GZQS1
SM_GZQS1.TTCCTCTGTGGAATGC-6	15420223	male	Prefrontal_cortex	Endo	nonAD	nonAD	4	1	4	-1.56693	0	0.0461035	0.367926	0	0.0153678	0	1	7.41667	1136	77.0021	85.3552	SM_GZQS1
SM_GZQS1.CACAGGCGTGGTCTAT-7	15121461	male	Prefrontal_cortex	Endo	AD	lateAD	4	5	1	-2.57574	0.756923	2.61117	15.242	1.95687	1.40889	0.858594	1	5.83333	942	83.4415	93.4428	SM_GZQS1
SM_GZQS1.CGAGTTAGTAGAATAC-7	15121461	male	Prefrontal_cortex	Endo	AD	lateAD	4	5	1	-2.57574	0.756923	2.61117	15.242	1.95687	1.40889	0.858594	1	5.83333	3387	83.4415	93.4428	SM_GZQS1
SM_GZQS1.GTGTCCTCACTACTTT-7	15121461	male	Prefrontal_cortex	Endo	AD	lateAD	4	5	1	-2.57574	0.756923	2.61117	15.242	1.95687	1.40889	0.858594	1	5.83333	2916	83.4415	93.4428	SM_GZQS1
SM_GZQS1.GTTAGTGGTGGTTTAC-7	15121461	male	Prefrontal_cortex	Endo	AD	lateAD	4	5	1	-2.57574	0.756923	2.61117	15.242	1.95687	1.40889	0.858594	1	5.83333	2073	83.4415	93.4428	SM_GZQS1
SM_GZQS1.TCTGTCGCAATTTCTC-7	15121461	male	Prefrontal_cortex	Endo	AD	lateAD	4	5	1	-2.57574	0.756923	2.61117	15.242	1.95687	1.40889	0.858594	1	5.83333	7068	83.4415	93.4428	SM_GZQS1
SM_GZQS1.CCATCACCAACTGGTT-8	20942767	female	Prefrontal_cortex	Endo	nonAD	nonAD	1	4	4	0.465542	0	0.628641	8.0481	0	0.209547	0	1	16.25	3716	68.0493	77.2266	SM_GZQS1
SM_GZQS1.TCACTATCAGCTCATA-8	20942767	female	Prefrontal_cortex	Endo	nonAD	nonAD	1	4	4	0.465542	0	0.628641	8.0481	0	0.209547	0	1	16.25	3509	68.0493	77.2266	SM_GZQS1
SM_GZQS1.TCGCTTGTCATCTATC-8	20942767	female	Prefrontal_cortex	Endo	nonAD	nonAD	1	4	4	0.465542	0	0.628641	8.0481	0	0.209547	0	1	16.25	1353	68.0493	77.2266	SM_GZQS1
SM_GZQS1.TGCATCCAGTGGTTCT-8	20942767	female	Prefrontal_cortex	Endo	nonAD	nonAD	1	4	4	0.465542	0	0.628641	8.0481	0	0.209547	0	1	16.25	2856	68.0493	77.2266	SM_GZQS1
SM_GZQS1.AATGAAGGTACTGACT-9	21112011	female	Prefrontal_cortex	Endo	AD	earlyAD	2	5	1	-0.752183	0.898486	0.709292	6.39841	3.84625	1.08485	1.64678	1	5.75	1632	83.8029	91.4606	SM_GZQS1
SM_GZQS1.CTGGTCTGTGTTTACG-9	21112011	female	Prefrontal_cortex	Endo	AD	earlyAD	2	5	1	-0.752183	0.898486	0.709292	6.39841	3.84625	1.08485	1.64678	1	5.75	1629	83.8029	91.4606	SM_GZQS1
SM_GZQS1.TCGTCCAGTACTCCGG-9	21112011	female	Prefrontal_cortex	Endo	AD	earlyAD	2	5	1	-0.752183	0.898486	0.709292	6.39841	3.84625	1.08485	1.64678	1	5.75	1867	83.8029	91.4606	SM_GZQS1
SM_GZQS1.CATCCCAGTGGGATTG-10	20970441	female	Prefrontal_cortex	Endo	AD	earlyAD	4	5	1	-1.82362	0.393069	0.901198	11.6342	4.55887	0.823317	1.17568	1	13.5	843	86.1218	96.0876	SM_GZQS1
SM_GZQS1.CTGCGAGGTTGGACTT-10	20970441	female	Prefrontal_cortex	Endo	AD	earlyAD	4	5	1	-1.82362	0.393069	0.901198	11.6342	4.55887	0.823317	1.17568	1	13.5	2554	86.1218	96.0876	SM_GZQS1
SM_GZQS1.GAATCACCATCCGCGA-10	20970441	female	Prefrontal_cortex	Endo	AD	earlyAD	4	5	1	-1.82362	0.393069	0.901198	11.6342	4.55887	0.823317	1.17568	1	13.5	2122	86.1218	96.0876	SM_GZQS1
SM_GZQS1.TCGTAGACACAACGCC-10	20970441	female	Prefrontal_cortex	Endo	AD	earlyAD	4	5	1	-1.82362	0.393069	0.901198	11.6342	4.55887	0.823317	1.17568	1	13.5	605	86.1218	96.0876	SM_GZQS1
SM_GZQS1.CTATAGGTCATTCACT-11	11453772	male	Prefrontal_cortex	Endo	nonAD	nonAD	4	2	3	-1.31199	0.600536	0.0490547	1.34129	1.79875	0.27069	0.162479	1	1.11667	3671	71.1184	80.3149	SM_GZQS1
SM_GZQS1.GCTTGGGCACGCCACA-11	11453772	male	Prefrontal_cortex	Endo	nonAD	nonAD	4	2	3	-1.31199	0.600536	0.0490547	1.34129	1.79875	0.27069	0.162479	1	1.11667	3387	71.1184	80.3149	SM_GZQS1
SM_GZQS1.TACGTCCTCTAGCAAC-11	11453772	male	Prefrontal_cortex	Endo	nonAD	nonAD	4	2	3	-1.31199	0.600536	0.0490547	1.34129	1.79875	0.27069	0.162479	1	1.11667	4667	71.1184	80.3149	SM_GZQS1
SM_GZQS1.ATACCGACATCCAACA-12	10253148	male	Prefrontal_cortex	Endo	AD	earlyAD	1	5	2	-0.68504	0.379852	0.542645	13.4322	7.85408	0.594153	0.859962	1	21.0667	875	79.7728	89.8617	SM_GZQS1
SM_GZQS1.ATTCTACTCAAGGACG-12	10253148	male	Prefrontal_cortex	Endo	AD	earlyAD	1	5	2	-0.68504	0.379852	0.542645	13.4322	7.85408	0.594153	0.859962	1	21.0667	1282	79.7728	89.8617	SM_GZQS1
SM_GZQS1.GCTTTCGCACGTCGTG-12	10253148	male	Prefrontal_cortex	Endo	AD	earlyAD	1	5	2	-0.68504	0.379852	0.542645	13.4322	7.85408	0.594153	0.859962	1	21.0667	1465	79.7728	89.8617	SM_GZQS1
SM_GZQS1.GGGAAGTCACAACGTT-12	10253148	male	Prefrontal_cortex	Endo	AD	earlyAD	1	5	2	-0.68504	0.379852	0.542645	13.4322	7.85408	0.594153	0.859962	1	21.0667	947	79.7728	89.8617	SM_GZQS1
SM_GZQS1.GGTGTTAGTCTTAGTG-12	10253148	male	Prefrontal_cortex	Endo	AD	earlyAD	1	5	2	-0.68504	0.379852	0.542645	13.4322	7.85408	0.594153	0.859962	1	21.0667	3031	79.7728	89.8617	SM_GZQS1
SM_GZQS1.TGCACGGGTGTATTCG-12	10253148	male	Prefrontal_cortex	Endo	AD	earlyAD	1	5	2	-0.68504	0.379852	0.542645	13.4322	7.85408	0.594153	0.859962	1	21.0667	2280	79.7728	89.8617	SM_GZQS1
SM_GZQS1.TGGTAGTAGCCATTTG-12	10253148	male	Prefrontal_cortex	Endo	AD	earlyAD	1	5	2	-0.68504	0.379852	0.542645	13.4322	7.85408	0.594153	0.859962	1	21.0667	1921	79.7728	89.8617	SM_GZQS1
SM_GZQS1.TGTCAGACAACCGCTG-12	10253148	male	Prefrontal_cortex	Endo	AD	earlyAD	1	5	2	-0.68504	0.379852	0.542645	13.4322	7.85408	0.594153	0.859962	1	21.0667	4547	79.7728	89.8617	SM_GZQS1
SM_GZQS1.AACTTCTTCATGCATG-13	20521752	female	Prefrontal_cortex	Endo	nonAD	nonAD	1	3	3	0.0669726	0	0.0859375	3.82128	0	0.0452038	0.0496738	1	8.06667	2368	72.9418	78.1465	SM_GZQS1
SM_GZQS1.AGCCACGTCTCGCTTG-13	20521752	female	Prefrontal_cortex	Endo	nonAD	nonAD	1	3	3	0.0669726	0	0.0859375	3.82128	0	0.0452038	0.0496738	1	8.06667	2210	72.9418	78.1465	SM_GZQS1
SM_GZQS1.ATGGGTTTCTCCATAT-13	20521752	female	Prefrontal_cortex	Endo	nonAD	nonAD	1	3	3	0.0669726	0	0.0859375	3.82128	0	0.0452038	0.0496738	1	8.06667	1796	72.9418	78.1465	SM_GZQS1
SM_GZQS1.GGGTTATTCGGCTGTG-13	20521752	female	Prefrontal_cortex	Endo	nonAD	nonAD	1	3	3	0.0669726	0	0.0859375	3.82128	0	0.0452038	0.0496738	1	8.06667	1880	72.9418	78.1465	SM_GZQS1
SM_GZQS1.TGTTGGAAGGTTAGTA-13	20521752	female	Prefrontal_cortex	Endo	nonAD	nonAD	1	3	3	0.0669726	0	0.0859375	3.82128	0	0.0452038	0.0496738	1	8.06667	698	72.9418	78.1465	SM_GZQS1
SM_GZQS1.GGGTCACCAGGCATGA-14	94092977	male	Prefrontal_cortex	Endo	AD	earlyAD	4	3	1	0.160643	1.48368	0.242689	4.48164	3.89031	1.04963	1.42252	1	5.71667	2156	80.6023	82.7132	SM_GZQS1
SM_GZQS1.TCACGCTAGGGCTTCC-14	94092977	male	Prefrontal_cortex	Endo	AD	earlyAD	4	3	1	0.160643	1.48368	0.242689	4.48164	3.89031	1.04963	1.42252	1	5.71667	1738	80.6023	82.7132	SM_GZQS1
SM_GZQS1.ATGGAGGGTACATACC-15	91018909	male	Prefrontal_cortex	Endo	nonAD	nonAD	5	3	3	-1.21836	0	0.191178	1.57337	2.26643	0.101201	0.112426	1	8.75	1392	90.2067	91.1677	SM_GZQS1
SM_GZQS1.CGGAGAAGTACGATGG-15	91018909	male	Prefrontal_cortex	Endo	nonAD	nonAD	5	3	3	-1.21836	0	0.191178	1.57337	2.26643	0.101201	0.112426	1	8.75	893	90.2067	91.1677	SM_GZQS1
SM_GZQS1.CTCTCAGGTTACGATC-15	91018909	male	Prefrontal_cortex	Endo	nonAD	nonAD	5	3	3	-1.21836	0	0.191178	1.57337	2.26643	0.101201	0.112426	1	8.75	1573	90.2067	91.1677	SM_GZQS1
SM_GZQS1.TGTTGAGCATTGGATC-15	91018909	male	Prefrontal_cortex	Endo	nonAD	nonAD	5	3	3	-1.21836	0	0.191178	1.57337	2.26643	0.101201	0.112426	1	8.75	1153	90.2067	91.1677	SM_GZQS1
SM_GZQS1.AAGGAATTCGACATTG-16	21156815	female	Prefrontal_cortex	Endo	AD	lateAD	4	5	1	-3.8744	0.339873	1.91747	21.169	5.61313	1.19427	1.32546	1	0	1157	86.1766	96.4463	SM_GZQS1
SM_GZQS1.AATAGAGCATCATCTT-16	21156815	female	Prefrontal_cortex	Endo	AD	lateAD	4	5	1	-3.8744	0.339873	1.91747	21.169	5.61313	1.19427	1.32546	1	0	1445	86.1766	96.4463	SM_GZQS1
SM_GZQS1.ACATCCCGTCCGAAAG-16	21156815	female	Prefrontal_cortex	SMC	AD	lateAD	4	5	1	-3.8744	0.339873	1.91747	21.169	5.61313	1.19427	1.32546	1	0	862	86.1766	96.4463	SM_GZQS1
SM_GZQS1.AGCCAATCATCCGATA-16	21156815	female	Prefrontal_cortex	Endo	AD	lateAD	4	5	1	-3.8744	0.339873	1.91747	21.169	5.61313	1.19427	1.32546	1	0	3699	86.1766	96.4463	SM_GZQS1
SM_GZQS1.GTGGAAGGTTACACTG-16	21156815	female	Prefrontal_cortex	Endo	AD	lateAD	4	5	1	-3.8744	0.339873	1.91747	21.169	5.61313	1.19427	1.32546	1	0	752	86.1766	96.4463	SM_GZQS1
SM_GZQS1.GTTCTATAGACATAGT-16	21156815	female	Prefrontal_cortex	Endo	AD	lateAD	4	5	1	-3.8744	0.339873	1.91747	21.169	5.61313	1.19427	1.32546	1	0	2192	86.1766	96.4463	SM_GZQS1
SM_GZQS1.TAAGTCGCAAGCTGCC-16	21156815	female	Prefrontal_cortex	Endo	AD	lateAD	4	5	1	-3.8744	0.339873	1.91747	21.169	5.61313	1.19427	1.32546	1	0	1275	86.1766	96.4463	SM_GZQS1
SM_GZQS1.TTCATTGGTAATGCGG-17	60848460	female	Prefrontal_cortex	Endo	AD	earlyAD	2	5	2	-0.43108	1.6264	1.61137	12.8273	11.5141	1.33924	0.779932	1	7	1393	85.1718	87.4031	SM_GZQS1
SM_GZQS1.AAGCGAGCATAACCCA-18	50102088	female	Prefrontal_cortex	Endo	AD	lateAD	4	5	1	-3.77746	1.27098	1.52636	37.8918	9.78313	1.8745	2.82615	1	4.46667	4224	85.3032	92.3121	SM_GZQS1
SM_GZQS1.ACTTCGCAGAAAGTCT-18	50102088	female	Prefrontal_cortex	Endo	AD	lateAD	4	5	1	-3.77746	1.27098	1.52636	37.8918	9.78313	1.8745	2.82615	1	4.46667	1109	85.3032	92.3121	SM_GZQS1
SM_GZQS1.AGGAAATAGTCTTCGA-18	50102088	female	Prefrontal_cortex	Endo	AD	lateAD	4	5	1	-3.77746	1.27098	1.52636	37.8918	9.78313	1.8745	2.82615	1	4.46667	3095	85.3032	92.3121	SM_GZQS1
SM_GZQS1.AGTTCGACAATCCTAG-18	50102088	female	Prefrontal_cortex	Endo	AD	lateAD	4	5	1	-3.77746	1.27098	1.52636	37.8918	9.78313	1.8745	2.82615	1	4.46667	5928	85.3032	92.3121	SM_GZQS1
SM_GZQS1.ATAGACCAGAAGCGAA-18	50102088	female	Prefrontal_cortex	Endo	AD	lateAD	4	5	1	-3.77746	1.27098	1.52636	37.8918	9.78313	1.8745	2.82615	1	4.46667	3292	85.3032	92.3121	SM_GZQS1
SM_GZQS1.ATCCACCCACATTCGA-18	50102088	female	Prefrontal_cortex	Endo	AD	lateAD	4	5	1	-3.77746	1.27098	1.52636	37.8918	9.78313	1.8745	2.82615	1	4.46667	3957	85.3032	92.3121	SM_GZQS1
SM_GZQS1.ATCGTGAAGTACCGGA-18	50102088	female	Prefrontal_cortex	Endo	AD	lateAD	4	5	1	-3.77746	1.27098	1.52636	37.8918	9.78313	1.8745	2.82615	1	4.46667	2011	85.3032	92.3121	SM_GZQS1
SM_GZQS1.CACGAATAGGATTACA-18	50102088	female	Prefrontal_cortex	Endo	AD	lateAD	4	5	1	-3.77746	1.27098	1.52636	37.8918	9.78313	1.8745	2.82615	1	4.46667	4375	85.3032	92.3121	SM_GZQS1
SM_GZQS1.CAGGTATAGATTCGCT-18	50102088	female	Prefrontal_cortex	Endo	AD	lateAD	4	5	1	-3.77746	1.27098	1.52636	37.8918	9.78313	1.8745	2.82615	1	4.46667	3270	85.3032	92.3121	SM_GZQS1
SM_GZQS1.CCGCAAGTCTGTGCTC-18	50102088	female	Prefrontal_cortex	Endo	AD	lateAD	4	5	1	-3.77746	1.27098	1.52636	37.8918	9.78313	1.8745	2.82615	1	4.46667	3074	85.3032	92.3121	SM_GZQS1
[truncated: 20,516 more rows]

## Sheet: Table S2
#Table S2: adDEGs from the endothelial cells of female AD prefrontal cortex.
	p_val	avg_log2FC	pct.1	pct.2	p_val_adj
HLA-C	2.74933e-09	0.417166	0.466	0.383	4.13912e-05
MT2A	1.48267e-08	0.470542	0.737	0.665	0.000223216
MT1E	8.50165e-08	0.49107	0.431	0.319	0.00127992
SLCO4A1	3.73866e-07	0.237333	0.655	0.561	0.00562855
MT1X	9.12833e-07	0.505978	0.342	0.238	0.0137427
MT1M	6.64702e-06	0.547418	0.392	0.307	0.100071
IFITM3	1.63429e-05	0.37131	0.592	0.506	0.246043
EGFL7	1.73404e-05	0.155464	0.808	0.772	0.26106
IFITM2	4.00977e-05	0.390145	0.406	0.309	0.603671
ASRGL1	0.00010767	0.457991	0.316	0.22	1
RELL1	0.000107834	0.378647	0.558	0.476	1
NAMPT	0.000151938	0.312715	0.656	0.587	1
SLC38A2	0.000205508	0.261804	0.45	0.395	1
RAB27A	0.000263782	0.152157	0.169	0.131	1
CPNE8	0.000274924	0.283336	0.697	0.607	1
RPL34	0.000293668	0.24814	0.172	0.116	1
TSC22D1	0.000662593	0.232612	0.815	0.829	1
DYNLRB1	0.000788647	0.119088	0.217	0.168	1
FXYD5	0.000968623	0.233671	0.203	0.147	1
CLDN5	0.000979108	0.129044	0.924	0.921	1
RFX3	0.00114616	0.204465	0.615	0.601	1
CEBPD	0.00120283	0.379087	0.541	0.456	1
CCDC146	0.00123102	0.175426	0.142	0.11	1
FKBP5	0.00167213	0.169216	0.608	0.54	1
KAT6A	0.00182546	0.302766	0.652	0.562	1
SYNGR2	0.00191441	0.289561	0.186	0.129	1
BACH1	0.002033	0.198254	0.389	0.339	1
ARHGAP29	0.00206393	0.112171	0.755	0.734	1
ETV6	0.00225889	0.274796	0.619	0.564	1
MKL2	0.0027408	0.185245	0.837	0.792	1
B4GALT5	0.00276388	0.208539	0.301	0.274	1
ST6GALNAC3	0.00281899	0.165352	0.953	0.952	1
SLC52A3	0.00285095	0.228357	0.288	0.238	1
AFF3	0.00286253	0.414007	0.475	0.413	1
NPAS2	0.00308285	0.208996	0.61	0.565	1
TM9SF4	0.0034622	0.13794	0.141	0.095	1
FAM110D	0.0036053	0.334282	0.197	0.139	1
OSMR	0.00364947	0.12671	0.604	0.538	1
NSRP1	0.00382965	0.181608	0.304	0.245	1
MT-CYB	0.00391924	0.133691	0.76	0.698	1
SNTG2	0.00412045	0.384892	0.108	0.094	1
YBX3	0.00485248	0.226329	0.531	0.459	1
TAOK2	0.00537514	0.208378	0.188	0.132	1
MT-ND1	0.00582726	0.267049	0.666	0.59	1
RNF19B	0.00641581	0.316421	0.182	0.133	1
CCNL1	0.00697253	0.186993	0.425	0.375	1
RPS28	0.00704695	0.163291	0.187	0.144	1
PPIB	0.00718041	0.200705	0.116	0.076	1
ARL4A	0.00724864	0.102576	0.213	0.162	1
TGM2	0.00731686	0.203434	0.697	0.647	1
GRIN1	0.0076909	0.198737	0.153	0.106	1
MIDN	0.00796215	0.171845	0.332	0.258	1
ARHGAP21	0.00803237	0.13038	0.322	0.313	1
CCT8	0.0082259	0.295502	0.153	0.096	1
NEDD4	0.00857073	0.183393	0.469	0.42	1
PIK3C2A	0.00873433	0.206762	0.612	0.552	1
ARAP2	0.00888208	0.155761	0.28	0.239	1
RPS3	0.0098924	0.10056	0.26	0.219	1
UBE2D3	0.0101092	0.236432	0.578	0.52	1
CFL1	0.0102664	0.159197	0.336	0.277	1
ACVRL1	0.0105367	0.117503	0.286	0.236	1
CCDC85B	0.0107943	0.133766	0.292	0.257	1
MT1F	0.0110813	0.126648	0.116	0.085	1
GPR146	0.0116204	0.244063	0.223	0.17	1
PLSCR4	0.012002	0.30421	0.5	0.449	1
ANKAR	0.0122941	0.152865	0.162	0.143	1
TUBB4B	0.0123366	0.254727	0.295	0.235	1
NECTIN2	0.0123454	0.191882	0.326	0.27	1
PDIA6	0.0129379	0.261968	0.145	0.096	1
HYAL2	0.0131142	0.118751	0.367	0.339	1
H2AFJ	0.0131666	0.267156	0.139	0.09	1
KCTD8	0.0132948	0.317917	0.448	0.412	1
GAPDH	0.0138984	0.128812	0.522	0.512	1
TPM3	0.0143986	0.225759	0.394	0.337	1
PAPSS1	0.0150032	0.246806	0.164	0.115	1
HSPA1A	0.0152739	0.134338	0.316	0.343	1
ZNF407	0.015378	0.216101	0.455	0.403	1
SLC30A1	0.0154575	0.178774	0.364	0.316	1
NFKBIA	0.0154807	0.200854	0.601	0.55	1
ITGA1	0.0160847	0.126023	0.668	0.661	1
TAB2	0.0162166	0.194515	0.272	0.223	1
ZC3H14	0.0166815	0.236524	0.212	0.186	1
SLC44A2	0.016749	0.202276	0.136	0.092	1
SOCS3	0.0171878	0.2766	0.29	0.218	1
SYNE2	0.0174446	0.21142	0.766	0.723	1
SERPINH1	0.0175368	0.183082	0.25	0.188	1
MID1	0.0175644	0.123714	0.279	0.24	1
NFKBIZ	0.0177662	0.175182	0.148	0.109	1
ABL2	0.0178218	0.167827	0.303	0.255	1
SPNS2	0.0179586	0.175989	0.176	0.143	1
PLAUR	0.0180412	0.219445	0.106	0.064	1
MGAT1	0.0186068	0.190342	0.357	0.295	1
PDLIM1	0.0190899	0.207275	0.14	0.124	1
TRIM44	0.019838	0.121791	0.328	0.304	1
RAMP3	0.0198644	0.342271	0.247	0.187	1
CARS2	0.0198961	0.154515	0.118	0.08	1
SDCBP	0.020624	0.107571	0.497	0.453	1
SIPA1L3	0.0208596	0.148161	0.255	0.224	1
CHFR	0.0220568	0.134388	0.164	0.154	1
SERTAD1	0.0226045	0.233579	0.219	0.167	1
C4orf3	0.0227996	0.150765	0.182	0.142	1
ZNF608	0.0230905	0.12474	0.131	0.097	1
RAB1B	0.0234235	0.133133	0.119	0.077	1
PRKD2	0.0235053	0.242072	0.231	0.197	1
SORBS2	0.0235229	0.171992	0.783	0.796	1
CYSTM1	0.024155	0.290959	0.334	0.267	1
NSMCE1	0.0243999	0.229677	0.121	0.088	1
WWP1	0.0244796	0.167256	0.401	0.333	1
DCUN1D4	0.0246251	0.263566	0.225	0.173	1
RBMS1	0.0247447	0.237236	0.559	0.494	1
HNRNPDL	0.0249726	0.130505	0.376	0.318	1
SEC62	0.0251403	0.165019	0.259	0.212	1
HLA-B	0.025402	0.16375	0.525	0.497	1
IFI16	0.0283208	0.233382	0.436	0.381	1
NVL	0.028574	0.124548	0.114	0.082	1
PBX3	0.0286055	0.124135	0.209	0.211	1
GNAI2	0.0288102	0.111703	0.562	0.515	1
BTG1	0.0288681	0.199397	0.361	0.306	1
GIMAP4	0.0292133	0.153201	0.223	0.172	1
VAMP5	0.0292835	0.217488	0.199	0.154	1
DNAJC2	0.0295276	0.17543	0.122	0.102	1
SLC2A3	0.0301978	0.225207	0.595	0.542	1
ATG12	0.0307279	0.120128	0.169	0.153	1
MSL2	0.0308328	0.11833	0.169	0.131	1
LITAF	0.0312633	0.125562	0.114	0.113	1
CHIC2	0.0318999	0.257684	0.347	0.285	1
PLSCR1	0.0323381	0.158392	0.557	0.508	1
STARD8	0.0324461	0.136035	0.281	0.24	1
SMIM3	0.0326191	0.138341	0.255	0.227	1
GIMAP7	0.0335064	0.118253	0.406	0.364	1
UBE2Z	0.0335463	0.145041	0.186	0.147	1
TAPBP	0.0340109	0.127224	0.236	0.189	1
FLOT1	0.0348751	0.178764	0.29	0.235	1
ERG	0.0349949	0.163427	0.788	0.781	1
ITGA2	0.0352181	0.220153	0.253	0.213	1
DCTN2	0.0354813	0.13576	0.157	0.116	1
HPS3	0.0355688	0.247951	0.113	0.073	1
IGFBP3	0.0357618	0.195055	0.185	0.134	1
TBC1D22B	0.0362923	0.125083	0.103	0.08	1
SEC24B	0.0364409	0.188248	0.413	0.398	1
STARD3	0.0365373	0.131532	0.145	0.112	1
GGT5	0.0370202	0.248483	0.349	0.287	1
TNFRSF1A	0.0372585	0.158605	0.258	0.221	1
SPIDR	0.0374331	0.165542	0.654	0.621	1
SLTM	0.0375038	0.143375	0.386	0.32	1
PAXBP1	0.0375248	0.121178	0.229	0.181	1
TANC1	0.0385244	0.184495	0.718	0.664	1
PERP	0.038755	0.128589	0.245	0.203	1
WDR33	0.0389153	0.148275	0.303	0.267	1
TRIP10	0.0389786	0.206779	0.121	0.079	1
EHBP1L1	0.039073	0.325519	0.154	0.113	1
TUBB6	0.0407712	0.112818	0.298	0.254	1
PSMG2	0.0408034	0.174248	0.118	0.077	1
IL6R	0.0410557	0.260089	0.213	0.166	1
PDHX	0.0411249	0.101225	0.129	0.103	1
KAT2B	0.0412412	0.181868	0.234	0.192	1
HERC2	0.0415687	0.210168	0.825	0.818	1
RIOK3	0.0418424	0.119553	0.164	0.131	1
CALR	0.0424345	0.125537	0.196	0.193	1
MT-ND3	0.0426278	0.220083	0.624	0.571	1
NAV1	0.0429554	0.320151	0.274	0.214	1
CDKN1A	0.0438539	0.313224	0.258	0.186	1
ACIN1	0.0439093	0.152727	0.248	0.211	1
PPM1B	0.04434	0.147789	0.216	0.166	1
NPC1	0.0455187	0.154747	0.256	0.228	1
SLC26A3	0.0457395	0.114295	0.298	0.236	1
DNM1L	0.0473175	0.100982	0.237	0.219	1
UBE2J1	0.0481999	0.194178	0.293	0.253	1
ROBO4	0.0484096	0.246557	0.362	0.297	1
ZNF266	0.0484297	0.13283	0.101	0.072	1
PXK	0.0492892	0.122314	0.145	0.117	1
GDI2	0.0494415	0.18562	0.24	0.205	1
HNRNPA1	0.0498951	0.127785	0.119	0.09	1
SLCO1A2	3.39441e-06	-0.413178	0.187	0.245	0.0511029
CALD1	2.1948e-05	-0.222619	0.253	0.325	0.330427
NR4A1	3.41551e-05	-0.391516	0.128	0.185	0.514205
CTBP2	6.80043e-05	-0.192056	0.482	0.511	1
UBE2K	0.00014682	-0.189712	0.35	0.399	1
ZFPM2	0.000258683	-0.276389	0.48	0.561	1
PTK2	0.000403225	-0.13147	0.619	0.639	1
AKAP12	0.00055246	-0.483047	0.453	0.5	1
TNRC6B	0.000626532	-0.188096	0.55	0.59	1
BACH2	0.000679694	-0.277885	0.138	0.185	1
RASA1	0.000745384	-0.226429	0.355	0.403	1
XPO1	0.00095945	-0.168994	0.197	0.238	1
RGS6	0.00119931	-0.484948	0.076	0.133	1
EML1	0.00130426	-0.269461	0.296	0.38	1
CSGALNACT1	0.00135891	-0.407109	0.342	0.411	1
CIT	0.00164464	-0.316355	0.097	0.145	1
PREPL	0.00170021	-0.147369	0.182	0.227	1
STK24	0.00174333	-0.203366	0.331	0.355	1
DPP10	0.00174455	-0.284403	0.139	0.195	1
IQCJ-SCHIP1	0.00197073	-0.268224	0.222	0.272	1
PDGFB	0.00210421	-0.207016	0.24	0.246	1
GPCPD1	0.00218726	-0.428559	0.494	0.507	1
SPATS2L	0.00224016	-0.18849	0.324	0.368	1
NCALD	0.00251918	-0.334186	0.117	0.171	1
USP53	0.00272923	-0.130642	0.412	0.471	1
LARP1B	0.00276226	-0.180393	0.181	0.219	1
ATP10A	0.00288689	-0.225386	0.893	0.927	1
RNF220	0.00297145	-0.120447	0.308	0.323	1
RERG	0.00300457	-0.357595	0.098	0.145	1
ZNF532	0.00302316	-0.263113	0.256	0.319	1
NCK2	0.00304073	-0.188369	0.109	0.136	1
TRPC1	0.00323157	-0.296842	0.214	0.249	1
CCDC93	0.00331181	-0.174985	0.214	0.245	1
LAMA4	0.00332514	-0.271807	0.187	0.231	1
CA4	0.00342828	-0.222994	0.137	0.178	1
SGMS1	0.00347127	-0.235298	0.618	0.687	1
AKAP11	0.00347837	-0.168737	0.122	0.152	1
ST6GAL1	0.00350884	-0.199784	0.648	0.709	1
GPR85	0.00357185	-0.331038	0.258	0.311	1
NR3C1	0.00373113	-0.234444	0.489	0.539	1
IL13RA1	0.00379436	-0.153169	0.27	0.306	1
STX7	0.00380577	-0.21458	0.225	0.245	1
ST8SIA6	0.00412033	-0.256739	0.631	0.677	1
PUS10	0.00416378	-0.245279	0.075	0.118	1
NDFIP2	0.00426336	-0.218411	0.089	0.126	1
COL4A2	0.00461332	-0.151956	0.241	0.265	1
MICAL3	0.00475583	-0.141371	0.281	0.307	1
LMBR1	0.00555654	-0.133855	0.662	0.675	1
ZBTB16	0.00591134	-0.190132	0.711	0.727	1
PREX1	0.00626895	-0.175089	0.246	0.267	1
LMCD1	0.00652064	-0.309329	0.207	0.238	1
RBM3	0.00681983	-0.250616	0.075	0.107	1
FBXO21	0.00697585	-0.141411	0.164	0.207	1
TMEM132C	0.00700525	-0.193607	0.508	0.545	1
THUMPD2	0.00735721	-0.12254	0.097	0.123	1
ESYT2	0.00762615	-0.240388	0.827	0.867	1
CYR61	0.00777132	-0.340286	0.08	0.117	1
TFDP2	0.0087822	-0.256358	0.103	0.14	1
ATP8A1	0.00893277	-0.252574	0.141	0.173	1
PTPRA	0.00910721	-0.145279	0.306	0.35	1
IMMP2L	0.00951797	-0.151713	0.558	0.632	1
SLC38A6	0.00962699	-0.138572	0.119	0.152	1
GLCCI1	0.00999658	-0.18617	0.15	0.194	1
KHDRBS2	0.0106585	-0.294934	0.092	0.136	1
MAML2	0.0112267	-0.136741	0.269	0.325	1
EEPD1	0.0117541	-0.258246	0.138	0.188	1
NEDD4L	0.0117641	-0.131238	0.302	0.343	1
LNPK	0.0118121	-0.160493	0.079	0.1	1
NDRG1	0.0118997	-0.185233	0.373	0.423	1
EXT1	0.0120161	-0.20653	0.276	0.327	1
KIAA1217	0.0120437	-0.223492	0.121	0.173	1
CCK	0.0121647	-0.298379	0.073	0.121	1
ZFAND1	0.0123844	-0.168897	0.09	0.105	1
MAPRE2	0.0125478	-0.161848	0.106	0.127	1
COL4A1	0.0126308	-0.186287	0.142	0.162	1
SFSWAP	0.0128426	-0.109917	0.208	0.245	1
PLPPR4	0.0131396	-0.233341	0.112	0.157	1
RIN2	0.0136922	-0.158365	0.587	0.618	1
TNS1	0.013892	-0.219772	0.514	0.533	1
RUFY2	0.0140539	-0.14714	0.155	0.178	1
FAM155A	0.0141215	-0.324508	0.35	0.406	1
NRGN	0.0143844	-0.139327	0.121	0.168	1
TMEM44	0.014809	-0.212102	0.259	0.293	1
PELI2	0.015124	-0.168569	0.303	0.329	1
CCNY	0.015739	-0.257697	0.832	0.865	1
MCF2L	0.0162755	-0.244021	0.572	0.598	1
TNRC18	0.0168969	-0.100136	0.175	0.201	1
MBD5	0.0171522	-0.153535	0.581	0.622	1
KIF13A	0.017537	-0.192509	0.383	0.413	1
FAM208A	0.0175909	-0.101752	0.205	0.234	1
ABCG2	0.0182714	-0.183435	0.573	0.6	1
ARHGEF28	0.0182899	-0.21817	0.207	0.263	1
TBPL1	0.0182944	-0.129202	0.131	0.154	1
STX8	0.0183341	-0.154563	0.291	0.311	1
SERPINB9	0.0184782	-0.199904	0.2	0.241	1
MMS19	0.0186344	-0.165771	0.121	0.136	1
SH3RF1	0.0190966	-0.145334	0.083	0.11	1
MYH9	0.0192375	-0.143552	0.595	0.595	1
TUBA1A	0.0192403	-0.226989	0.167	0.199	1
DGLUCY	0.0193695	-0.253138	0.185	0.219	1
PAQR5	0.0197176	-0.187025	0.253	0.306	1
HMGN1	0.0214978	-0.141742	0.142	0.17	1
MYO15B	0.0216801	-0.141751	0.13	0.155	1
THSD4	0.0223497	-0.199722	0.782	0.826	1
PPP2CB	0.022355	-0.116727	0.22	0.24	1
GCC2	0.0225316	-0.234387	0.245	0.279	1
BRD7	0.0233435	-0.222891	0.105	0.145	1
PLCB1	0.0235569	-0.19134	0.481	0.551	1
ATXN1	0.024231	-0.224734	0.473	0.538	1
PARD3B	0.0249676	-0.228217	0.307	0.345	1
BTBD8	0.0253551	-0.173102	0.083	0.116	1
ATG4C	0.0266713	-0.179989	0.09	0.129	1
ACER2	0.0276798	-0.27889	0.462	0.531	1
ATM	0.0279141	-0.101392	0.161	0.194	1
ATP9A	0.0281344	-0.161733	0.347	0.392	1
LEPR	0.0293411	-0.250905	0.393	0.433	1
MAGI2	0.029682	-0.283113	0.291	0.348	1
SLC22A5	0.0300048	-0.245864	0.175	0.191	1
ATP7B	0.0301104	-0.255998	0.324	0.391	1
UTRN	0.0301524	-0.127831	0.769	0.803	1
CCND3	0.031485	-0.177274	0.364	0.418	1
FAM120B	0.0318686	-0.197596	0.308	0.345	1
FOXN3	0.0341318	-0.154578	0.575	0.614	1
MOB3B	0.0344608	-0.135626	0.307	0.371	1
FAXDC2	0.0350906	-0.200042	0.207	0.26	1
TOP2B	0.0374509	-0.132391	0.228	0.243	1
PIK3CA	0.0377241	-0.145605	0.243	0.28	1
VGLL4	0.0383299	-0.11383	0.492	0.491	1
TMCO3	0.0386128	-0.146672	0.105	0.129	1
PHLPP1	0.0392303	-0.179897	0.281	0.313	1
TMEM184B	0.0395131	-0.16652	0.337	0.352	1
ATRN	0.040012	-0.185997	0.151	0.166	1
MAPK14	0.0411076	-0.173995	0.217	0.251	1
GBP4	0.0419317	-0.101993	0.24	0.208	1
BOC	0.0425421	-0.22413	0.142	0.165	1
CGNL1	0.0430676	-0.258279	0.647	0.691	1
RORA	0.0432364	-0.191131	0.517	0.578	1
ARHGEF37	0.043396	-0.106227	0.112	0.128	1
PHF20	0.0438689	-0.128692	0.246	0.281	1
VWA8	0.0448475	-0.22515	0.139	0.175	1
CHD6	0.046636	-0.204209	0.333	0.358	1
CASD1	0.0477803	-0.184181	0.157	0.197	1
PMAIP1	0.0481042	-0.20828	0.085	0.118	1
PCDH9	0.0489531	-0.157229	0.301	0.357	1
SSBP2	0.0490876	-0.215542	0.477	0.497	1
KANSL1L	0.0497389	-0.108405	0.299	0.333	1

## Sheet: Table S3
#Table S3: adDEGs from the endothelial cells of male AD prefrontal cortex.
	p_val	avg_log2FC	pct.1	pct.2	p_val_adj
GALNT18	5.6657e-16	0.43871	0.866	0.792	8.52971e-12
MT1X	1.61868e-14	0.64036	0.301	0.163	2.43692e-10
MT2A	5.15491e-14	0.440632	0.686	0.579	7.76071e-10
MT1M	7.4603e-14	0.56097	0.349	0.206	1.12315e-09
SLCO4A1	6.18429e-13	0.499399	0.602	0.47	9.31046e-09
SLC26A3	3.65126e-11	0.319322	0.328	0.203	5.49698e-07
CREM	1.45228e-10	0.470172	0.453	0.322	2.18641e-06
ADM	1.53307e-09	0.357241	0.172	0.091	2.30803e-05
ANGPT2	2.17291e-09	0.516307	0.41	0.275	3.27131e-05
BACE2	4.5449e-09	0.573935	0.571	0.462	6.84235e-05
YBX3	7.02767e-09	0.341821	0.517	0.378	0.000105802
JUNB	6.25109e-08	0.4636	0.279	0.167	0.000941101
TCAF2	1.23757e-07	0.465632	0.279	0.167	0.00186316
RASGEF1B	5.40737e-07	0.247647	0.403	0.286	0.0081408
MT1E	5.50332e-07	0.307805	0.352	0.24	0.00828525
SCARB1	3.26665e-06	0.353747	0.612	0.523	0.0491794
CNOT2	4.3547e-06	0.327688	0.443	0.322	0.06556
MT-ND2	4.95351e-06	0.178651	0.592	0.452	0.0745752
RIMKLB	5.08028e-06	0.455156	0.515	0.458	0.0764837
TNS1	5.98504e-06	0.446289	0.542	0.428	0.0901049
REEP3	6.52956e-06	0.225001	0.467	0.367	0.0983026
SLC27A6	7.04314e-06	0.311365	0.135	0.086	0.106034
VGLL4	7.11026e-06	0.338221	0.517	0.407	0.107045
INPP5D	9.89671e-06	0.255346	0.514	0.477	0.148995
LINGO1	1.27519e-05	0.110705	0.41	0.291	0.191979
FKBP5	1.41354e-05	0.217217	0.55	0.442	0.212809
BHLHE40	1.68807e-05	0.138818	0.437	0.336	0.254139
HSPA1A	1.69633e-05	0.409797	0.406	0.304	0.255382
PLEKHG1	2.11756e-05	0.212379	0.807	0.772	0.318799
NFKBIA	2.38065e-05	0.423251	0.59	0.496	0.358406
CHSY1	2.60949e-05	0.296973	0.648	0.562	0.392859
PARVB	2.67916e-05	0.28866	0.565	0.482	0.403348
MT-ND3	3.53105e-05	0.292163	0.628	0.507	0.531599
RELL1	4.15763e-05	0.313161	0.507	0.404	0.625932
ST6GALNAC3	4.15965e-05	0.264151	0.943	0.934	0.626236
RAPGEF5	4.24064e-05	0.393481	0.414	0.366	0.638429
ELL2	4.31213e-05	0.304724	0.43	0.326	0.649191
AKAP12	4.77472e-05	0.317311	0.493	0.441	0.718834
CEBPD	4.87949e-05	0.357148	0.479	0.362	0.734608
PIAS2	5.40238e-05	0.324418	0.458	0.358	0.813328
SLC4A7	5.99806e-05	0.264561	0.302	0.222	0.903008
RNF24	6.48852e-05	0.325739	0.142	0.078	0.976847
SHANK3	6.79627e-05	0.301691	0.435	0.323	1
TGM2	6.99501e-05	0.225988	0.699	0.622	1
PXN	7.94963e-05	0.328746	0.47	0.378	1
PHF10	8.27382e-05	0.404319	0.264	0.187	1
SEMA3F	8.50855e-05	0.308167	0.202	0.14	1
RPS6KA5	9.93363e-05	0.437718	0.335	0.232	1
TAGLN2	0.000101469	0.151466	0.458	0.354	1
EGFL7	0.000118867	0.184289	0.773	0.716	1
SOCS3	0.000144414	0.309799	0.261	0.166	1
SLC2A3	0.000208848	0.167554	0.584	0.496	1
CLDN5	0.000233239	0.116164	0.906	0.89	1
TNFRSF10D	0.000236065	0.199361	0.346	0.258	1
SRGN	0.000261566	0.240966	0.643	0.556	1
STAU2	0.000273014	0.205791	0.501	0.419	1
ABCD4	0.000279826	0.216578	0.214	0.156	1
MT-ND5	0.000282312	0.248763	0.459	0.35	1
STAT3	0.000305103	0.203963	0.7	0.623	1
CHD1L	0.00030666	0.380249	0.253	0.164	1
ASCC1	0.000318238	0.134267	0.225	0.16	1
ADAMTS9	0.000329729	0.445522	0.51	0.44	1
INO80D	0.000330019	0.131702	0.406	0.315	1
MCPH1	0.000338769	0.253525	0.391	0.304	1
NPIPB13	0.000355575	0.259993	0.152	0.099	1
MAFF	0.000380587	0.227866	0.178	0.106	1
DHFR	0.000411647	0.322081	0.226	0.156	1
FKBP4	0.000414196	0.284474	0.115	0.066	1
WDR13	0.000476415	0.232134	0.204	0.148	1
BSG	0.00060068	0.175954	0.721	0.696	1
CDKN1A	0.000610341	0.316569	0.238	0.164	1
RNF169	0.000684715	0.211304	0.273	0.197	1
CYSTM1	0.000712435	0.220404	0.294	0.217	1
NPAS2	0.000714757	0.243989	0.587	0.525	1
S1PR1	0.000723731	0.19869	0.312	0.252	1
TMTC2	0.000780296	0.118377	0.407	0.338	1
HES1	0.000785104	0.291556	0.219	0.175	1
SMIM3	0.00079912	0.309698	0.233	0.157	1
PDK1	0.000800661	0.183674	0.184	0.132	1
SELENOW	0.000937269	0.299007	0.411	0.324	1
HNRNPF	0.000973285	0.180671	0.247	0.185	1
CDK2AP2	0.00097365	0.142323	0.101	0.062	1
EMP2	0.00098799	0.245186	0.575	0.482	1
DLL4	0.000989632	0.215885	0.283	0.211	1
NDRG1	0.00100495	0.329453	0.443	0.354	1
SEC14L1	0.00107158	0.211304	0.779	0.718	1
ERO1A	0.00112944	0.121546	0.303	0.231	1
SDCBP	0.00115893	0.177689	0.456	0.403	1
PLIN2	0.00124477	0.229735	0.198	0.145	1
FAM13A	0.00125445	0.409056	0.222	0.148	1
ATP11A	0.00148041	0.363831	0.548	0.462	1
HIF1A	0.00153616	0.294985	0.329	0.28	1
LAMA5	0.00153847	0.284477	0.337	0.246	1
DEPP1	0.00167498	0.26183	0.421	0.331	1
PDE10A	0.00170052	0.270187	0.679	0.601	1
MT-CO2	0.00176942	0.224161	0.774	0.692	1
TSC22D1	0.00181271	0.226514	0.789	0.778	1
ACER2	0.00181701	0.348255	0.496	0.406	1
ACTN1	0.0018755	0.288795	0.449	0.344	1
HELB	0.00200941	0.196379	0.106	0.059	1
CSRNP1	0.002146	0.19529	0.156	0.108	1
SORT1	0.00218429	0.17585	0.657	0.586	1
LRRC32	0.00228145	0.266107	0.412	0.321	1
HLA-E	0.0024618	0.131518	0.751	0.726	1
FRMD8	0.00258835	0.220767	0.116	0.068	1
SLC16A6	0.00260034	0.424128	0.171	0.123	1
CCNL1	0.00269208	0.143766	0.438	0.355	1
HSP90AA1	0.00294801	0.257655	0.657	0.572	1
FAM107A	0.00294979	0.217525	0.485	0.392	1
MAPK8IP3	0.00305932	0.13007	0.206	0.15	1
IQSEC1	0.00317296	0.223741	0.349	0.29	1
2023-03-03	0.00318688	0.344975	0.308	0.225	1
INSR	0.00323156	0.265211	0.634	0.552	1
MFAP3	0.00330619	0.232514	0.26	0.188	1
GJA1	0.00331719	0.233598	0.208	0.15	1
WDR60	0.003477	0.252789	0.491	0.404	1
MT-ND1	0.0034865	0.224207	0.628	0.545	1
STAT5B	0.00367227	0.176986	0.347	0.269	1
MCF2L	0.00376449	0.233559	0.586	0.512	1
TRIO	0.00393924	0.130137	0.781	0.775	1
ABCA3	0.00413509	0.147468	0.151	0.118	1
DDIT4	0.00422874	0.330026	0.214	0.148	1
FURIN	0.00424344	0.261036	0.145	0.09	1
EEF1D	0.00438154	0.257405	0.246	0.175	1
MGLL	0.00470688	0.202952	0.431	0.352	1
IL4R	0.00471434	0.256588	0.631	0.54	1
NUDC	0.00482035	0.152342	0.131	0.081	1
NADSYN1	0.00482101	0.21807	0.13	0.078	1
MID1	0.00482784	0.249651	0.282	0.233	1
EIF2S2	0.00503256	0.18697	0.198	0.139	1
RNF19B	0.0050815	0.119327	0.157	0.113	1
DUSP1	0.00531912	0.229805	0.63	0.543	1
HK1	0.00538552	0.147233	0.286	0.22	1
SEMA6B	0.00541697	0.19371	0.275	0.21	1
AGAP3	0.00547788	0.171815	0.27	0.21	1
TSPAN14	0.0056029	0.217129	0.52	0.416	1
SUSD6	0.00576627	0.199729	0.482	0.416	1
ADGRG1	0.00577724	0.249471	0.297	0.217	1
BNIP3L	0.0059735	0.36561	0.229	0.153	1
TMEM184B	0.00598981	0.124823	0.342	0.27	1
CARHSP1	0.00599565	0.258256	0.237	0.178	1
PCF11	0.00605066	0.196404	0.242	0.17	1
MAP2K1	0.00636937	0.170794	0.261	0.207	1
VASP	0.00668846	0.120752	0.128	0.09	1
IKBIP	0.00670823	0.202256	0.123	0.071	1
APOLD1	0.00680252	0.2287	0.622	0.543	1
ATP7B	0.00697558	0.174545	0.324	0.307	1
RBM17	0.00698739	0.220857	0.388	0.307	1
FOSL2	0.00712678	0.189016	0.499	0.416	1
LGALS1	0.00735955	0.179557	0.113	0.085	1
TCF4	0.00772251	0.209906	0.896	0.843	1
TTBK2	0.00832411	0.199221	0.331	0.278	1
TFRC	0.00860943	0.259037	0.513	0.449	1
CCNY	0.00893222	0.131684	0.838	0.805	1
PALD1	0.00893584	0.221152	0.389	0.316	1
SEC22C	0.00921433	0.156914	0.147	0.095	1
MGAT1	0.00950718	0.181107	0.334	0.269	1
PRKCA	0.00958118	0.156602	0.349	0.311	1
TBC1D8	0.0100149	0.203827	0.336	0.263	1
RALB	0.0100467	0.165802	0.212	0.145	1
PRPF4B	0.0105504	0.294913	0.348	0.266	1
HSPH1	0.0106196	0.374552	0.246	0.197	1
USP34	0.010736	0.190632	0.676	0.622	1
NOTCH1	0.0109866	0.214499	0.314	0.23	1
LIMK2	0.0110803	0.229077	0.279	0.215	1
IRAK3	0.0112392	0.187146	0.668	0.632	1
PER1	0.011394	0.129842	0.198	0.149	1
CANX	0.0114587	0.166917	0.213	0.161	1
SERPINH1	0.0123249	0.166096	0.231	0.171	1
PLSCR1	0.0124402	0.22781	0.56	0.455	1
CHORDC1	0.012462	0.200589	0.16	0.115	1
PLAUR	0.0125789	0.209551	0.11	0.062	1
CP	0.0128872	0.446044	0.42	0.347	1
RBBP4	0.0130693	0.167255	0.199	0.158	1
CCDC149	0.0130907	0.157275	0.302	0.231	1
PDK4	0.0134791	0.229553	0.203	0.143	1
SLC5A6	0.0136968	0.148031	0.293	0.221	1
MXD4	0.0140602	0.131085	0.218	0.165	1
GLYR1	0.0140696	0.10267	0.24	0.192	1
IFITM2	0.0140781	0.221575	0.357	0.284	1
BRD4	0.0142715	0.161243	0.406	0.326	1
TMTC1	0.0145629	0.235995	0.33	0.26	1
PITPNM2	0.0146711	0.13519	0.377	0.304	1
STARD8	0.0148728	0.233803	0.266	0.201	1
SASH1	0.0149562	0.173851	0.695	0.614	1
DNAJC8	0.0153828	0.145845	0.117	0.079	1
SGPP2	0.0156674	0.229984	0.53	0.459	1
CSNK1E	0.0157728	0.154036	0.135	0.088	1
ITPRIP	0.0160784	0.258522	0.17	0.116	1
HILPDA	0.0163996	0.209113	0.188	0.148	1
SIK3	0.0166223	0.182045	0.656	0.584	1
AES	0.0167434	0.11986	0.281	0.215	1
HSPA8	0.0173704	0.132624	0.324	0.261	1
CPSF7	0.0173911	0.136012	0.147	0.108	1
SNRPB	0.0174509	0.109226	0.109	0.075	1
ANKRD37	0.0174964	0.152858	0.263	0.212	1
DNAJC21	0.0178862	0.137515	0.139	0.102	1
PHF3	0.0182649	0.205894	0.33	0.27	1
HELZ2	0.0185798	0.107864	0.123	0.086	1
KPNA4	0.0189852	0.250278	0.302	0.223	1
MLKL	0.0194577	0.141141	0.246	0.192	1
SERINC5	0.0194726	0.241055	0.474	0.412	1
GNG12	0.0195682	0.158199	0.117	0.08	1
RBM39	0.0199767	0.100433	0.563	0.472	1
CSGALNACT2	0.0203774	0.128397	0.125	0.089	1
CLPTM1	0.0204989	0.216709	0.111	0.071	1
GRIN1	0.0205462	0.165932	0.13	0.095	1
GRN	0.0208022	0.163459	0.16	0.11	1
WIPF2	0.0208355	0.102048	0.211	0.171	1
ITPKC	0.0210778	0.202557	0.138	0.098	1
TUBA1B	0.0212839	0.128945	0.451	0.382	1
LRRFIP1	0.0216622	0.211738	0.389	0.316	1
PRPF38B	0.0216997	0.203318	0.199	0.135	1
C2orf83	0.0217933	0.150445	0.204	0.151	1
BCR	0.0218434	0.243539	0.321	0.247	1
SNW1	0.0222	0.130646	0.125	0.08	1
SLC38A2	0.0222301	0.208505	0.435	0.354	1
TUBB6	0.0223332	0.193526	0.294	0.236	1
HNRNPH3	0.02249	0.124671	0.249	0.198	1
ANO2	0.0224957	0.213119	0.851	0.811	1
USP37	0.0225724	0.19147	0.191	0.14	1
CDC42EP2	0.0226186	0.196911	0.101	0.059	1
MT1F	0.022799	0.18994	0.103	0.061	1
FUT11	0.0230605	0.117046	0.18	0.127	1
IL15RA	0.023112	0.20677	0.183	0.127	1
KIAA1549	0.0232039	0.181452	0.352	0.299	1
PLOD2	0.0236332	0.40842	0.27	0.212	1
NPIPB5	0.0250301	0.273912	0.438	0.359	1
SYTL4	0.0254061	0.133047	0.176	0.121	1
NPM1	0.0260067	0.167207	0.12	0.076	1
SRSF4	0.026522	0.175915	0.491	0.412	1
ECE1	0.0271448	0.175522	0.359	0.282	1
STEAP1B	0.0271676	0.227664	0.169	0.115	1
MAGI1	0.027289	0.182744	0.637	0.616	1
EFNA1	0.027852	0.198522	0.228	0.17	1
PON2	0.0281157	0.148969	0.68	0.604	1
RBKS	0.0282362	0.250611	0.115	0.071	1
CDC42SE1	0.028353	0.146564	0.151	0.101	1
PSMC6	0.0286995	0.130359	0.199	0.153	1
FAM3C	0.0293131	0.178801	0.119	0.087	1
PECAM1	0.0297771	0.158742	0.756	0.688	1
LDHA	0.0297953	0.325988	0.243	0.182	1
SNX25	0.0299796	0.175396	0.256	0.199	1
FDPS	0.0300291	0.239203	0.345	0.277	1
PHF2	0.0304925	0.113435	0.161	0.121	1
GGT5	0.0305394	0.234581	0.333	0.267	1
RAB18	0.0310301	0.108611	0.218	0.174	1
CD99	0.0310452	0.165606	0.264	0.21	1
SRARP	0.0310491	0.155694	0.448	0.388	1
MT-CYB	0.0310714	0.172985	0.718	0.661	1
CTIF	0.0310901	0.174325	0.325	0.262	1
AHSA1	0.031096	0.191201	0.103	0.072	1
ETS2	0.0312214	0.180515	0.66	0.575	1
MSX1	0.0312355	0.144815	0.104	0.063	1
DCAF7	0.0317663	0.189878	0.219	0.16	1
CCNH	0.03202	0.20741	0.505	0.435	1
UHRF2	0.0327543	0.125943	0.209	0.166	1
DOCK6	0.0329654	0.134369	0.459	0.396	1
GBA2	0.0341812	0.120254	0.165	0.124	1
DDX21	0.0346669	0.129823	0.165	0.119	1
PITPNC1	0.034831	0.165089	0.609	0.562	1
TNFRSF10A	0.0348928	0.163495	0.183	0.141	1
POLG	0.0350883	0.124627	0.101	0.063	1
UPP1	0.0354055	0.195467	0.207	0.15	1
SH2D3C	0.0356637	0.107391	0.346	0.292	1
STARD4	0.0358962	0.204026	0.255	0.194	1
CLIC1	0.036941	0.116955	0.229	0.18	1
PKIG	0.0372048	0.17663	0.219	0.173	1
SERBP1	0.0375235	0.132991	0.226	0.175	1
TMED4	0.0380253	0.127673	0.104	0.078	1
PMAIP1	0.038049	0.143385	0.136	0.093	1
REEP5	0.0381035	0.168405	0.192	0.157	1
CTGF	0.0382298	0.247453	0.222	0.201	1
JTB	0.0386053	0.132148	0.122	0.082	1
MYO1E	0.038641	0.152149	0.613	0.541	1
TCP11L2	0.0388684	0.240321	0.14	0.098	1
TRAF3IP2	0.039324	0.169401	0.117	0.077	1
PRDX6	0.0408922	0.125092	0.165	0.119	1
IRF2	0.0410689	0.230789	0.268	0.22	1
SLC7A5	0.0423608	0.242671	0.774	0.755	1
ANO6	0.0426642	0.145346	0.408	0.326	1
SCAMP2	0.0433417	0.177034	0.105	0.073	1
NR2C2	0.0438347	0.143524	0.234	0.215	1
CAV1	0.044004	0.129146	0.17	0.138	1
NCL	0.0442317	0.160392	0.204	0.143	1
ACSL5	0.0447446	0.124583	0.434	0.368	1
S100A16	0.0448158	0.142693	0.162	0.116	1
HIC1	0.0451557	0.138622	0.107	0.064	1
NFE2L1	0.0456228	0.199918	0.141	0.098	1
SPARC	0.0462692	0.194092	0.419	0.339	1
NFATC2IP	0.0462735	0.184001	0.215	0.172	1
ARID5A	0.0462849	0.140472	0.228	0.165	1
FAM222B	0.0463428	0.188292	0.262	0.214	1
CLIP2	0.0473093	0.179074	0.115	0.081	1
RUVBL1	0.0473783	0.137475	0.11	0.077	1
ZDHHC14	0.0476335	0.105723	0.228	0.19	1
CSNK1A1	0.0478779	0.106673	0.691	0.636	1
PTTG1IP	0.0480474	0.113121	0.495	0.429	1
OTUD7B	0.0483963	0.214005	0.254	0.192	1
ARF6	0.049091	0.172439	0.108	0.073	1
GPCPD1	4.41581e-14	-0.702065	0.482	0.537	6.648e-10
ABCB1	2.01626e-10	-0.257369	0.897	0.916	3.03548e-06
RORA	6.75964e-09	-0.394587	0.499	0.56	0.000101766
THSD4	3.03293e-07	-0.342057	0.757	0.818	0.00456607
TBC1D4	3.4424e-07	-0.239998	0.77	0.78	0.00518253
ABCG2	5.95503e-07	-0.304299	0.562	0.599	0.0089653
TNFSF10	9.54005e-07	-0.502812	0.15	0.213	0.0143625
PSD3	1.28234e-06	-0.365161	0.139	0.208	0.0193056
RUNX1T1	1.50304e-06	-0.323207	0.382	0.444	0.0226283
SLCO1A2	3.70615e-06	-0.366058	0.191	0.244	0.055796
SPOCK3	5.68142e-06	-0.368505	0.37	0.41	0.0855338
DGKI	7.67795e-06	-0.417863	0.08	0.135	0.115592
LMO2	8.42635e-06	-0.233699	0.318	0.364	0.126859
APBB2	1.01864e-05	-0.251795	0.666	0.705	0.153356
ST3GAL6	1.04077e-05	-0.34805	0.31	0.362	0.156688
HEG1	1.14403e-05	-0.254835	0.563	0.592	0.172233
RYR3	1.92442e-05	-0.342289	0.073	0.109	0.289721
FAM155A	2.07302e-05	-0.49485	0.345	0.448	0.312092
PTPRG	2.30931e-05	-0.118221	0.946	0.942	0.347667
ID1	2.62922e-05	-0.265665	0.491	0.56	0.395829
EML1	2.86359e-05	-0.376597	0.283	0.336	0.431113
SRGAP2B	3.60334e-05	-0.2704	0.276	0.31	0.542482
NCALD	4.06338e-05	-0.410322	0.121	0.167	0.611743
ATP5F1E	4.17509e-05	-0.176899	0.124	0.16	0.628559
SGMS1	6.28503e-05	-0.184029	0.672	0.668	0.946212
SLC12A2	6.89404e-05	-0.314177	0.375	0.388	1
DNM3	7.55315e-05	-0.217596	0.615	0.632	1
SOX5	8.19473e-05	-0.23032	0.645	0.669	1
ADGRL3	8.94901e-05	-0.227612	0.254	0.327	1
ENAH	9.72402e-05	-0.327349	0.207	0.255	1
RASAL2	0.000102659	-0.232441	0.667	0.671	1
SLC39A10	0.000137712	-0.221583	0.637	0.667	1
STXBP6	0.000152532	-0.276445	0.375	0.411	1
LYST	0.000166241	-0.121995	0.455	0.418	1
LRMDA	0.000178292	-0.262506	0.655	0.703	1
HLF	0.00020393	-0.184575	0.296	0.334	1
ABLIM1	0.000230476	-0.105724	0.673	0.673	1
CCDC7	0.000273698	-0.291404	0.11	0.152	1
FOXP1	0.000304813	-0.117708	0.762	0.781	1
KIAA1217	0.000396572	-0.443482	0.139	0.181	1
NFIA	0.000432992	-0.125905	0.559	0.605	1
NRXN3	0.000438748	-0.527566	0.206	0.282	1
TNRC6A	0.000486851	-0.248326	0.442	0.487	1
BMP2K	0.000551942	-0.274166	0.195	0.244	1
DACH1	0.000559614	-0.191389	0.323	0.368	1
CLASP2	0.000567262	-0.313986	0.451	0.487	1
IFNGR1	0.000575284	-0.21145	0.43	0.431	1
ODF2L	0.000697424	-0.157913	0.282	0.297	1
FRYL	0.000698272	-0.157359	0.681	0.668	1
SPTAN1	0.000740176	-0.179867	0.483	0.472	1
RIPOR2	0.000762799	-0.26733	0.089	0.133	1
PALMD	0.000911189	-0.130461	0.532	0.528	1
HSP90B1	0.000913533	-0.171093	0.253	0.21	1
FNBP4	0.00101802	-0.214847	0.312	0.344	1
COBLL1	0.00107427	-0.195008	0.821	0.824	1
VEZT	0.00113567	-0.157677	0.367	0.4	1
WWOX	0.00117063	-0.263357	0.414	0.475	1
ATP9A	0.00118324	-0.207014	0.361	0.407	1
ADAMTS6	0.00124428	-0.363618	0.162	0.182	1
IFI44L	0.00128657	-0.215873	0.31	0.348	1
ESYT2	0.00129927	-0.145787	0.823	0.842	1
SPAG9	0.00149374	-0.156097	0.489	0.471	1
NR3C1	0.00151953	-0.118585	0.525	0.526	1
SYNE1	0.0016367	-0.131534	0.824	0.81	1
MRPS9	0.00178576	-0.149565	0.075	0.101	1
SRGAP2	0.00188575	-0.23749	0.453	0.482	1
PLPPR4	0.00190602	-0.161447	0.134	0.17	1
A2M	0.00200262	-0.165552	0.624	0.651	1
PDPK1	0.00214101	-0.194034	0.164	0.173	1
MAGI2	0.00222065	-0.193288	0.354	0.364	1
CKB	0.00247935	-0.203992	0.188	0.217	1
MAP2K5	0.00256607	-0.229937	0.274	0.315	1
LY6E	0.00263792	-0.242881	0.328	0.369	1
TEK	0.00265602	-0.191297	0.403	0.431	1
CDKAL1	0.00273191	-0.211881	0.499	0.538	1
RNASE1	0.00289863	-0.231848	0.26	0.254	1
VWA8	0.00305413	-0.215338	0.136	0.175	1
PKD2	0.0033302	-0.19071	0.268	0.311	1
MON2	0.00341478	-0.205025	0.38	0.406	1
KLHDC10	0.00345216	-0.241582	0.168	0.208	1
SRGAP2C	0.00363531	-0.18354	0.239	0.274	1
PARD3B	0.00371018	-0.219139	0.299	0.334	1
KANK1	0.00371036	-0.255296	0.35	0.371	1
RAPGEF2	0.00383423	-0.142893	0.755	0.783	1
PSIP1	0.00388014	-0.153805	0.137	0.147	1
PMS1	0.00392112	-0.11254	0.141	0.132	1
USP54	0.00392121	-0.18217	0.524	0.53	1
ARHGAP18	0.00396685	-0.155132	0.2	0.233	1
ATXN2	0.00422878	-0.187978	0.384	0.421	1
NME3	0.00429658	-0.165384	0.118	0.138	1
FRA10AC1	0.00447743	-0.175124	0.118	0.147	1
NLGN1	0.00448624	-0.346214	0.108	0.155	1
TAF11	0.00458384	-0.140425	0.1	0.118	1
FRMD4A	0.00471332	-0.254308	0.175	0.193	1
LAMA3	0.00482224	-0.242328	0.36	0.403	1
SLFN12L	0.00482897	-0.178971	0.21	0.23	1
JAM2	0.00499969	-0.14961	0.322	0.334	1
CTNNA2	0.00502011	-0.618014	0.237	0.287	1
PRTG	0.00511754	-0.190574	0.204	0.225	1
RUFY3	0.00533038	-0.197757	0.383	0.378	1
GRASP	0.00534915	-0.10739	0.374	0.346	1
LCLAT1	0.00541522	-0.12691	0.095	0.124	1
TFB1M	0.00548118	-0.193359	0.084	0.113	1
SLC6A6	0.00549895	-0.405685	0.127	0.165	1
CCK	0.00552634	-0.14223	0.094	0.125	1
CPEB2	0.00556886	-0.226973	0.195	0.226	1
NLRP1	0.00577076	-0.178779	0.296	0.303	1
NAALADL2	0.0060026	-0.302305	0.136	0.171	1
ATG10	0.00617959	-0.217798	0.166	0.205	1
HLA-A	0.00619358	-0.13214	0.47	0.465	1
FRMD4B	0.00633888	-0.204868	0.168	0.193	1
LIFR	0.00655346	-0.113922	0.345	0.346	1
WSB1	0.00663564	-0.18635	0.676	0.696	1
GTDC1	0.00672498	-0.239517	0.213	0.24	1
RIMS2	0.00673605	-0.375178	0.192	0.244	1
PGM5	0.00688885	-0.128527	0.253	0.277	1
ARMC9	0.0070664	-0.174335	0.153	0.168	1
ANKRD44	0.00713593	-0.258901	0.363	0.382	1
DDX60L	0.00728372	-0.231171	0.228	0.242	1
DLC1	0.00735217	-0.255604	0.443	0.478	1
FAXDC2	0.00739242	-0.169235	0.234	0.26	1
LYPLAL1	0.00745203	-0.13896	0.163	0.177	1
GLCCI1	0.00755772	-0.24245	0.147	0.175	1
PLXND1	0.00813279	-0.190352	0.191	0.21	1
RHOBTB1	0.00821017	-0.204995	0.289	0.304	1
ZFPM2	0.00825837	-0.221609	0.482	0.506	1
NET1	0.00856902	-0.273902	0.33	0.338	1
DPP10	0.00857079	-0.464318	0.139	0.212	1
CTNNB1	0.00858841	-0.162881	0.608	0.597	1
KIAA1324L	0.00893892	-0.188049	0.171	0.212	1
FOXQ1	0.00898493	-0.15879	0.107	0.122	1
ARHGEF3	0.00905519	-0.139973	0.35	0.38	1
ZCCHC2	0.00935356	-0.162366	0.279	0.261	1
ZNF385B	0.00942706	-0.235673	0.312	0.334	1
MAP1B	0.00951225	-0.29201	0.286	0.339	1
SEC23A	0.00954926	-0.228213	0.23	0.268	1
HIP1	0.00962287	-0.149088	0.338	0.338	1
MYO10	0.00965969	-0.226421	0.509	0.512	1
ARFGEF3	0.00985653	-0.121631	0.283	0.272	1
MDN1	0.00996254	-0.255086	0.145	0.176	1
DENND2C	0.0100764	-0.214428	0.12	0.158	1
SLC22A5	0.0105507	-0.204638	0.163	0.197	1
RAMP2	0.0108114	-0.236383	0.229	0.243	1
METTL15	0.0110561	-0.162071	0.24	0.275	1
SHROOM4	0.0113431	-0.163209	0.415	0.422	1
MYCBP2	0.0117364	-0.138483	0.434	0.44	1
KIAA1328	0.0127395	-0.258276	0.231	0.249	1
FLVCR2	0.0128455	-0.208825	0.141	0.153	1
PARP12	0.0132837	-0.160447	0.177	0.194	1
PARP14	0.0133272	-0.108243	0.532	0.524	1
ETNK1	0.0135459	-0.172403	0.296	0.319	1
ELMO1	0.0136487	-0.154775	0.527	0.536	1
C9orf3	0.0143127	-0.204416	0.334	0.349	1
KLC1	0.0143779	-0.135397	0.338	0.34	1
ADAM10	0.0148644	-0.144548	0.484	0.477	1
TIMP3	0.0149222	-0.316688	0.519	0.484	1
DDHD1	0.0152006	-0.224842	0.153	0.175	1
RYR2	0.0153244	-0.394471	0.094	0.148	1
ASAP2	0.0155049	-0.131929	0.226	0.242	1
AATF	0.0159598	-0.224665	0.115	0.145	1
SMARCAD1	0.0162156	-0.114899	0.123	0.142	1
IFI44	0.0166611	-0.141998	0.302	0.314	1
KIF1B	0.0168143	-0.208808	0.36	0.381	1
AFAP1L2	0.017091	-0.122105	0.271	0.287	1
RBFOX1	0.0172904	-0.395945	0.26	0.329	1
FGD6	0.0176041	-0.116705	0.31	0.31	1
ZNRF1	0.0177323	-0.117353	0.245	0.258	1
ARNTL2	0.0181258	-0.159536	0.099	0.12	1
LAMA4	0.0183558	-0.129182	0.243	0.244	1
ZNF721	0.0186014	-0.188793	0.267	0.299	1
ATP1B1	0.0186432	-0.314471	0.155	0.189	1
CA4	0.018949	-0.404537	0.097	0.146	1
TFCP2	0.0189653	-0.175057	0.226	0.25	1
DSTN	0.0190884	-0.148676	0.299	0.311	1
ZNF326	0.0192783	-0.11486	0.108	0.129	1
MICU1	0.0199973	-0.162939	0.201	0.235	1
PRKN	0.0200853	-0.180805	0.325	0.331	1
MBOAT2	0.0203083	-0.19863	0.133	0.153	1
FLNA	0.0205254	-0.100784	0.133	0.157	1
LRP4	0.020725	-0.205903	0.081	0.113	1
R3HDM1	0.0210712	-0.278443	0.348	0.402	1
ENOSF1	0.0210759	-0.132006	0.097	0.119	1
GSN	0.0214514	-0.109099	0.305	0.307	1
ANKRD29	0.0220464	-0.25516	0.223	0.25	1
FAM172A	0.0223923	-0.14837	0.511	0.53	1
TBC1D32	0.0224341	-0.166091	0.091	0.115	1
RUSC2	0.0227428	-0.188094	0.196	0.213	1
LNX2	0.0232232	-0.177269	0.157	0.187	1
SMARCC2	0.023247	-0.102078	0.163	0.15	1
SLCO2A1	0.0233656	-0.116924	0.095	0.116	1
GSE1	0.0235632	-0.202332	0.188	0.218	1
VPS53	0.0236516	-0.116481	0.243	0.269	1
LUZP1	0.023667	-0.107202	0.359	0.357	1
COMMD10	0.0240968	-0.122647	0.388	0.378	1
PAQR5	0.0244496	-0.156408	0.27	0.267	1
IRAK4	0.0248137	-0.174334	0.119	0.139	1
PCSK1N	0.02483	-0.191535	0.073	0.1	1
RASGRF2	0.0248442	-0.171727	0.634	0.628	1
DDHD2	0.0248745	-0.176951	0.14	0.163	1
GPBP1	0.0249783	-0.151074	0.372	0.395	1
DPYD	0.0261586	-0.201764	0.47	0.493	1
FLYWCH1	0.026316	-0.162814	0.078	0.1	1
SAMD12	0.0268254	-0.138204	0.604	0.622	1
GLCE	0.0270821	-0.159214	0.139	0.169	1
RUNDC3B	0.0271304	-0.169546	0.501	0.517	1
ZNRF3	0.0283007	-0.151945	0.254	0.284	1
CLIC5	0.0283688	-0.352322	0.244	0.299	1
LDB2	0.0284095	-0.104174	0.381	0.401	1
CMSS1	0.0285581	-0.203236	0.226	0.239	1
DGKE	0.0287661	-0.149451	0.183	0.196	1
PAFAH1B1	0.0295009	-0.130008	0.451	0.424	1
HGSNAT	0.029728	-0.1754	0.214	0.247	1
GTF2I	0.0297614	-0.115833	0.499	0.48	1
SLC25A12	0.0298779	-0.222942	0.11	0.14	1
ABI1	0.0301141	-0.219222	0.283	0.322	1
ZFHX3	0.0305514	-0.11667	0.293	0.29	1
KIAA0355	0.0307096	-0.124812	0.455	0.452	1
PCDH9	0.0313528	-0.464592	0.3	0.376	1
HLCS	0.0313604	-0.263452	0.242	0.27	1
MFHAS1	0.0320341	-0.110716	0.281	0.292	1
ZMAT1	0.0323653	-0.198975	0.12	0.148	1
LMCD1	0.0324908	-0.152928	0.228	0.225	1
SCMH1	0.033922	-0.157879	0.27	0.283	1
STX8	0.0343585	-0.264857	0.263	0.304	1
ATP9B	0.0347486	-0.193947	0.294	0.292	1
JAK2	0.0353119	-0.187474	0.359	0.371	1
CTNND2	0.0361749	-0.235958	0.104	0.139	1
PANK2	0.0364037	-0.140325	0.13	0.139	1
SCML1	0.0371482	-0.206458	0.179	0.208	1
RPS6KC1	0.037323	-0.118844	0.372	0.359	1
PLEKHA5	0.0374847	-0.234245	0.19	0.235	1
MARF1	0.0375442	-0.102348	0.096	0.106	1
WBP4	0.0376224	-0.130722	0.118	0.134	1
CLU	0.0379304	-0.223394	0.332	0.367	1
SUMF1	0.0382664	-0.21022	0.278	0.304	1
RNF111	0.0391805	-0.20809	0.236	0.254	1
CAPS2	0.0394819	-0.269048	0.096	0.12	1
CADM2	0.0398674	-0.493009	0.262	0.331	1
COG6	0.0399667	-0.188877	0.133	0.155	1
KLF12	0.0402328	-0.203231	0.302	0.324	1
ZNF532	0.0403015	-0.10618	0.287	0.296	1
ANAPC10	0.0404136	-0.243472	0.137	0.163	1
FOXN2	0.0404966	-0.128892	0.143	0.164	1
CPQ	0.0405238	-0.111035	0.216	0.241	1
IL1RAPL1	0.0407467	-0.505203	0.13	0.2	1
MFF	0.0415839	-0.217796	0.148	0.165	1
TSPAN5	0.0420255	-0.29097	0.526	0.547	1
ATF7IP	0.0422845	-0.12966	0.248	0.234	1
CHN1	0.0422983	-0.130875	0.388	0.429	1
PPA2	0.0423658	-0.18187	0.249	0.262	1
CNTN1	0.0424019	-0.309933	0.07	0.114	1
CCND3	0.0425877	-0.147655	0.373	0.393	1
DYNC1H1	0.0429148	-0.165233	0.389	0.38	1
CCDC68	0.0433925	-0.115125	0.196	0.197	1
MACROD2	0.0436034	-0.187215	0.108	0.122	1
CIR1	0.0440356	-0.159574	0.102	0.103	1
GBP4	0.0440571	-0.107978	0.23	0.215	1
KIF13B	0.0441108	-0.119846	0.24	0.23	1
USP25	0.0442812	-0.163574	0.267	0.28	1
OCIAD1	0.0443893	-0.186602	0.223	0.247	1
CREBZF	0.0449114	-0.127947	0.131	0.135	1
LRRK2	0.0451504	-0.189257	0.153	0.173	1
PROM1	0.0452023	-0.120635	0.175	0.17	1
[truncated: 14 more rows]

## Sheet: Table S4
#Table S4: Sex-concordant adDEGs and sex-specific adDEGs.
[truncated: 250 more rows]

[truncated: 8 more sheets: Table S5, Table S6, Table S7, Table S8, Table S9, Table S10, Table S11, Table S12]
